# Supplementary material for: Glycogen Metabolism Predicts the Efficacy of Immunotherapy for Urothelial Carcinoma
Source: Front Pharmacol. 2021 Aug 25;12:723066. doi: 10.3389/fphar.2021.723066 (PMC8424112; doi:10.3389/fphar.2021.723066)
Supplement: Supplementary file 1 [file Table2.xlsx]

## Sheet: ICI_C2
Table S2. The result of GSEA analysis
ID	setSize	enrichmentScore	NES	pvalue	p.adjust	qvalues	rank	leading_edge			core_enrichment
ACEVEDO_LIVER_TUMOR_VS_NORMAL_ADJACENT_TISSUE_DN	268	-0.701388	-2.07277	1e-10	2.31217e-08	1.96705e-08	1729	tags=25%	list=9%	signal=23%	SPIRE1/MYO10/GPD1/AXL/RGS2/SLC19A3/HOGA1/BHLHE40/GCKR/IER3/NOCT/CDH2/MXRA5/GHR/C3/PRNP/GSDME/MT1F/MYOM2/FCN3/MT1M/CYP3A7/MT1X/CYP2C9/PPARGC1A/ANKRD33/MT2A/MLXIPL/NR0B2/DEFB1/SHBG/THRSP/MT1G/AZGP1/KLKB1/PROC/BBOX1/GCGR/CDA/VNN1/SERPINA5/INHBE/IGFALS/HGFAC/NAT2/SLC22A1/F12/FTCD/ANGPTL8/HAMP/CDHR2/ITIH3/MTTP/CYP2E1/SAA4/PON1/PROZ/SLC25A47/ARG1/ALDOB/AFM/LECT2/SPP2/C9/PLG/F9/FGL1
BOCHKIS_FOXA2_TARGETS	424	-0.65932	-1.98728	1e-10	2.31217e-08	1.96705e-08	933	tags=13%	list=5%	signal=13%	GPT/APOC1/CYP3A43/MT1X/CYP4F2/COL11A1/MLXIPL/RETN/PLOD2/NR0B2/KLKB1/NKX2-5/RDH16/KLK11/HGD/AQP8/INHBE/NR1I2/TTR/SERPINF2/F7/SLC39A5/OIT3/SERPINA11/HABP2/SERPINA3/CES1/SERPINA1/C6/PCK1/MAT1A/C4BPA/UROC1/BAAT/CYP2E1/CYP2A6/SAA4/KNG1/IGFBP1/HPX/SLC25A47/F13B/ALDOB/SERPINA6/MBL2/SLC17A2/SERPINC1/ITIH1/C8B/HAO1/FGB/APOA5/PLG/AHSG/AMBP/APOH
CAIRO_HEPATOBLASTOMA_DN	265	-0.759649	-2.24353	1e-10	2.31217e-08	1.96705e-08	1477	tags=33%	list=8%	signal=31%	PAPSS2/PRODH/ST3GAL6/VSIG4/SDS/CYP4F11/GHR/ECM1/NNMT/CYP4F3/SLPI/SLC38A4/SLC3A1/SRD5A2/ACAT1/PPP1R1A/GBA3/TDO2/FCN3/SERPINE1/MARCO/ANGPTL4/ANG/MT1M/CA2/HSD17B6/IL1RAP/UGT1A8/PPARGC1A/IL13RA2/NRG1/SHBG/AZGP1/ADM/C8G/NR1I3/CRHBP/BBOX1/SLC27A5/TFR2/RDH16/GCGR/CDA/ABCB11/PRG4/VNN1/HGD/GNMT/HAL/NR1I2/CYP2C8/IGFALS/ITIH4/HGFAC/DAO/NAT2/SLC22A1/HABP2/GLYAT/GYS2/CYP2B6/HAO2/CLEC1B/C6/PCK1/MAT1A/F11/AKR1D…
CAIRO_LIVER_DEVELOPMENT_DN	218	-0.784389	-2.28156	1e-10	2.31217e-08	1.96705e-08	796	tags=32%	list=4%	signal=31%	ALOX5AP/F10/C3/CAMP/ALDH1L1/ANXA1/TTPA/NDRG1/PGM1/S100A9/FN1/GJB1/ABCC6/C8G/OLFM4/C5/PON3/AQP9/KLKB1/GLDC/PROC/AGT/SLC27A5/TFR2/PIPOX/HPN/S100A8/GNMT/ITIH4/HGFAC/CPS1/CA5A/SERPINF2/SLC38A3/DPYS/F12/ASGR2/CES1/SERPINA1/SERPIND1/ITIH3/F11/SAA4/LBP/ANGPTL3/VTN/APOF/ITIH2/KNG1/IGFBP1/CPB2/ARG1/AFM/F2/SERPINC1/ITIH1/APOB/SPP2/GC/HP/C9/SERPINA10/FGG/C8A/FGB/PLG/AHSG/CRP/AMBP/FGA
CHARAFE_BREAST_CANCER_LUMINAL_VS_BASAL_DN	449	-0.667818	-2.01067	1e-10	2.31217e-08	1.96705e-08	3559	tags=55%	list=19%	signal=45%	EPHA2/WLS/GPSM2/CAMTA1/NUDT15/DSG2/NR3C1/ALDH1A3/OGFRL1/FAS/TM2D1/IFI44/CYB5R3/ANKH/SPX/DIPK1A/TNFAIP3/TRIM29/SNX7/SLC1A3/CAVIN3/MAP4K4/TOX2/RNF145/GALNT2/STAT3/LYN/COTL1/PSAT1/YAP1/REXO2/COPS8/GFOD1/CFL2/PPP4R1/DST/STK17A/ANTXR1/ITPRID2/CCNYL1/PTK7/MYO1E/MFGE8/PDP1/FXYD5/ITGA6/CTSC/FAM83D/ANXA4/MAP7D3/NRP1/ANXA8/EHBP1/B3GNT5/PSMB9/BICD2/TP63/TWIST2/LAMC1/CASP1/GLIPR1/FMNL2/DOCK5/FSTL1/KIRREL1/MY…
CHIANG_LIVER_CANCER_SUBCLASS_PROLIFERATION_DN	178	-0.831183	-2.3806	1e-10	2.31217e-08	1.96705e-08	1289	tags=44%	list=7%	signal=41%	ST3GAL6/ECHDC3/CYP4F11/CYP4F3/HSD11B1/ALDH1L1/SLC38A4/PRAP1/RGN/TTPA/OASL/RTP3/NECAB2/SEC14L2/CDO1/BHMT2/GPT/CYP3A43/HSD17B6/CYP4F2/CYP4A22/CYP2C9/AOX1/AZGP1/CLDN14/AQP9/NR1I3/ACSM5/TFR2/PIPOX/RDH16/AMDHD1/ABCB11/HNF4A/ADH4/CCL16/NR1I2/CYP2C8/GLYATL1/DAO/NAT2/CA5A/SLC38A3/SLC22A1/F12/GLYAT/GYS2/CYP2B6/ABCG8/C6/PCK1/MAT1A/AGXT2/OTC/MTTP/BAAT/ANGPTL3/HPD/KNG1/ADH1A/CYP8B1/CYP4A11/CPB2/AGXT/MASP2/AF…
DESERT_PERIPORTAL_HEPATOCELLULAR_CARCINOMA_SUBCLASS_UP	158	-0.835341	-2.37809	1e-10	2.31217e-08	1.96705e-08	1360	tags=43%	list=7%	signal=40%	GHR/LGALS4/ECM1/RGN/ADRA1A/SRD5A2/GBA3/TDO2/FOLH1B/CSTA/CYP3A43/GPR37/CYP4F2/CYP2C9/ALDH8A1/CYP7A1/AZGP1/NR1I3/KLKB1/CRHBP/SLC27A5/RDH16/CDA/GNMT/HAL/NR1I2/CYP2C8/IGFALS/ITIH4/CPS1/UPB1/NAT2/SLC22A1/DPYS/FTCD/GLYAT/GYS2/HAMP/HAO2/C6/PCK1/SLCO1B1/OTC/AKR1D1/SAA4/FETUB/APOF/PON1/ADH1A/HPX/CYP4A11/SLC22A7/ARG1/ALDOB/AGXT/MASP2/AFM/G6PC/SPP2/C8B/C9/HAO1/TAT/C8A/APOA1/PLG/HRG/F9
HOSHIDA_LIVER_CANCER_SUBCLASS_S3	262	-0.729167	-2.15215	1e-10	2.31217e-08	1.96705e-08	1937	tags=31%	list=11%	signal=28%	ISG15/ACOX2/MME/CGREF1/PLGLB2/MTHFS/CP/SLC10A1/FAH/EPHX1/MAOB/EGFR/SRD5A1/CBR1/GPX3/IL32/CD14/GCKR/PAPSS2/ALDH1B1/SDS/SOD2/GHR/NNMT/IFIT1/SLPI/RGN/PGM1/TDO2/CXCL2/GPT/CYP3A7/CFB/CA2/CYP2C9/MT2A/AKR1C1/GJB1/ABCC6/NRG1/AZGP1/PON3/KLKB1/HGD/ADH4/PKLR/ITIH4/CPS1/DAO/ASGR1/SERPINA3/ASGR2/GLYAT/CES1/CPA4/PAH/PCK1/ITIH3/C4BPA/F11/BAAT/HPD/KNG1/CPB2/ARG1/ALDOB/SERPINA6/AGXT/F2/SERPINC1/ITIH1/C8B/SLC2A2/A…
HSIAO_LIVER_SPECIFIC_GENES	244	-0.875728	-2.56212	1e-10	2.31217e-08	1.96705e-08	1364	tags=54%	list=7%	signal=51%	F10/GHR/UGT2B7/C3/LGALS4/NNMT/CYP4F3/HSD11B1/RGN/CFI/ACAT1/AGTR1/TDO2/SERPINE1/CDO1/ANG/SLC39A14/GPT/APOC1/CYP3A7/CFB/CYP4F2/CYP2C9/AKR1C1/GJB1/PLOD2/AOX1/NR0B2/ABCC6/AZGP1/C8G/C5/PON3/KLKB1/PROC/AGT/CRHBP/HPN/HGD/SERPINA5/ADH4/HAL/TTR/ITIH4/HGFAC/ABCC2/CPS1/ASGR1/NAT2/RBP4/SERPINF2/SLC38A3/F7/AKR1C4/DPYS/C4BPB/F12/HABP2/SERPINA3/ASGR2/GYS2/TM4SF4/CES1/SERPINA1/CYP2B6/SERPIND1/SERPINA7/SAA1/PCK1/…
KEGG_COMPLEMENT_AND_COAGULATION_CASCADES	69	-0.856574	-2.20935	1e-10	2.31217e-08	1.96705e-08	1047	tags=57%	list=6%	signal=54%	C5AR1/F10/C3/CFI/SERPINE1/BDKRB1/PLAU/PLAUR/CFB/C8G/C5/KLKB1/PROC/F3/SERPINA5/SERPINF2/F7/C4BPB/F12/SERPINA1/SERPIND1/C6/C4BPA/F11/KNG1/CPB2/F13B/MASP2/MBL2/F2/SERPINC1/C8B/C9/FGG/C8A/FGB/PLG/F9/FGA
LEE_LIVER_CANCER_SURVIVAL_UP	178	-0.764103	-2.18847	1e-10	2.31217e-08	1.96705e-08	1398	tags=35%	list=8%	signal=33%	CYP4F11/F10/STK32B/PC/ALDH1L1/RGN/TTPA/CLTRN/NECAB2/SEC14L2/CDO1/DSG1/DIO1/HSD17B6/MLXIPL/GJB1/AOX1/AQP9/MOGAT1/ACSM5/SLC27A5/PIPOX/CDHR5/AMDHD1/S100A8/HGD/CCL16/PKLR/ABCC2/ASGR1/SLC38A3/DPYS/C4BPB/F12/A1CF/UGT3A1/GLYAT/TRIM55/CES1/SERPIND1/ABCG8/PAH/PCK1/ABCG5/OTC/BAAT/UGT2B4/HPD/CPN2/KNG1/CPB2/F13B/MASP2/G6PC/SERPINC1/ITIH1/SLC2A2/APCS/HAO1/CYP3A4/APOA5/CFHR5/APOC3
MEBARKI_HCC_PROGENITOR_FZD8CRD_DN	413	-0.661266	-1.99098	1e-10	2.31217e-08	1.96705e-08	1771	tags=29%	list=10%	signal=27%	NR1H4/MAOB/TPM2/BATF2/GPD1/MAP7D2/WNT11/NAMPT/TRIM15/ODAM/KHK/LOC254896/CACNB2/GRB14/PDE11A/SOX6/GCKR/COL3A1/RANBP3L/SGK1/COL5A3/APOE/PRODH/BAIAP2L2/MMP7/SLC2A14/C5AR1/CHRDL2/F10/SLC22A18AS/PC/CYP4F3/ABLIM2/ALDH1L1/RGN/CFI/NAT8/ADRA1A/PNPLA3/GBA3/SULT1C2/DPP4/TDO2/PDZK1/ONECUT1/VSX1/ANG/C5orf46/GPT/APOC1/CYP3A7/NGEF/S100A12/SEC14L4/FOLR3/ATP2B2/CXCL1/MLXIPL/GJB1/ARSL/CLRN3/ABCC6/NPY6R/CLDN16/C2or…
NABA_ECM_REGULATORS	220	-0.748093	-2.1801	1e-10	2.31217e-08	1.96705e-08	2023	tags=45%	list=11%	signal=40%	ADAM19/CTSK/SERPINH1/FAM20A/HTRA1/ADAM12/P4HA1/ADAMTS3/FAM20C/ADAMTS2/PLOD1/ADAMTS14/BMP1/TGM2/MMP2/TGM6/PAPPA/ADAMTS12/PRSS12/MMP14/MMP11/MMP7/F10/CST1/ADAM23/CTSB/CTSL/HTRA3/SLPI/SULF2/MMP9/KY/PRSS3/LOXL2/P3H2/A2ML1/MMP3/LOX/P4HA2/SERPINE1/SERPINB1/PLAU/ADAMTS16/CELA3A/HPSE2/CSTA/SERPINB5/TLL2/SERPINB3/SERPINB2/MMP1/PLOD2/MMP8/TGM3/MMP10/CTSV/HTRA4/CD109/PRSS1/CST4/CST5/AGT/TGM5/MMP12/SERPINB13…
OHGUCHI_LIVER_HNF4A_TARGETS_DN	158	-0.806938	-2.29723	1e-10	2.31217e-08	1.96705e-08	1230	tags=41%	list=7%	signal=38%	CFI/SLC47A1/SLC3A1/NAT8/S100A10/PDZK1/DIO1/IL1RAP/ENPP3/CYP4A22/APOM/SLC17A3/ALDH8A1/ABCC6/GJB2/C8G/NR1I3/TFPI2/BBOX1/SLC27A5/TFR2/RDH16/GCGR/CLDN2/SLC30A10/SDR9C7/AQP8/ADH4/ASGR1/CA5A/ALAS2/HSD3B1/PRODH2/F12/SERPINA3/GLYAT/SLC22A9/CES1/PGLYRP2/SMLR1/SERPINA1/C6/PLA2G12B/OTC/MTTP/C4BPA/F11/BAAT/UGT2B4/SAA4/CFHR1/CPN2/PROZ/CYP8B1/F13B/SLC22A7/MBL2/APOA4/SPP2/C8B/C9/HAO1/C8A/HRG
ONDER_CDH1_TARGETS_2_DN	468	-0.62701	-1.89044	1e-10	2.31217e-08	1.96705e-08	2848	tags=40%	list=15%	signal=34%	ADGRE2/MYO1E/SEMA3A/LIMA1/IRF6/ITGA6/CTSC/IFIH1/ANXA8/CNTN1/TP63/FGD6/CASP1/ARL4C/HERC6/KCNK1/SLC2A9/EFNA1/TNFSF10/MST1R/PRSS8/DMD/ALOX15B/NMU/TGFA/SLC3A2/ATP2B4/LCN2/MCOLN3/TFRC/STAC/GM2A/SOX15/VDR/HPSE/LRP12/HS3ST2/GPR87/CA12/SLC35G2/BDKRB2/SLC7A5/UPP1/THBD/MYO1B/MFAP5/PKP3/SNX10/CLIP4/PTGS2/SLC12A8/CD82/GNAL/IL18/ICAM1/GJB3/CELSR2/CDCP1/CLDN1/CYP27B1/GRB14/SLC2A3/IER3/GALNT6/PERP/TSPAN1/SOX9/G…
PILON_KLF1_TARGETS_UP	483	-0.699003	-2.1071	1e-10	2.31217e-08	1.96705e-08	2037	tags=22%	list=11%	signal=20%	ASPH/RHOC/TSPAN7/SERPINH1/FBN2/ALDOC/DNAJB4/MYL9/NRP2/CAP2/MTHFD2/ACOX2/RBP1/C1QA/ADAM12/PXDN/FERMT2/MSR1/WNT11/EIF5A2/COL1A1/COL6A2/COL1A2/PRRG3/FKBP10/PLEK2/COL3A1/HMOX1/CDH2/GCLM/GPC6/GHR/SNCA/NRK/SLC38A4/CFI/COL5A2/BNIP3/IL1B/LOXL2/SRXN1/TMEM158/ME1/DCBLD2/MARCO/SPTA1/SLC36A2/CFB/FN1/FABP4/ABCG2/APOM/COL11A1/MLXIPL/GYPA/AK4/C8G/C5/C2orf72/HPN/CA1/PEG3/HBE1/PPBP/SLC30A10/HNF4A/TTR/HGFAC/EPB42/…
REACTOME_RESPONSE_TO_ELEVATED_PLATELET_CYTOSOLIC_CA2	130	-0.773657	-2.15908	1e-10	2.31217e-08	1.96705e-08	1602	tags=32%	list=9%	signal=29%	THBS1/ANXA5/FLNA/SRGN/VEGFC/TUBA4A/ECM1/ACTN1/ITGB3/SERPINE1/TGFB2/FN1/PCDH7/HGF/PRKCG/CD109/EGF/PPBP/ITIH4/SERPINA4/TTN/SERPINF2/SERPINA3/A1BG/ACTN2/SERPINA1/ITIH3/TF/ORM2/KNG1/ORM1/SPP2/FGG/FGB/APOA1/PLG/ALB/AHSG/HRG/APOH/FGA
RICKMAN_HEAD_AND_NECK_CANCER_C	107	-0.8383	-2.29	1e-10	2.31217e-08	1.96705e-08	1839	tags=68%	list=10%	signal=62%	IL1RL1/IL12RB2/HMGA2/SLC6A14/PTGS2/KHDC1L/CYP27B1/VEGFC/SOD2/TCHH/SLC2A1/NEFM/PRR9/PAQR5/HCG4/TDO2/TNC/ASPRV1/DKK1/CCNA1/REEP1/CWH43/DSG1/MT1M/S100A12/DSC2/FAM83A/FABP4/ABCA12/IL24/PCDH7/STEAP1B/MUCL1/CRCT1/ALOX12B/RNASE7/NRG1/GAL/CXCL11/TFPI2/POPDC3/RGS20/DNAH17/SLCO1B3/AMDHD1/CDA/IL36RN/EREG/SLC6A15/RRAD/SDR9C7/CALB1/SERPINB7/SERPINB4/PTHLH/WFDC5/KLK6/MLIP/NEFL/CALB2/CDSN/WFDC12/SERPINA3/KRTDAP…
RICKMAN_TUMOR_DIFFERENTIATED_WELL_VS_POORLY_DN	377	-0.63388	-1.90422	1e-10	2.31217e-08	1.96705e-08	4240	tags=54%	list=23%	signal=42%	TMEM40/ARRDC4/PLBD2/KCTD10/KCTD11/BSG/FEM1C/MAPK1/PIP4K2C/UBE2Q2/AFAP1L1/PCYT1A/KLF7/HOMER3/MAP4/IL1A/UBE2A/TTC39B/LTB4R/DCUN1D3/MAN2A1/ATL3/C4orf3/VAMP3/AHNAK/ARF4/DHRS7/MCUB/CASP4/FAXDC2/FST/PPIC/SLC31A2/GOLGA7B/SLC38A7/RARS1/MAFB/TES/GSKIP/NRBF2/SLC31A1/PPP2R5B/ARL8B/MAP7D1/ADAMTS15/IL13RA1/YIPF5/LRFN4/MSRB1/EGLN3/SAR1A/SLC35F6/TSPAN5/SMTN/PPP1R1C/GOLT1B/ATP6V0E1/DSC1/SBDS/LRRC59/STK17A/ADCY7/…
SERVITJA_LIVER_HNF1A_TARGETS_DN	159	-0.780577	-2.22641	1e-10	2.31217e-08	1.96705e-08	1330	tags=35%	list=7%	signal=32%	CELSR1/HSD11B1/ALDH1L1/CFI/SLC3A1/PNPLA3/RTP3/DPP4/ONECUT1/ANG/IL1RAP/CYP4F2/CYP4A22/APOM/AKR1C1/NR0B2/SLC17A3/CLDN14/C5/RDH16/SLCO1B3/CLDN2/SLC30A10/ADH4/IGFALS/CA5A/ALAS2/AKR1C4/PRODH2/FTCD/HABP2/SLC22A9/SERPINA1/PAH/C6/CHRNA4/F11/SAA2/UGT2B4/SAA4/CPB2/F13B/SLC22A7/AFM/LECT2/ITIH1/C8B/C9/APCS/HAO1/FABP1/C8A/PLG/CRP/HRG
SU_LIVER	56	-0.925855	-2.32843	1e-10	2.31217e-08	1.96705e-08	582	tags=64%	list=3%	signal=62%	TFR2/RDH16/GCGR/CCL16/IGFALS/CPS1/AKR1C4/SLC22A1/C4BPB/F12/HABP2/SERPIND1/UGT2B4/SAA4/CFHR1/CPN2/APOF/ITIH2/ARG1/CPN1/MASP2/MBL2/AFM/CFHR4/LECT2/SERPINC1/APOB/SPP2/C9/APCS/HAO1/TAT/C8A/CRP/F9/CFHR2
WP_NUCLEAR_RECEPTORS_METAPATHWAY	310	-0.66984	-1.99415	1e-10	2.31217e-08	1.96705e-08	2139	tags=33%	list=12%	signal=30%	SLC2A12/SLC6A13/VDR/EDN2/NQO1/PLTP/CAP2/STOM/FTH1/SLC7A5/THBD/GGT1/PMP2/SLC10A1/TGFB1/NR1H4/SLC2A5/EGFR/SLC6A14/PTGS2/CES3/RGS2/GSTP1/SNAI2/CBR1/GGTLC2/CES5A/GPR153/GPX3/TXNRD1/CBR3/SLC6A2/SLC2A3/BHLHE40/FTL/HMOX1/TXN/GCLM/SRGN/SLC2A14/CDKN1C/ALOX5AP/UGT2B7/PLK2/HBEGF/MYC/G6PD/SLC2A1/IL1B/SRXN1/GSTA3/CCL20/ME1/ANGPTL4/TGFB2/SLC39A14/CYP3A7/SLC7A11/HGF/SLC6A3/CYP2C9/SERPINB2/PPARGC1A/ADH7/IP6K3/FG…
YAMASHITA_LIVER_CANCER_STEM_CELL_DN	75	-0.842672	-2.19673	1e-10	2.31217e-08	1.96705e-08	928	tags=48%	list=5%	signal=46%	GSTP1/SNAI2/THBS1/CD14/UGT2B7/ALDH1L1/SULT1C2/CYP3A7/PPARGC1A/AOX1/FABP5/ALDH8A1/CYP7A1/NR1I3/KLKB1/PIK3C2G/ABCB11/HNF4A/NR1I2/CYP2C8/CES1/C6/ABCG5/F11/SAA4/KNG1/CYP8B1/MASP2/SERPINC1/C8B/APCS/CYP3A4/C8A/APOA5/HRG/F9
LEE_DIFFERENTIATING_T_LYMPHOCYTE	191	0.586393	2.17118	1.07987e-10	2.39281e-08	2.03564e-08	4482	tags=55%	list=24%	signal=42%	SELL/LTB/TBC1D10C/GPR174/TRAT1/TMC8/UBASH3A/NLRC3/MAP4K1/CD52/CD48/TCF7/LCK/TRAF3IP3/CD96/GATA3/LAX1/PRKCB/ATF7IP2/IPCEF1/TSPOAP1-AS1/AKNA/ITK/MAL/EPB41/UCP2/CORO1A/ARHGAP15/CYFIP2/CD3D/PIK3CG/CD247/ITGAL/EVI2B/CD3G/SASH3/ARHGAP30/IKZF1/VAMP1/SORL1/ARHGAP9/LEF1/NPIPB3/ARHGAP45/ATP8A1/SH2D1A/SNX20/SATB1/NUP210/ZNF397/KLHL6/RCSD1/ATP8B1/TMEM71/RASSF5/ALDH5A1/BTG2/CXCR4/TMC6/RHOH/TXNIP/SEPTIN6/BCL11…
VERHAAK_GLIOBLASTOMA_PRONEURAL	175	0.594621	2.17773	1.24603e-10	2.65055e-08	2.25492e-08	2385	tags=35%	list=13%	signal=31%	SCG3/DCX/ASCL1/CELF3/SEZ6L/NOL4/SCN3A/STMN4/PPM1E/GRIA2/NKAIN1/BCAN/C1orf61/TMSB15A/GRID2/LRRTM4/TOX3/SLCO5A1/NKX2-2/GPM6A/FGF9/TMEFF1/DLL3/PCDH11Y/BEX1/CRMP1/SORCS3/MPPED2/CRB1/CDK5R1/MAST1/CXXC4/MYT1/KLRC3/PCDH11X/PDE10A/KIF21B/EPB41/PAK3/MYB/KLRK1/GNG4/TOP2B/GABRA3/YPEL1/TMEM35A/NRXN1/ATP1A3/FLRT1/ZFP69B/RAB33A/SATB1/MARCKSL1/PODXL2/RNFT2/ATAT1/NLGN3/ERBB3/STMN1/HOXD3/PURG/TTYH1
RICKMAN_TUMOR_DIFFERENTIATED_WELL_VS_MODERATELY_DN	108	-0.767419	-2.10052	4.5187e-10	8.91715e-08	7.58613e-08	2225	tags=53%	list=12%	signal=47%	APLN/LYPD5/RRAS2/DNAJB5/RAB31/IPPK/HIF1A/CARD10/IMPA2/GPR68/AGPAT4/CDCP1/DUSP14/PLEK2/NOCT/PERP/PTP4A1/TUBA4A/TEAD4/WDR66/PDPN/PRR9/PAQR5/PTGS1/ASPRV1/CAV1/TUBB6/DSG1/IL24/KRT17/SFN/MMP1/RNASE7/NRG1/GJB2/AREG/KRT16/S100A2/IL36RN/SDR9C7/SH2D5/KRT14/PPP2R2C/WFDC5/SPRR1B/CDSN/WFDC12/KRTDAP/PI3/KLK7/SPRR2G/BNC1/KLK10/KRT6B/KLK8/KLK5/LCE3D
WP_HUMAN_COMPLEMENT_SYSTEM	97	-0.783449	-2.11291	4.52732e-10	8.91715e-08	7.58613e-08	1602	tags=41%	list=9%	signal=38%	THBS1/ICAM1/TXN/VSIG4/LRP2/C5AR1/F10/C3/PRNP/ITGB3/ITGA2/TLR2/CFI/PLAUR/CFB/ADM/C5/KLKB1/SPP1/F12/C6/C4BPA/F11/FCN2/VTN/CPN1/MASP2/MBL2/CFHR4/C9/APCS/FGG/C8A/FGB/APOA1/PLG/ALB/CRP/CFHR2/FGA
MIKKELSEN_MEF_HCP_WITH_H3K27ME3	483	0.431567	1.74012	4.84174e-10	9.19584e-08	7.82323e-08	1995	tags=32%	list=11%	signal=29%	NEUROD1/FGF4/SRRM4/CHGA/ACTL6B/CABP7/POU3F2/SEZ6L/INSM1/OPRD1/DBX1/INSM2/FOXN4/VSTM2A/AMER3/CDK5R2/ECEL1/CBLN2/ST8SIA3/TBXT/FGF20/KCNC1/HCN1/RFX4/CHRNB2/SVOP/TFAP2B/LY6H/CHRNA3/PSD2/CNTN2/NELL1/SLC5A5/GRIA2/BARHL2/CACNA2D2/DOC2A/FGF14/LRRC3B/PAX7/C1QL2/NKX2-1/GLP1R/CRH/BCAN/MGAT5B/FOXG1/HTR1A/GRIK3/CRTAC1/POU2F3/RASGRP2/CELF4/HTR4/KCNQ2/SCNN1B/GABRG3/TMPRSS2/PTPRN2/LIN28A/GRHL3/NKX2-2/SLC30A2/ATP…
ANDERSEN_LIVER_CANCER_KRT19_DN	75	-0.817258	-2.13048	5.0903e-10	9.33456e-08	7.94124e-08	981	tags=33%	list=5%	signal=32%	ANG/DIO1/GPT/CYP4F2/AOX1/ABCC6/C8G/TFR2/GNMT/PKLR/DPYS/SERPINA3/HAO2/SERPIND1/BAAT/SAA4/HPD/SLC22A7/ALDOB/UGT2B10/AFM/G6PC/ITIH1/CYP3A4/APOA5
CHARAFE_BREAST_CANCER_LUMINAL_VS_MESENCHYMAL_DN	461	-0.588909	-1.77502	5.6652e-10	1.00425e-07	8.54352e-08	3988	tags=53%	list=22%	signal=42%	NMT2/INPP1/ATP10D/MAP1B/COL4A2/TLCD3A/SPTBN1/RAI14/IPO5/KCTD12/ACTG1/CYP26B1/DNM1/CALD1/GLIS3/FLRT2/RTN4/NAV3/FER/SFRP1/FST/CRTAP/PROS1/CDC20/EPHA2/WLS/RUNX2/FHOD3/NR3C1/SGTB/CD99/FAS/MAP7D1/LAMB1/GADD45A/NID2/ANKH/DIPK1A/TRIO/TNFAIP3/TFPI/VCL/SNX7/CAVIN3/MAP4K4/TOX2/POGLUT3/RNF145/TTL/GALNT2/PARVA/SOCS3/LYN/GPR176/MYLK/BIRC5/PTX3/GXYLT2/UBLCP1/NAV1/HAS2/CFL2/PPP4R1/STK17A/MSANTD3/ANTXR1/PSMB6/IT…
REACTOME_PLATELET_ACTIVATION_SIGNALING_AND_AGGREGATION	252	-0.659936	-1.9334	8.58075e-10	1.47201e-07	1.25229e-07	1620	tags=19%	list=9%	signal=17%	COL1A1/THBS1/COL1A2/ANXA5/FLNA/SRGN/VEGFC/TUBA4A/FCER1G/ECM1/ACTN1/ITGB3/PDPN/SERPINE1/TGFB2/FN1/PCDH7/HGF/PRKCG/CD109/EGF/PPBP/ITIH4/SERPINA4/TTN/SERPINF2/SERPINA3/A1BG/ACTN2/SERPINA1/CLEC1B/ITIH3/TF/ORM2/KNG1/ORM1/F2/SPP2/FGG/FGB/APOA1/PLG/ALB/AHSG/HRG/APOH/FGA
REACTOME_FORMATION_OF_THE_CORNIFIED_ENVELOPE	103	-0.766968	-2.08473	9.15291e-10	1.5211e-07	1.29405e-07	1471	tags=53%	list=8%	signal=49%	PERP/LIPN/LCE1E/TCHH/CASP14/KRT84/KRT3/KRT79/DSG1/CSTA/DSC2/KRT17/KRT10/FLG/DSP/SPRR2F/KRT15/KRT37/LIPM/KRT36/DSC3/PKP1/KRT16/TGM5/KRT78/KRT74/KRT5/KLK12/KLK14/KRT14/SPRR2A/SPRR1B/KRT81/TGM1/DSG3/SPRR2D/KRT2/KRT9/KRT6A/CDSN/DSG4/LCE3A/SPRR2E/PI3/SPRR2G/KRT6B/KLK13/KLK8/KRT75/KRT1/KLK5/SPRR2B/LCE3E/KRT6C/LCE3D
CADWELL_ATG16L1_TARGETS_UP	97	-0.772614	-2.08369	1.77259e-09	2.85655e-07	2.43017e-07	1291	tags=30%	list=7%	signal=28%	PC/CFI/GSDMC/CXCL2/RETNLB/PDZK1/SLC36A2/FABP4/THRSP/HBA2/LEP/NPC1L1/VNN1/HBD/IFIT1B/RBP4/AKR1B10/HAO2/SAA1/MTTP/SAA2/SMYD1/CYP2E1/TF/APOA4/HP/FABP1/SERPINA10/APOA1
WINTER_HYPOXIA_METAGENE	236	-0.657706	-1.92666	2.09175e-09	3.27174e-07	2.78338e-07	2975	tags=49%	list=16%	signal=42%	CCT6A/LRP1/IGFBP5/HK1/IRF6/MIF/PLIN2/HSP90B1/ERRFI1/MXI1/GLRX/CDKN1A/HSPA5/CTSD/HAP1/MMP13/PSMA3/HILPDA/EFNA1/IL6/ENPEP/TPI1/NFIL3/PFKFB4/ELL2/TGFA/SLC3A2/PAICS/SLC16A2/VIM/TFRC/ALDH1A1/DDIT3/EDN2/GPI/ALDOA/THBS2/CA12/ALDOC/PNP/HLA-DQB1/BNIP3L/HIF1A/P4HA1/CP/TGFB1/PTGS2/TGM2/MMP2/GBE1/THBS1/ICAM1/ANXA5/ENO1/SLC2A3/BHLHE40/COL5A3/FTL/HMOX1/TXN/PGAM1/COL5A1/PKM/MMP7/STC2/VEGFC/PFKFB3/SIRPA/PGK1/GAP…
WP_FOLATE_METABOLISM	66	-0.822329	-2.11064	2.79246e-09	4.24294e-07	3.60962e-07	1134	tags=32%	list=6%	signal=30%	IL1B/SERPINE1/FOLR3/FOLR1/HBA1/HBB/F7/SERPINA3/SAA1/MAT1A/SAA2/SAA4/F2/APOB/FGG/FGB/APOA1/PLG/ALB/CRP/FGA
JAEGER_METASTASIS_DN	253	-0.652003	-1.91087	2.95137e-09	4.35982e-07	3.70906e-07	1744	tags=34%	list=9%	signal=31%	EGFR/IMPA2/PKP3/HCAR3/JAG1/GJA1/SRD5A1/LTF/TMEM45A/GJB3/PERP/TUBA4A/LAMB3/S100A14/DUSP7/SLPI/SLC2A1/NTRK2/CALML5/TYRP1/PRSS3/PTGS1/ARHGEF4/FAT2/TM4SF1/TP53AIP1/CLCA2/CALML3/CWH43/S100A9/DSG1/CSTA/MT1M/SCEL/DSC2/CA2/ABCA12/SERPINB3/KRT17/KRT10/SFN/COBL/FLG/DSP/PTPRZ1/AKR1C1/KRT15/FGFBP1/TPD52L1/PDZK1IP1/DEFB1/LAMA3/COL17A1/CDH3/AREG/DSC3/PKP1/BBOX1/KRT16/S100A2/LAMC2/CDA/IL1R2/SERPINB13/CDHR1/KLK1…
REACTOME_PLASMA_LIPOPROTEIN_REMODELING	31	-0.907297	-2.08716	3.15085e-09	4.52871e-07	3.85273e-07	332	tags=39%	list=2%	signal=38%	FGF21/ANGPTL8/CREB3L3/ANGPTL3/APOF/APOA4/APOA2/APOB/APOA5/APOA1/ALB/APOC3
BLANCO_MELO_COVID19_BRONCHIAL_EPITHELIAL_CELLS_SARS_COV_2_INFECTION_UP	143	-0.712369	-2.00678	3.66512e-09	5.12924e-07	4.36363e-07	1737	tags=40%	list=9%	signal=36%	SLC6A14/HCAR3/LIF/TGM2/ICAM1/IL32/CYP27B1/TRIM47/IER3/IFITM3/INHBA/C15orf48/SOD2/C3/HBEGF/EDN1/CSF3/TMEM171/ITGB3/C6orf223/PRSS3/IL1B/CCL20/CXCL2/SERPINB1/VNN3/S100A9/PLAUR/MUC21/CFB/S100A12/CXCL1/G0S2/MMP1/CRCT1/PGLYRP4/PDZK1IP1/CXCL6/CSF2/CXCL8/VNN1/S100A8/CXCL5/SPRR2A/TGM1/RHCG/SPRR2D/SPRR2E/PI3/IL36G/TRIML2/KRT6B/KRT75/MRGPRX3/HEPHL1/S100A7/SAA2
WOO_LIVER_CANCER_RECURRENCE_DN	77	-0.788182	-2.0606	4.66679e-09	6.32307e-07	5.37926e-07	1291	tags=31%	list=7%	signal=29%	PC/CYP4F3/ALDH1L1/TTPA/GPT/CYP3A43/CYP4F2/PIPOX/HNF4A/HGD/CPS1/DAO/CA5A/C4BPB/PAH/MAT1A/MTTP/C4BPA/CYP2E1/HPD/MASP2/G6PC/SLC2A2/APOC3
DELYS_THYROID_CANCER_UP	442	-0.576708	-1.73571	4.75597e-09	6.32307e-07	5.37926e-07	3447	tags=48%	list=19%	signal=40%	ALDH1A3/ATIC/TNFRSF10B/FAS/CD1A/ACTN4/PLAAT3/IL13RA1/RAMP1/CD151/TRIM29/COL10A1/PRSS2/S100A13/OPCML/MAP4K4/IGSF6/CTSA/LYN/CPA3/GLRB/HAS2/PLK3/CSF1R/SCN1B/S100A11/MAP2/DUSP5/PTK7/MFGE8/C4A/FXYD5/VCAN/CTSC/PLIN2/MSMO1/ANXA8/INHBB/MBOAT2/EMILIN2/PRSS23/DPYSL3/CDKN1A/RHOBTB3/CTSD/PON2/NR1D1/ITGB5/KCNK1/NMB/NINJ1/C2/MST1R/TAX1BP3/ENDOD1/DMD/ATP6V1B2/MNDA/ALOX15B/KDELR3/NMU/TGFA/SPOCK1/LCN2/TK1/SCG5/ST…
REACTOME_PLASMA_LIPOPROTEIN_ASSEMBLY_REMODELING_AND_CLEARANCE	68	-0.818575	-2.10471	5.04117e-09	6.53877e-07	5.56276e-07	373	tags=24%	list=2%	signal=23%	ANGPTL4/APOC1/PCSK9/FGF21/ANGPTL8/MTTP/CREB3L3/ANGPTL3/APOF/APOA4/APOA2/APOB/APOA5/APOA1/ALB/APOC3
REACTOME_COMPLEMENT_CASCADE	57	-0.828114	-2.09424	6.14258e-09	7.77768e-07	6.61675e-07	929	tags=44%	list=5%	signal=42%	FCN3/COLEC10/CFB/C8G/C5/CFHR3/C4BPB/C6/C4BPA/FCN2/CFHR1/VTN/CPN2/CPB2/CPN1/MASP2/MBL2/CFHR4/F2/C8B/C9/C8A/CFHR5/CRP/CFHR2
WP_SELENIUM_MICRONUTRIENT_NETWORK	87	-0.781161	-2.07123	6.38396e-09	7.89533e-07	6.71683e-07	1866	tags=34%	list=10%	signal=31%	GGT1/LDLR/PTGS2/GGTLC2/ICAM1/GPX3/TXNRD1/TXN/SOD2/ALOX5AP/IL1B/PTGS1/SERPINE1/DIO1/HBA1/HBB/F7/SERPINA3/SAA1/SAA2/SAA4/F2/APOB/FGG/FGB/APOA1/PLG/ALB/CRP/FGA
DESERT_PERIVENOUS_HEPATOCELLULAR_CARCINOMA_SUBCLASS_UP	154	-0.705631	-2.00012	7.29386e-09	8.81563e-07	7.49977e-07	816	tags=16%	list=4%	signal=15%	HSD11B1/ALDH1L1/SEC14L2/DSP/AOX1/ABCC6/LAMA3/AQP9/ACSM5/SLCO1B3/PGC/SLC30A10/HGD/MAT1A/MTTP/CYP2E1/HPD/CPN2/SLC17A2/LECT2/HPR/APCS/CYP3A4/REG3A
WP_COMPLEMENT_AND_COAGULATION_CASCADES	58	-0.830979	-2.10459	8.21017e-09	9.70259e-07	8.25434e-07	1396	tags=52%	list=8%	signal=48%	C5AR1/F10/C3/CFI/SERPINE1/BDKRB1/PLAU/PLAUR/CFB/C8G/KLKB1/PROC/F3/SERPINA5/SERPINF2/F7/F12/SERPINA1/SERPIND1/C6/KNG1/CPB2/F13B/MASP2/F2/SERPINC1/C9/FGB/PLG/F9
PID_HNF3B_PATHWAY	43	-0.862836	-2.09172	1.21595e-08	1.40574e-06	1.19591e-06	534	tags=35%	list=3%	signal=34%	HNF1A/HNF4A/PKLR/TTR/DLK1/PCK1/IGFBP1/AFP/ALDOB/G6PC/F2/SLC2A2/TAT/APOA1/ALB
REN_ALVEOLAR_RHABDOMYOSARCOMA_DN	405	-0.581731	-1.75054	1.59667e-08	1.80661e-06	1.53695e-06	5208	tags=61%	list=28%	signal=45%	CEMIP/RRBP1/COQ10B/SEC24A/CCPG1/BACE1/PDLIM5/LPP/EOGT/PDGFRA/DOK4/ATG3/SLC25A1/RABAC1/RAB21/TMEM43/REEP5/WIPI1/CTTN/PTGES/TLN1/TUSC3/TSPAN4/UAP1/ACTR2/FKBP14/CHMP2B/TFE3/ARPC5/CAPZB/TAGLN2/RAB5C/ATP6V0D1/OSTM1/QPCT/COPB2/GSN/PXDC1/COL8A1/DRAM1/TMOD3/NANS/PLEKHB2/P4HB/LEPROT/CAP1/AP1S1/PKD2/MCTS1/ANXA7/CCN2/PCOLCE/CD81/CLU/ATP10D/ELOVL5/CSTB/GAS6/FTSJ1/SCPEP1/UBE2A/FEZ1/RAI14/MYH9/SEC61B/MAN2A1/NE…
RICKMAN_HEAD_AND_NECK_CANCER_F	54	-0.826542	-2.07233	1.87254e-08	2.07462e-06	1.76495e-06	988	tags=46%	list=5%	signal=44%	CST1/ACTA1/CASQ2/DES/TNNC2/NEB/ACTC1/SMPX/DDIT4L/MYLPF/KLHL41/TTN/MYOT/HSPB3/CKM/MYL2/ACTN2/MB/MYH2/MYBPC2/TNNI1/XIRP2/MYL1/CSRP3/MYH1
REACTOME_NEUTROPHIL_DEGRANULATION	466	-0.566929	-1.70751	2.05748e-08	2.23299e-06	1.89969e-06	3391	tags=36%	list=18%	signal=30%	PSMA2/BPI/CYB5R3/GALNS/PSMC3/IQGAP1/BRI3/VCL/TMBIM1/SURF4/PRSS2/CLEC12A/CNN2/ATP6AP2/CKAP4/CTSA/PSMD2/BST2/PSMD14/HSPA6/PTX3/DSC1/COTL1/P2RX1/ACTR10/GRN/LILRB2/LAMP1/CAND1/CYBB/PSMD1/S100A11/SDCBP/MIF/CTSC/PRG2/FPR1/ATP6V1D/GLIPR1/HSPA1A/PSMB7/CTSD/PRDX4/CTSZ/NME2/TOM1/GAA/TIMP2/HEXB/PLD1/PRDX6/CD59/ITGAX/MNDA/SIRPB1/GPR84/FCAR/CD68/PSAP/TYROBP/LCN2/DERA/ANPEP/GM2A/PYGL/HPSE/GPI/PIGR/ALDOA/ALDOC/…
REACTOME_REGULATION_OF_INSULIN_LIKE_GROWTH_FACTOR_IGF_TRANSPORT_AND_UPTAKE_BY_INSULIN_LIKE_GROWTH_FACTOR_BINDING_PROTEINS_IGFBPS	120	-0.726672	-2.01811	2.26257e-08	2.40647e-06	2.04727e-06	1681	tags=35%	list=9%	signal=32%	MMP2/CCN1/PAPPA/AMTN/APOE/CDH2/IGFBP6/STC2/C3/ENAM/MSLN/TNC/LGALS1/FN1/MMP1/MELTF/EVA1A/PROC/SPP1/IGFALS/PCSK9/SERPINA1/SERPIND1/KLK13/TF/ITIH2/KNG1/IGFBP1/AFP/F2/SERPINC1/APOA2/APOB/SPP2/SERPINA10/FGG/APOA5/APOA1/PLG/ALB/AHSG/FGA
LEE_LIVER_CANCER_ACOX1_DN	64	-0.804383	-2.06179	2.71706e-08	2.8332e-06	2.4103e-06	1806	tags=53%	list=10%	signal=48%	LMCD1/TPM2/EGFR/KHK/CKMT2/OAT/PRODH/HSD11B1/RGN/DPP4/GSTA3/TDO2/IL1RAP/GPR37/CYP4F2/AKR1C1/TNNC2/SLC27A5/PIPOX/HGD/HAL/SERPINA1/PAH/OTC/C4BPA/BAAT/HPD/ORM2/ORM1/MBL2/LECT2/G6PC/ITIH1/MYH1
BIOCARTA_INTRINSIC_PATHWAY	23	-0.924602	-2.01296	3.20293e-08	3.27561e-06	2.78668e-06	622	tags=48%	list=3%	signal=46%	KLKB1/PROC/F12/F11/KNG1/F2/SERPINC1/FGG/FGB/F9/FGA
WP_BLOOD_CLOTTING_CASCADE	23	-0.920818	-2.00473	6.3604e-08	6.382e-06	5.42939e-06	1047	tags=70%	list=6%	signal=66%	SERPINE1/PLAU/SERPINB2/KLKB1/F3/SERPINF2/F7/F12/F11/F13B/F2/FGG/FGB/PLG/F9/FGA
REACTOME_KERATINIZATION	113	-0.726266	-2.0049	8.42305e-08	8.29515e-06	7.05697e-06	1471	tags=50%	list=8%	signal=46%	PERP/LIPN/LCE1E/TCHH/CASP14/KRT84/KRT3/KRT79/DSG1/CSTA/DSC2/KRT17/KRT10/FLG/DSP/SPRR2F/KRT15/KRT37/LIPM/KRT36/DSC3/PKP1/KRT16/TGM5/KRT78/KRT74/KRT5/KLK12/KLK14/KRT14/SPRR2A/SPRR1B/KRT81/TGM1/DSG3/SPRR2D/KRT2/KRT9/KRT6A/CDSN/KRTAP19-1/DSG4/LCE3A/SPRR2E/PI3/SPRR2G/KRT6B/KLK13/KLK8/KRT75/KRT1/KLK5/SPRR2B/LCE3E/KRT6C/LCE3D
LEE_LIVER_CANCER_DENA_DN	73	-0.767789	-1.99212	1.08397e-07	1.0481e-05	8.91653e-06	1050	tags=38%	list=6%	signal=36%	ME1/IL1RAP/GPR37/CYP4F2/PADI4/AKR1C1/ALOX12B/CYP7A1/DMBT1/TNNC2/SLC27A5/CA5A/REG1A/DPYS/GLYAT/PAH/PCK1/MAT1A/OTC/C4BPA/BAAT/CYP2E1/HPD/PON1/G6PC/MYH1/SLC2A2/FABP1
WP_PPAR_ALPHA_PATHWAY	25	-0.907466	-2.00913	1.19259e-07	1.13254e-05	9.63488e-06	77	tags=32%	list=0%	signal=32%	CYP7A1/CYP8B1/CYP4A11/APOA2/FABP1/APOA5/APOA1/APOC3
MEISSNER_NPC_HCP_WITH_H3K4ME2_AND_H3K27ME3	303	0.457673	1.78423	1.39863e-07	1.3049e-05	1.11012e-05	2111	tags=36%	list=11%	signal=32%	ACTL6B/CABP7/OPRD1/DBX1/INSM2/HMX3/AMER3/CDK5R2/ECEL1/NOTUM/TBXT/HCN1/XKR7/LY6H/CNTN2/HRH3/CACNA2D2/C1QL2/NKX2-1/RALYL/GBX1/FOXG1/GRIK3/CRTAC1/TESC/SNTG1/ATP2B3/KCNQ2/IGF2/GABRG3/GABRB1/SIM1/PTPRN2/PROKR2/KCNH8/IHH/ISL1/IKZF3/GABBR2/RASGRF1/TBX3/SLC9A2/AFF3/TMEM163/XKR4/SORCS3/KCNA3/DPP10/FOXQ1/HS3ST6/TLX1/TMEM132E/DMRT2/MAST1/CADM3/DLGAP2/UNC5D/PRDM16/WNT3A/FLT3/STXBP5L/SPIRE2/CBLN4/TBX1/HOXC5/M…
BLANCO_MELO_RESPIRATORY_SYNCYTIAL_VIRUS_INFECTION_A594_CELLS_UP	279	-0.608229	-1.7972	1.61932e-07	1.48475e-05	1.26313e-05	3765	tags=55%	list=20%	signal=44%	SLC6A12/PTAFR/BIK/NAV3/HSPB8/PLEKHA4/TNFRSF10A/AMPD3/MX1/IL15RA/RUNX2/IFI44/NID2/XDH/TNFAIP3/DDX58/GK/LAP3/LAMA4/COL15A1/BST2/SOCS3/TNF/EFNB2/HSPA6/PTX3/APOL1/ABCA1/KLF4/CCL2/MAP2/MCTP1/ADGRE2/STX11/ANTXR2/IFIH1/B3GNT5/CASP1/GLIPR1/GBP5/SERPINB8/HERC6/FSTL1/C1S/TNFSF10/IL6/HIVEP3/GBP1/SPOCK1/IFI16/RSAD2/CD68/TNFSF14/CSF1/HCAR2/ATF3/CHST11/ANPEP/SORBS1/TMCC3/SERPING1/DSEL/VDR/EMP1/HERC5/ADAM19/ARN…
MARTORIATI_MDM4_TARGETS_NEUROEPITHELIUM_DN	150	0.546157	1.97664	1.73099e-07	1.55218e-05	1.32049e-05	2214	tags=32%	list=12%	signal=28%	NEUROD1/SCG3/DCX/ASCL1/NEUROD4/NOL4/DBX1/NCAN/ELAVL4/CNR1/FOXG1/STMN2/FSTL5/RNF182/APC2/MPPED2/CNMD/HPGD/BRSK2/RHBDL3/CDK5R1/SOGA3/MYT1/DLX5/ELAVL3/CORO1A/KAT2B/MYB/HSD17B11/INA/BHLHE22/TAL1/ZMAT1/RTN1/CADPS/ABCD2/RIPPLY3/CXCL13/EOMES/IGFBPL1/BRINP1/GREM2/CD1D/CSF2RB/SATB1/ACSS1/ID4/ATAT1
BOYAULT_LIVER_CANCER_SUBCLASS_G3_DN	53	-0.818407	-2.04575	1.75123e-07	1.55218e-05	1.32049e-05	354	tags=25%	list=2%	signal=24%	IFIT1/ACAT1/CA5A/TMPRSS6/SLC38A3/F7/ASGR2/CPN2/TF/KNG1/PON1/CPB2/SLC2A2
HUPER_BREAST_BASAL_VS_LUMINAL_UP	53	-0.818089	-2.04496	1.83397e-07	1.59886e-05	1.36021e-05	2027	tags=64%	list=11%	signal=57%	CA12/HTRA1/MFAP5/JAG1/GJA1/POSTN/GJB5/SLPI/PDPN/IL1B/P3H2/NDRG1/CLCA2/S100A9/DSG1/CSTA/SFN/PTPRZ1/AKR1C1/FABP5/MMP10/DSC3/PKP1/KRT16/S100A2/S100A8/PTHLH/SPRR1B/LGALS7/RHCG/KRT6A/PI3/KRT75/S100A7
MIKKELSEN_NPC_HCP_WITH_H3K27ME3	294	0.447196	1.74535	2.71128e-07	2.32558e-05	1.97845e-05	2111	tags=34%	list=11%	signal=30%	FGF4/CABP7/OPRD1/DBX1/RXRG/FOXN4/ECEL1/ST8SIA3/TBXT/HCN1/TFAP2B/LY6H/CNTN2/NELL1/HRH3/CACNA2D2/FGF14/PAX7/C1QL2/GRIN2B/NKX2-1/RALYL/FOXG1/HTR1A/GRIK3/CRTAC1/STMN2/POU2F3/KCNQ2/IGF2/GABRG3/SCNN1G/SIM1/LIN28A/PROKR2/IHH/ISL1/IKZF3/TBX3/SLC9A2/TMEM163/HOXB8/MESP1/SORCS3/DPP10/HS3ST6/TLX1/TMEM132E/DMRT2/MAST1/CADM3/DLGAP2/PRDM16/WNT3A/FLT3/CBLN4/PDX1/NPAS1/ALDH1A2/DRD2/SIM2/MAL/HOXB3/OVOL2/PAX1/SKAP1…
LEI_MYB_TARGETS	318	-0.587274	-1.75002	3.20974e-07	2.70942e-05	2.305e-05	3660	tags=45%	list=20%	signal=36%	EPCAM/PCCB/SFRP1/DHRS3/POR/SERBP1/ITPR3/RARS1/STIP1/LGALS3BP/PPID/LAMB1/TNIP1/NDUFS8/NF2/TRIO/VCL/LUM/HSPA4/AURKA/SAT1/NME1/EBP/HSPD1/HSPA6/PTX3/TPX2/GRN/DST/CCL2/MT1A/IRF6/CDC25B/PLEC/GNG11/HSPE1/BICD2/NPC1/PRSS23/CDKN1A/HSPA1A/CTSD/UBC/ACTA2/MYL12A/IL6/NINJ1/CLIC4/CD59/SPARC/MAP1LC3B/LCN2/VIM/GSTO1/GM2A/SERPING1/BAIAP2/SOX15/GPI/CA12/TUBB2A/CTSK/MYL9/CKS2/PNP/IFITM1/ISG15/PTTG1/SLC7A5/LY6E/SLC9…
SCHUETZ_BREAST_CANCER_DUCTAL_INVASIVE_UP	350	-0.577516	-1.73041	3.66876e-07	3.04851e-05	2.59347e-05	4171	tags=55%	list=23%	signal=43%	TIMP3/COL4A1/CCN2/CPVL/NOX4/CCN4/LY96/ATP10D/SSPN/MAP1B/COL4A2/MFAP2/KCTD12/GEM/CALD1/LCP2/PPIC/JAM3/PROS1/JCAD/MAFB/F2R/NID1/FAS/LAMB1/NID2/THY1/SPON1/LUM/COL10A1/LAMA4/FCGR1A/CAVIN3/SLC7A7/MAP4K4/PARVA/COL15A1/LYN/MICAL2/SEC23A/CFH/CPA3/MAF/ADCY7/GLS/DCN/PAM/FXYD5/VCAN/RGS4/NRP1/ZFPM2/RARRES2/FBN1/SERPINF1/PSMB9/GLRX/IRAK3/LAMC1/CASP1/DPYSL3/GLIPR1/HEG1/ARL4C/TWIST1/SHOX2/SLAMF8/FSTL1/SDC2/PLN/…
ONDER_CDH1_TARGETS_3_DN	59	-0.785246	-1.99105	5.19821e-07	4.25294e-05	3.61812e-05	1748	tags=56%	list=9%	signal=51%	MFAP5/PTGS2/SOX9/HBEGF/EDN1/CSF3/IL1B/CXCL2/SERPINB1/CWH43/SCEL/DSC2/CXCL3/CXCL1/ATP12A/CEACAM6/SERPINB2/KRT15/CRCT1/MMP10/CSF2/TMPRSS11E/CXCL8/IL1R2/SERPINB13/KLK11/PTHLH/SPRR2D/PI3/KLK7/IL36G/KLK10/S100A7
KIM_LIVER_CANCER_POOR_SURVIVAL_DN	43	-0.832346	-2.0178	5.52825e-07	4.45443e-05	3.78954e-05	1395	tags=42%	list=8%	signal=39%	CHI3L1/F10/RGN/CDO1/GJB1/AQP9/HNF4A/PKLR/SERPINF2/C4BPB/PAH/SLC22A7/LECT2/SERPINC1/SLC2A2/SERPINA10/PLG/APOC3
LEE_LIVER_CANCER_MYC_E2F1_DN	62	-0.777528	-1.99926	6.69814e-07	5.31652e-05	4.52295e-05	1489	tags=42%	list=8%	signal=39%	OAT/GHR/FABP2/HSD11B1/RGN/TDO2/ME1/IL1RAP/CYP4F2/G0S2/TNNC2/HAL/REG1A/PCK1/MAT1A/OTC/C4BPA/BAAT/CYP2E1/CFHR1/HPD/ORM2/ORM1/G6PC/HAO1/FABP1
LEE_LIVER_CANCER_CIPROFIBRATE_DN	65	-0.779042	-2.00274	7.02049e-07	5.49044e-05	4.67091e-05	893	tags=43%	list=5%	signal=41%	OAT/PRODH/HSD11B1/DPP4/IL1RAP/GPR37/AKR1C1/SLC17A3/CYP7A1/DMBT1/TNNC2/PIPOX/HAL/CA5A/REG1A/PAH/PCK1/OTC/C4BPA/BAAT/CYP2E1/HPD/PON1/SERPINA6/MBL2/LECT2/G6PC/SLC2A2
CROMER_TUMORIGENESIS_UP	57	-0.792597	-2.00442	7.35259e-07	5.66682e-05	4.82097e-05	2605	tags=75%	list=14%	signal=65%	IFI6/PLOD3/IL6/LRRC15/SPARC/SMOX/RBP1/PXDN/MYO1B/BMP1/FAP/COL1A2/UCHL1/SLC2A3/COL3A1/MMP11/POSTN/TPTEP1/ACTN1/COL5A2/MMP9/PDPN/OASL/IL1B/TNC/MMP3/SERPINE1/PLAU/CCL3/FN1/KRT17/CXCL1/COL11A1/G0S2/MMP1/MMP10/LAMA3/KRT16/CXCL8/LAMC2/MMP12/SPP1/NTS
BIOCARTA_AMI_PATHWAY	20	-0.921683	-1.97336	8.02188e-07	6.09433e-05	5.18466e-05	612	tags=45%	list=3%	signal=44%	PROC/AHSP/F7/F2/SERPINC1/FGG/FGB/PLG/FGA
REACTOME_OLFACTORY_SIGNALING_PATHWAY	93	0.616859	2.10812	1.004e-06	7.52011e-05	6.39763e-05	2089	tags=46%	list=11%	signal=41%	OR4A47/OR7E24/OR5AU1/OR51A7/OR1F1/OR6N1/OR51E2/OR6K3/OR2T2/OR3A1/OR3A2/OR2T10/OR2T11/OR56B1/OR8S1/OR10J3/OR1E2/OR51E1/OR52N4/OR1E1/OR13A1/OR9Q2/OR2L5/OR2L3/OR2L8/OR5B21/OR8G1/OR2L2/OR1L8/OR8A1/OR5M11/OR10H1/OR6C70/OR8G5/OR1B1/OR1J2/OR1Q1/OR2AE1/REEP6/OR1J4/OR4F21/OR1N2/OR5K4
LEE_LIVER_CANCER_MYC_TGFA_DN	65	-0.774253	-1.99043	1.07794e-06	7.96181e-05	6.77339e-05	1310	tags=42%	list=7%	signal=39%	FABP2/HSD11B1/RGN/CRISP2/TDO2/IL1RAP/ABCG2/GPR37/CYP4F2/G0S2/TNNC2/SLC27A5/AQP8/HAL/IGFALS/CA5A/ALAS2/PCK1/OTC/C4BPA/BAAT/HPD/ORM2/ORM1/G6PC/HAO1/FABP1
WP_STATIN_PATHWAY	28	-0.87626	-1.97983	1.2218e-06	8.9007e-05	7.57214e-05	183	tags=39%	list=1%	signal=39%	APOC1/CYP7A1/ABCG8/ABCG5/MTTP/APOA4/APOA2/APOB/APOA5/APOA1/APOC3
LIM_MAMMARY_STEM_CELL_UP	476	-0.538699	-1.62296	1.30784e-06	9.31878e-05	7.92781e-05	3762	tags=46%	list=20%	signal=38%	GEM/TCF7L1/CALD1/SLC25A4/FLRT2/ARHGAP24/ATP2A2/COL7A1/PLEKHA4/FST/FJX1/C1QTNF12/SDK2/JAM3/PROS1/IRX4/COL18A1/FXYD1/NSG1/TES/FHOD3/AMOTL1/MYOCD/FAS/ITGB4/LAMB1/SLCO3A1/TCOF1/PRICKLE1/TPST1/THY1/RARB/NETO2/TRIM29/BVES/SLC1A3/RELN/COL23A1/PPP2R2B/SMTN/SLC4A3/LMOD1/SPRED1/TSKU/MICAL2/GPR176/MYLK/VGLL3/HSPB2/HAS2/DST/ANTXR1/LRP1/RUSC2/ARMH4/LIMA1/ITGA6/EGR2/VCAN/NRP1/MRGPRF/RARRES2/ALDH1L2/GNG11/SERPI…
VANDESLUIS_COMMD1_TARGETS_GROUP_3_UP	81	-0.747724	-1.95753	1.31423e-06	9.31878e-05	7.92781e-05	2186	tags=40%	list=12%	signal=35%	TNNT2/ETV5/FAM162A/ALDOA/BNIP3L/UPP1/SLC9A3R1/ERO1A/PHLDA2/IER3/ITGA3/SLC16A3/SNCA/KRT84/MATN4/LDHA/PDZK1/APOC1/FOLR1/CTSV/ADM/CLDN2/CLDN6/HKDC1/SLC39A5/TM4SF5/TF/AFP/ALDOB/APOA4/APOA2/SPP2
ICHIBA_GRAFT_VERSUS_HOST_DISEASE_35D_DN	52	-0.803363	-2.01238	1.49702e-06	0.000104752	8.91162e-05	464	tags=29%	list=3%	signal=28%	OAT/GAS1/PDZK1/VNN1/IGFALS/GLYAT/SLC22A9/CES1/CYP2B6/HAO2/CYP8B1/CYP4A11/G6PC/HP/FABP1
REACTOME_FORMATION_OF_FIBRIN_CLOT_CLOTTING_CASCADE	37	-0.846911	-2.00641	1.68619e-06	0.000116457	9.9074e-05	718	tags=49%	list=4%	signal=47%	CD177/PF4V1/KLKB1/PROC/F3/SERPINA5/F7/F12/SERPIND1/F11/KNG1/F13B/F2/SERPINC1/FGG/FGB/F9/FGA
REACTOME_METABOLISM_OF_STEROIDS	147	-0.656526	-1.85654	2.02133e-06	0.000137813	0.000117242	2178	tags=26%	list=12%	signal=23%	LHB/DHCR24/VDR/AKR1C2/CYP27A1/ACOX2/PTGIS/AKR1C3/HSD3B7/HSD3B2/SLC10A1/NR1H4/SRD5A1/CYP27B1/CYP19A1/LRP2/HSD11B1/SRD5A2/HSD17B1/POMC/AKR1B15/OSBPL6/AKR1C1/CYP11A1/CYP7A1/SLC27A5/SLCO1B3/ABCB11/SLC10A2/HSD3B1/AKR1C4/SLCO1B1/BAAT/AKR1D1/CYP8B1/SERPINA6/GC/ALB
MEBARKI_HCC_PROGENITOR_WNT_UP	186	-0.628958	-1.80596	2.58309e-06	0.000172735	0.000146952	3401	tags=56%	list=18%	signal=46%	ITGB4/JAG2/TCOF1/PSTPIP2/ALDH7A1/LUM/PI15/SLC1A3/FRMD5/PITX2/NAV1/CSF1R/IGFBP5/LYPD1/DCN/PRR5L/VCAN/FBN1/RDH10/PRSS23/DPYSL3/GLIPR1/ARL4C/LAYN/ZNF474/MMP13/LRRC15/SLC26A2/ENO2/SPARC/ENDOD1/GBP1/PDGFRL/WFDC3/TPM4/SPOCK1/SCG5/LHB/DACT1/CCDC80/BNC2/THBS2/ADAM19/PDLIM7/IGF2BP3/CPEB1/CTHRC1/SLC7A5/ADAM12/CCR1/EXT1/NDRG4/EPHB2/MRC2/PKP3/BMP1/SLC12A8/FAP/MMP2/CCN1/PRR26/MYADM/COL1A1/COL1A2/CORO1C/CDCP1/…
LEE_LIVER_CANCER_E2F1_DN	63	-0.767265	-1.9695	2.59849e-06	0.000172735	0.000146952	1360	tags=41%	list=7%	signal=38%	OAT/GHR/HSD11B1/RGN/TDO2/ME1/IL1RAP/ABCG2/GPR37/AKR1C1/AQP8/HAL/REG1A/PCK1/OTC/C4BPA/KLK5/BAAT/CYP2E1/CFHR1/HPD/ORM2/ORM1/LECT2/HAO1/FABP1
HOSHIDA_LIVER_CANCER_SURVIVAL_DN	112	-0.689433	-1.89805	2.77097e-06	0.000181926	0.000154771	796	tags=18%	list=4%	signal=17%	PPP1R1A/TDO2/GJB1/AOX1/C5/PON3/GCGR/GRM5/PKLR/TTR/C4BPB/HABP2/CYP2B6/PCK1/AKR1D1/CPN1/C8B/C9/PLG/F9
WINTER_HYPOXIA_DN	51	0.712328	2.1404	2.87192e-06	0.000186255	0.000158453	3248	tags=67%	list=18%	signal=55%	CD79A/CCL19/LRMP/HLA-DOB/RIPOR2/CD48/FRZB/CD28/BCL2/ARHGAP15/EVI2B/IL16/RGS5/LMO2/IKZF1/ANKRD44/PARM1/LOC100505549/ARHGAP45/GIMAP7/ATP8A1/IRF8/CHPT1/PTPRC/RESF1/ENPP2/INPP5D/ICAM2/GIMAP1/FLI1/ARHGEF6/SYNRG/FBLN5/RUBCNL
MINGUEZ_LIVER_CANCER_VASCULAR_INVASION_DN	21	-0.909221	-1.95239	2.98385e-06	0.000191182	0.000162645	831	tags=57%	list=5%	signal=55%	SLC38A4/PPARGC1A/ADH4/GLYATL1/DPYS/GLYAT/PAH/PCK1/MAT1A/PON1/MASP2/CYP3A4
REACTOME_BINDING_AND_UPTAKE_OF_LIGANDS_BY_SCAVENGER_RECEPTORS	42	-0.81321	-1.95835	3.0374e-06	0.000192296	0.000163593	1620	tags=48%	list=9%	signal=44%	FTH1/MSR1/COL1A1/COL1A2/COL3A1/FTL/APOE/CD163/MARCO/HBA1/HBA2/HBB/SAA1/HPX/HPR/APOB/HP/APOA1/ALB/AMBP
REACTOME_VISUAL_PHOTOTRANSDUCTION	87	-0.726007	-1.92499	3.75214e-06	0.000232368	0.000197683	1919	tags=36%	list=10%	signal=32%	LRP8/RBP1/AKR1C3/GPC5/LDLR/BCO2/PPEF1/APOE/LRP2/GPC6/HSD17B1/PDE6A/ABCA4/HSD17B6/DHRS9/APOM/AKR1C1/GUCA1A/LRAT/RDH16/SDR9C7/TTR/RBP4/AKR1B10/AKR1C4/RBP2/APOA4/APOA2/APOB/APOA1/APOC3
SERVITJA_ISLET_HNF1A_TARGETS_DN	101	-0.695922	-1.8875	3.77336e-06	0.000232368	0.000197683	1771	tags=34%	list=10%	signal=31%	NR1H4/ADH1B/HCAR3/CCL28/PFKP/PGK1/SLC38A4/FFAR2/PPP1R1A/SULT1C2/DPP4/CLTRN/FOXA3/CDO1/MLXIPL/MELTF/PROC/HNF4A/PKLR/TTR/HGFAC/PCSK9/FBP2/TM4SF4/ANKS4B/VIL1/CDHR2/CPB2/CPN1/GC/SLC2A2/SERPINA10/TAT/AMBP
ICHIBA_GRAFT_VERSUS_HOST_DISEASE_D7_DN	41	-0.818427	-1.96794	3.80143e-06	0.000232368	0.000197683	1518	tags=44%	list=8%	signal=40%	NXN/PAPSS2/GHR/NAT8/ME1/DIO1/TENM3/CYP4A22/LCN15/C8G/RDH16/HBD/PKLR/ALAS2/CYP2B6/CYP4A11/SERPINA6/G6PC
KAYO_AGING_MUSCLE_UP	229	-0.603302	-1.76339	3.88206e-06	0.0002346	0.000199582	2630	tags=30%	list=14%	signal=26%	NCAM1/CDKN1A/HSPA1A/UBC/KCNMA1/ENPEP/SGCB/TRIP13/SCG2/SLC2A4/NMU/CSF1/GHRHR/AIF1/DPYD/CHRNG/GLRA2/ASPH/RALB/FBN2/EPHB3/PTGIS/ADRB3/PTGFR/FAH/SLC1A1/CHRM5/WNT2/IL18/SLC6A2/INHBA/UGT2B7/CDH4/TFAP2A/ITGB3/ADRA1A/TBR1/MT1F/PRSS3/SERPINE1/ONECUT1/SGCG/PSG7/CYP2C9/AOX1/MMP8/TACR2/NRG1/PROC/GDF5/CA1/SH3GL3/HBE1/CXCL5/SPRR2A/PTHLH/VSNL1/CALB2/MYL2/SERPINA3/CYP2B6/MT1B/KRT1/C4BPA/CYP2A6/HTN3/MYH1/FGG/HRG
BLANCO_MELO_COVID19_SARS_COV_2_INFECTION_A594_ACE2_EXPRESSING_CELLS_RUXOLITINIB_DN	75	-0.742519	-1.93565	3.97288e-06	0.000237391	0.000201957	2350	tags=45%	list=13%	signal=40%	ETFB/GBP1/PDGFRL/RBKS/PSAP/AHCY/TK1/ALDH1A1/TSPAN7/SERPINH1/ADAM12/EPHX1/TXN/CYP4F11/CTSL/CFI/G6PD/CRYAB/ENPP1/COL11A1/CTSV/C5/CLDN2/SPP1/RBP4/AKR1B10/HABP2/PI3/INSL4/CES1/TF/FGG/FGB/AMBP
GHANDHI_DIRECT_IRRADIATION_UP	100	-0.701763	-1.89967	4.27929e-06	0.000252858	0.000215115	2130	tags=46%	list=12%	signal=41%	TSLP/ANXA10/KYNU/FAM20A/LOC284454/LRP8/PTGFR/FGF2/GPR68/LIF/PTGS2/TNFRSF10C/NAMPT/CLDN1/PLEK2/CREB5/INHBA/SOD2/LAMB3/GDNF/HSD11B1/NEFM/IFNE/IL1B/BCL2A1/MMP3/CXCL2/DKK1/HSPA4L/CXCL3/MT1X/SLC7A11/MT1E/CXCL1/SERPINB2/MT2A/G0S2/MMP1/MMP10/MT1G/CXCL8/LAMC2/MT1H/CXCL5/MYPN/MT1B
ONDER_CDH1_TARGETS_1_DN	169	-0.634045	-1.81133	4.37042e-06	0.000255405	0.000217282	2869	tags=31%	list=16%	signal=27%	CANX/HCCS/ADGRE2/CALM1/TP63/GLIPR1/ARL4C/SERPINB8/TGFA/LCN2/KLF10/SLC43A3/HS3ST2/MFAP5/PTGS2/JAG1/SOX9/ZNF365/HBEGF/EDN1/CSF3/IL1B/CXCL2/OSMR/DCBLD2/DKK1/SERPINB1/CWH43/SCEL/DSC2/FOSL1/CXCL3/CXCL1/ATP12A/CEACAM6/SERPINB2/KRT15/CRCT1/MMP10/CSF2/TMPRSS11E/SLC16A1/CXCL8/IL1R2/SERPINB13/KLK11/SPRR2A/PTHLH/PI3/KLK7/IL36G/KLK10/S100A7
WP_VITAMIN_B12_METABOLISM	49	-0.800264	-1.99133	4.94374e-06	0.00028488	0.000242357	1596	tags=41%	list=9%	signal=37%	ICAM1/APOE/LRP2/SOD2/IL1B/SERPINE1/HBA1/HBB/F7/SERPINA3/SAA1/MAT1A/SAA2/SAA4/F2/APOB/APOA1/PLG/ALB/CRP
PID_INTEGRIN3_PATHWAY	43	-0.808184	-1.95923	4.98191e-06	0.00028488	0.000242357	1672	tags=44%	list=9%	signal=40%	ITGAV/CCN1/EDIL3/COL1A1/THBS1/COL1A2/ITGB3/TNC/SPHK1/PLAU/PLAUR/FN1/TGFBI/SPP1/L1CAM/VTN/FGG/FGB/FGA
BOYAULT_LIVER_CANCER_SUBCLASS_G123_DN	50	-0.78587	-1.96388	5.18827e-06	0.000293523	0.000249711	1434	tags=30%	list=8%	signal=28%	ST3GAL6/RGN/CFI/SEC14L2/SLC28A1/ACSM5/SLC27A5/NR1I2/ITIH4/PRODH2/MAT1A/HPD/PROZ/HAO1/FGA
REACTOME_BILE_ACID_AND_BILE_SALT_METABOLISM	43	-0.806288	-1.95463	6.14882e-06	0.000342028	0.000290976	2043	tags=49%	list=11%	signal=44%	AKR1C2/CYP27A1/ACOX2/PTGIS/AKR1C3/HSD3B7/SLC10A1/NR1H4/OSBPL6/AKR1C1/CYP7A1/SLC27A5/SLCO1B3/ABCB11/SLC10A2/AKR1C4/SLCO1B1/BAAT/AKR1D1/CYP8B1/ALB
REACTOME_METABOLISM_OF_AMINO_ACIDS_AND_DERIVATIVES	366	-0.545536	-1.63683	6.17426e-06	0.000342028	0.000290976	4609	tags=41%	list=25%	signal=32%	RPS13/RPL5/IARS1/SEM1/ETHE1/SERINC1/RPL35A/RPS21/OGDH/RPL24/QDPR/PSMA5/AMD1/HIBADH/RPL21/PSMB2/DUOX1/RPL8/SEPHS2/GATM/SARS1/PXMP2/DLD/PSMD13/SLC6A7/CKMT1B/PSMA1/PSMD5/CARNMT1/PSMB1/ALDH6A1/MTRR/RPL35/RPS12/SLC25A15/RPS2/PSMC6/DARS1/PSMA7/PSMA4/DLST/RPL12/SLC6A12/RPS27A/PHGDH/BCKDK/DDO/RPS14/PSMC2/RPL37A/RARS1/SRM/RPL22/RPL26L1/IL4I1/PSMD9/RPS18/RPS10/RPS24/PSMA2/RPL41/PSMC3/ALDH7A1/RPS19/HSD17B10…
BILD_HRAS_ONCOGENIC_SIGNATURE	246	-0.594462	-1.74195	6.38095e-06	0.000346264	0.000294579	3067	tags=37%	list=17%	signal=32%	LYN/PTX3/DENND2B/ABCA1/COL27A1/DUSP5/PNMA2/SEMA4B/B3GNT5/CALM2/MBOAT2/CASP1/KCNK1/MAP1LC3B/ADAMTS5/PVR/TGFA/CALU/CHST11/ITPRIP/HPSE/DENND2C/TIMP1/ARNTL2/DUSP1/LRP8/UPP1/LDLR/ACOT7/COL12A1/LIF/PTGS2/MXD1/NAMPT/PHLDA2/GJB3/CDCP1/CYP27B1/SLC2A3/KANK4/MMP14/IER3/SLC16A3/GJB5/GAS1/TUBA4A/HBEGF/CLCF1/PRNP/HK2/ITGA2/ULBP2/MALL/NT5E/GPAT3/IL1B/TNFRSF12A/NDRG1/CCL20/CXCL2/SERPINB1/ANGPTL4/CCNA1/TGFB2/TENT…
REACTOME_METABOLISM_OF_VITAMINS_AND_COFACTORS	183	-0.626218	-1.79452	6.38095e-06	0.000346264	0.000294579	1927	tags=23%	list=10%	signal=21%	MTHFD2/LRP8/RBP1/PTGIS/AKR1C3/MTHFS/GPC5/LDLR/BCO2/ACP5/PTGS2/NAMPT/SLC19A3/SLC2A3/APOE/LRP2/GPC6/NNMT/PC/ALDH1L1/SLC2A1/TTPA/NT5E/PRSS3/ENPP1/ENPP3/APOM/AKR1C1/AOX1/LRAT/PRSS1/VNN1/TTR/RBP4/AKR1B10/AKR1C4/RBP2/CYP8B1/APOA4/APOA2/APOB/APOA1/APOC3
KAN_RESPONSE_TO_ARSENIC_TRIOXIDE	120	-0.674878	-1.87427	7.1276e-06	0.000382875	0.000325725	3101	tags=52%	list=17%	signal=44%	KIF20A/EFNB2/HSPA6/PSAT1/GRN/IGFBP5/VCAN/RGS4/GLRX/SACS/BOP1/DPYSL3/ARL4C/HSPA1A/SCG2/ENO2/MAP1LC3B/ATF3/FAM162A/DDIT3/IGF2BP3/BNIP3L/AKR1C3/STC1/HEY1/TRIB3/LDLR/JAG1/THBS1/NUPR1/CLEC2B/SLC2A3/CAV2/HMOX1/GFPT2/STC2/PLK2/MT1F/CRYAB/NDRG1/GPNMB/DDIT4/TMEM158/DCBLD2/SERPINE1/DKK1/FABP4/MT1X/SLC7A11/MT1E/MT2A/PTPRZ1/AKR1C1/AK4/MT1G/ADM/CXCL8/MT1H/PTHLH/FABP7/AKR1B10/ANKRD1/SPANXB1
MIYAGAWA_TARGETS_OF_EWSR1_ETS_FUSIONS_DN	223	-0.596448	-1.73874	7.87503e-06	0.000418794	0.000356283	3470	tags=47%	list=19%	signal=39%	SBF2-AS1/NR3C1/ALDH1A3/TAF13/NID2/RIOK1/DIPK1A/LUM/SLC1A3/TSPAN5/FGF7/SPRED1/MICAL2/VGLL3/HAS2/CCL2/MAP2/DOK5/FAM126A/VCAN/NRP1/EHBP1/CALM2/CHST7/LTBP1/IL6/PRR16/ITGA11/SPARC/ELL2/ITGB8/ADAMTS5/FILIP1L/C10orf90/GALNT5/SCG5/CCDC80/PLPP4/GPR1/CA12/ADAM19/HMGA1/HR/NUDT7/ADAM12/STC1/MME/LMCD1/HMGA2/EGFR/LIF/EYA4/EIF5A2/SYNC/SPEG/COL1A2/TNFRSF11B/ADAMTS12/PRSS12/SLC2A3/COL3A1/MMP14/FIBIN/COL5A1/GFPT2/…
DAUER_STAT3_TARGETS_UP	48	-0.791858	-1.95649	8.24809e-06	0.000434291	0.000369466	3130	tags=67%	list=17%	signal=55%	STAT3/SOCS3/EFNB2/ABCA1/CCL2/PLIN3/DUSP5/NPC1/HEG1/EFNA1/ATF3/SAMD4A/LDLR/THBS1/ICAM1/SLC2A3/GFPT2/SLC2A14/PFKFB3/SOD2/TEAD4/C3/CTSB/FOSL1/SERPINB3/ADM/AGT/LBP/IGFBP1/FGG/FGB/FGA
HARRIS_HYPOXIA	80	-0.720844	-1.88566	9.68193e-06	0.000504029	0.000428795	2928	tags=64%	list=16%	signal=54%	CCL2/HK1/MIF/CDKN1A/MMP13/IL6/ENPEP/TGFA/VIM/TFRC/DDIT3/EDN2/ALDOA/CA12/BNIP3L/LRP8/STC1/HIF1A/P4HA1/CP/TGFB1/TAGLN/PTGS2/TGM2/ENO1/SLC2A3/BHLHE40/FTL/PFKP/HMOX1/TXN/COL5A1/PKM/PGK1/GAPDH/EDN1/HK2/SLC2A1/BNIP3/PGF/LDHA/PLAUR/HGF/ADM/CA9/F3/CXCL8/SPP1/L1CAM/TF/IGFBP1
REACTOME_METABOLISM_OF_FAT_SOLUBLE_VITAMINS	46	-0.794759	-1.95861	9.76212e-06	0.000504029	0.000428795	1919	tags=50%	list=10%	signal=45%	LRP8/RBP1/AKR1C3/GPC5/LDLR/BCO2/APOE/LRP2/GPC6/TTPA/APOM/AKR1C1/LRAT/TTR/RBP4/AKR1B10/AKR1C4/RBP2/APOA4/APOA2/APOB/APOA1/APOC3
SWEET_LUNG_CANCER_KRAS_UP	465	-0.522961	-1.57589	9.88305e-06	0.000505366	0.000429933	3555	tags=36%	list=19%	signal=30%	RPL17-C18orf32/NUCB2/COL18A1/WLS/EIF1AX/ERH/MX1/TES/SPECC1/CPOX/SLC31A1/RPS18/RACK1/ARL8B/GADD45A/CYB5R3/ACTN4/CCT3/NCL/IQGAP1/LAP3/CLIC1/PTGR1/GOLM1/HSPA9/GRHPR/SAT1/CTSA/PSMB5/COL15A1/CHL1/SHC1/STARD10/COTL1/PSAT1/ADIPOR2/ADCY7/MT1A/RFK/PCYOX1/CTSC/LILRB4/ST7/PLIN2/ANXA4/CCL23/ERRFI1/CSRP2/GLRX/INHBB/ATOX1/PRDX5/CDKN1A/LY6D/HSPA5/CTSD/AK1/PRDX4/PON2/CTSZ/HAP1/KCNK1/BTG3/CKMT1A/TPI1/RIDA/NFIL3/P…
REACTOME_PLASMA_LIPOPROTEIN_ASSEMBLY	16	-0.920951	-1.91513	1.03677e-05	0.000525098	0.000446719	137	tags=44%	list=1%	signal=43%	APOC1/MTTP/APOA4/APOA2/APOB/APOA1/APOC3
HUMMERICH_SKIN_CANCER_PROGRESSION_DN	102	-0.69517	-1.88717	1.06559e-05	0.000534602	0.000454805	2527	tags=37%	list=14%	signal=32%	ILK/GAA/C4B/ZYX/CHST11/SERPING1/RAB34/FHL1/MYL9/NRP2/EPHB3/C1QA/GGT1/TPM2/BMP1/GJA1/COL6A2/GPX3/DUSP14/COL3A1/C3/ELOVL4/PC/PDLIM3/GPNMB/LGALS1/HSPB7/DES/TCAP/MYH8/TNNC2/MYLPF/MB/SERPINA1/MYBPH/MYL1/HP/MYH1
SHETH_LIVER_CANCER_VS_TXNIP_LOSS_PAM4	276	-0.578496	-1.70967	1.08217e-05	0.000537851	0.000457568	2270	tags=22%	list=12%	signal=20%	PAICS/SLC16A2/SUGCT/AHCY/TK1/PTPRD/GSTO1/CHST15/ALDH1A1/DPYD/UGT2A3/LAMP2/SLC10A1/NR1H4/SLC2A5/PCOLCE2/CES3/EFEMP1/CKMT2/CD163/GAS1/GHR/SLC47A1/NAT8/ACAT1/CRYAB/SERPINB1/BHMT2/CYP3A43/IL1RAP/CYP4F2/TGFBI/ALDH8A1/ABCC6/DMGDH/EVA1A/NR1I3/UPP2/SLC27A5/RDH16/CA1/GNMT/ADH4/NAT2/S100A1/DPYS/GLYAT/SLC22A9/CES1/OTC/GDF2/BAAT/AKR1D1/UGT2B4/CFHR1/CYP8B1/SLC22A7/AGXT/MBL2/SLC17A2/G6PC/CSRP3
ZHAN_MULTIPLE_MYELOMA_CD2_UP	44	0.699891	2.06396	1.11763e-05	0.000550331	0.000468186	1078	tags=25%	list=6%	signal=24%	RGS13/MS4A1/PAX5/VPREB3/TNFRSF13C/CNR1/CD79A/DTX1/CD27/FCRLB/TNFSF8
WP_GLYCOLYSIS_AND_GLUCONEOGENESIS	42	-0.797343	-1.92014	1.28319e-05	0.000626054	0.000532606	2432	tags=62%	list=13%	signal=54%	TPI1/ENO2/SLC2A4/PDHA1/GPI/ALDOA/ALDOC/SLC2A5/ENO1/SLC2A3/PFKP/PGAM1/PKM/PGK1/GAPDH/PC/HK2/SLC2A1/HK3/LDHA/PKLR/FBP2/PCK1/ALDOB/G6PC/SLC2A2
KEGG_OLFACTORY_TRANSDUCTION	110	0.552168	1.88909	1.34737e-05	0.000647525	0.000550873	1809	tags=37%	list=10%	signal=34%	OR4A47/OR7E24/OR5AU1/OR51A7/OR1F1/OR6N1/OR51E2/OR6K3/OR2T2/OR3A1/OR3A2/OR2T10/OR2T11/OR56B1/GUCA1C/CNGA3/OR8S1/OR10J3/OR1E2/OR51E1/OR52N4/OR1E1/OR13A1/OR9Q2/OR2L3/OR2L8/OR5B21/OR8G1/OR8G2P/OR2L2/OR1L8/OR8A1/OR5M11/OR10H1/OR6C70/OR8G5/OR1B1/OR1J2/OR1Q1/OR2AE1/OR1J4
ZHONG_SECRETOME_OF_LUNG_CANCER_AND_FIBROBLAST	132	-0.652148	-1.81927	1.35155e-05	0.000647525	0.000550873	4084	tags=58%	list=22%	signal=45%	CD81/CLU/PSMA1/CX3CL1/PSMB1/HSP90AB1/PARK7/YWHAZ/PSMA7/PSMA4/NPC2/PPIC/COL18A1/CALR/LGALS3BP/CLSTN1/RACK1/ACTN4/VCL/LAP3/LMNA/ATP6AP2/PSMB5/APP/PSMB6/PSMB3/ANXA4/HSP90B1/GSR/ACTB/NUCB1/GOT1/HPRT1/CTSD/RAN/CTSZ/PRDX1/ACTA2/TIMP2/PSMA3/TPI1/C2/PRDX6/SPARC/GSTO1/GPI/YWHAH/ALDOA/NPM1/PNP/FAM3C/CP/GSTP1/COL1A1/MSN/ENO1/PKM/PGK1/LGALS4/CTSB/ECM1/ACTN1/PRSS3/MSLN/LDHA/ME1/CFB/FN1/CDH17/SPP1/HGFAC/TF/ITI…
REACTOME_EXTRACELLULAR_MATRIX_ORGANIZATION	293	-0.570322	-1.69076	1.44749e-05	0.000683235	0.000581252	2878	tags=42%	list=16%	signal=36%	DCN/COL27A1/ADAM9/ITGA2B/ITGA6/VCAN/PLEC/FBN1/P4HA3/ADAM15/NCAM1/EMILIN2/LAMC1/LTBP1/PLOD3/CTSD/SDC2/P3H1/ITGB5/MMP13/TIMP2/EMILIN1/ITGA11/ITGAX/SPARC/DMD/ITGB8/ADAMTS5/MMP19/CAPN12/ITGB1/IBSP/TIMP1/ADAM19/CTSK/SERPINH1/FBN2/ITGAM/HTRA1/ADAM12/ITGAV/PXDN/P4HA1/ADAMTS3/ADAMTS2/PLOD1/FGF2/TGFB1/ADAMTS14/CAPN2/MFAP5/COL12A1/PCOLCE2/BMP1/MMP2/COL6A3/EFEMP1/COL1A1/COL6A2/ICAM5/THBS1/ICAM1/COL1A2/COL3A…
LIANG_SILENCED_BY_METHYLATION_2	54	-0.760276	-1.90619	1.45178e-05	0.000683235	0.000581252	2605	tags=63%	list=14%	signal=54%	IFI6/C1S/TNFSF10/IL6/LCN2/STC1/THBD/IFIT3/IFIT2/PTGS2/ICAM1/UCHL1/INHBA/SOD2/C3/HBEGF/IFIT1/SLPI/MAGEA12/NT5E/CCL20/CXCL2/KRT17/SERPINB2/MMP1/IL13RA2/AREG/CXCL6/CSF2/CXCL5/MAGEA4/PI3/SAA1/GAGE1
REACTOME_ASSEMBLY_OF_ACTIVE_LPL_AND_LIPC_LIPASE_COMPLEXES	18	-0.896186	-1.89076	1.57067e-05	0.000732704	0.000623337	332	tags=39%	list=2%	signal=38%	ANGPTL4/FGF21/ANGPTL8/CREB3L3/ANGPTL3/APOA4/APOA5
WINTER_HYPOXIA_UP	94	-0.695297	-1.86296	1.66032e-05	0.000758248	0.000645068	3317	tags=62%	list=18%	signal=51%	PDZD11/RNF24/NTMT1/NME1/PSMD2/TPBG/MTX1/CNIH4/PPP4R1/RUVBL2/TPD52L2/PLEKHG3/MIF/EIF2S1/GMFB/MRPS17/MRGBP/PSMB7/RAN/HILPDA/ANLN/TPI1/PFKFB4/SLIRP/PVR/PYGL/ALDOA/RHOC/CA12/ANKRD37/SNX24/P4HA1/LDLR/NDUFA4L2/PTGFRN/CORO1C/S100A3/PGAM1/PGK1/GAPDH/ADORA2B/TEAD4/SLC2A1/BNIP3/HES2/PGF/NDRG1/S100A10/LDHA/IGF2BP2/PLAU/ANGPTL4/KRT17/AK4/CA9/SLC16A1/CXCL8/SLCO1B3
RYAN_MANTLE_CELL_LYMPHOMA_NOTCH_DIRECT_UP	146	0.495237	1.7935	1.66529e-05	0.000758248	0.000645068	2709	tags=27%	list=15%	signal=24%	CR2/PAX5/CNR2/CXCR5/BLK/SPIB/CLEC17A/TNFRSF13B/FCRL2/FCRL4/FCRL3/CBFA2T3/DTX1/P2RX5/CD27/POU2AF1/CDK5R1/DUSP2/DENND2D/CD28/ITGAL/IL16/TBC1D9/SASH3/RAB11FIP4/DTX4/IKZF1/TMPRSS3/S1PR1/IRF8/SUSD3/FGD2/UST/RHOH/CD72/LDLRAD4/TRAF4/IL21R/SNN/BLNK
WP_FIBRIN_COMPLEMENT_RECEPTOR_3_SIGNALING_PATHWAY	39	-0.806784	-1.93375	1.6682e-05	0.000758248	0.000645068	112	tags=21%	list=1%	signal=20%	CD14/CXCL10/CXCL3/LBP/FGG/FGB/PLG/FGA
SMID_BREAST_CANCER_RELAPSE_IN_BONE_DN	293	-0.568453	-1.68522	1.70337e-05	0.000760851	0.000647283	2415	tags=43%	list=13%	signal=38%	CLIC4/RAB23/EN1/GBP1/NMU/IFI16/MPP6/CALU/CHRM3/CHST3/SLC43A3/LRP12/RRAGD/KYNU/BAG2/TUBB2A/DNAJB4/IGF2BP3/EPHB3/RBP1/SLC7A5/NPTX2/YBX3/FBXO17/PTGFR/PYGB/CP/IL12RB2/NDUFA4L2/EGFR/SLC6A14/IMPA2/BMP1/CLIP4/PTGS2/SRD5A1/ODAM/UCHL1/TMEM45A/TNFRSF11B/GJB3/IL32/ENO1/CLDN1/FLNA/SLC2A3/MMP14/PERP/FSCN1/PAX6/SOX9/MMP7/SLC16A3/SOD2/EDN1/SYNM/SLPI/WARS1/PDPN/SOX11/MAGEA12/MALL/CRYAB/MSLN/CD44/TDO2/TM4SF1/CCL2…
KEGG_GLYCOLYSIS_GLUCONEOGENESIS	56	-0.750819	-1.88823	1.71272e-05	0.000760851	0.000647283	2539	tags=52%	list=14%	signal=45%	ADH6/TPI1/ENO2/ALDH3A2/PDHA1/GPI/ALDOA/ALDOC/ADH1B/ENO1/PFKP/ALDH1B1/PGAM1/PKM/PGK1/GAPDH/HK2/HK3/PGM1/LDHA/ADH7/ALDH3A1/ADH4/PKLR/FBP2/PCK1/ADH1A/ALDOB/G6PC
VILLANUEVA_LIVER_CANCER_KRT19_DN	62	-0.741567	-1.9068	1.7226e-05	0.000760851	0.000647283	1758	tags=35%	list=10%	signal=32%	TM6SF2/SLC1A1/CBR1/ALDH1B1/METTL7B/SLC22A18AS/RGN/NGEF/FABP4/KCNB1/SHBG/NR1I3/CDHR5/ABCB11/HNF4A/NR1I2/GLYAT/ACMSD/OPRPN/C4BPA/C9/APOA5
ENK_UV_RESPONSE_EPIDERMIS_UP	291	-0.555776	-1.64505	1.73116e-05	0.000760851	0.000647283	4105	tags=40%	list=22%	signal=32%	RWDD2B/KLF7/CXCR2/HOMER3/ME2/PPIB/CSTB/CD47/IL4R/SLC25A15/MPHOSPH6/CYB5R2/PRSS22/PRMT5/FAXDC2/SFRP1/CDC20/SRM/AMPD3/MX1/TMPRSS4/DSG2/ALDH1A3/ATIC/TNFRSF10B/ITGB4/ADSL/SNX7/PRSS2/MAP4K4/EBNA1BP2/GYS1/STAT3/CCT7/SFXN3/MYLK/RUVBL2/TPD52L2/FXYD5/SQOR/EIF2B2/CES2/HILPDA/ZYX/SMS/TGFA/CSF1/GSTO1/VLDLR/PYGL/TMSB10/RRAS2/HPSE/THBS2/ARNTL2/RALB/RAB31/PDLIM7/FTH1/UPP1/COPZ2/CAPN2/MAP3K20/NUPR1/CYP27B1/FLNA/…
ACEVEDO_NORMAL_TISSUE_ADJACENT_TO_LIVER_TUMOR_DN	346	-0.547934	-1.64171	1.80285e-05	0.000785863	0.000668562	2750	tags=19%	list=15%	signal=17%	PAM16/ROMO1/XPNPEP2/NUCB1/PRDX5/HSPA5/SFXN1/PSMB7/ATF5/ADH6/DESI1/PSMA3/NINJ1/AKR7A3/SPTSSA/AHCY/MYOM1/DYSF/ANXA10/EMP1/SAMD4A/PNP/PTMS/SLC7A5/HSD3B7/LDLR/BCO2/PCOLCE2/GPD1/SLC19A3/PLEK2/KANK4/NOCT/OAT/F10/CTSB/NNMT/MYOM2/CALML3/CAPN6/HEPACAM/DEFB1/AGT/RDH16/CDA/CLDN2/PRG4/GNMT/INHBE/ADH4/CCL16/IGFALS/GBP7/ABCC2/UPB1/CFHR3/TMPRSS6/LINC01554/MT1B/MAT1A/OTC/SAA4/ANGPTL3/HPD/DNMT3L/HPR/APOA4
HUMMERICH_SKIN_CANCER_PROGRESSION_UP	86	-0.700961	-1.85294	1.85995e-05	0.000804164	0.000684131	2839	tags=47%	list=15%	signal=40%	MT1A/MIF/CCL23/CASP1/CDKN1A/HSPA5/CTSD/MMP13/CPXM1/LCN2/RCAN1/ITGB1/RIN1/THBS2/RHOC/COL6A3/RGS2/COL1A1/COL1A2/ENO1/MMP14/HMOX1/PERP/IFITM3/SOD2/PGK1/MYC/COL5A2/NCF2/MMP9/TNFRSF12A/CD44/ITGA5/SERPINB1/MT1X/KRT16/GCGR/LGALS7/SAA2/PLG
REACTOME_REGULATION_OF_LIPID_METABOLISM_BY_PPARALPHA	119	-0.665712	-1.84582	1.89301e-05	0.000811858	0.000690676	1050	tags=10%	list=6%	signal=10%	ME1/ANGPTL4/PPARGC1A/G0S2/CYP7A1/AGT/ANKRD1/CYP4A11/APOA2/FABP1/APOA5/APOA1
PETROVA_ENDOTHELIUM_LYMPHATIC_VS_BLOOD_DN	162	-0.625453	-1.78188	1.91441e-05	0.000814465	0.000692894	2839	tags=46%	list=15%	signal=40%	MT1A/TCN2/VCAN/CTSC/RGS4/CCRL2/EIF2B2/TRAM2/ARL4C/CDKN1A/ITGB5/ACTA2/IL6/CD59/ENO2/SLC3A2/ANPEP/RRAS/NUAK1/PLTP/CAP2/ISG15/IGF2BP3/UPP1/ITGAV/MT3/LAMP2/EXT1/PLOD1/TPM2/TAGLN/SLC1A1/TPM1/TGM2/FAP/AXL/EFEMP1/ICAM1/COL1A2/UCHL1/EMP3/IL32/MMP14/IER3/HMOX1/CDH2/SRGN/COL6A1/VEGFC/SRPX/NNMT/PRNP/GSDME/PDLIM4/MT1F/PGF/LOXL2/CD44/ITGA5/SERPINE1/DKK1/PLAU/IFI27/ANXA3/MT1X/MT1E/CXCL1/MMP1/PLOD2/TGFBI/CXCL8/…
UEDA_PERIFERAL_CLOCK	169	-0.619005	-1.76836	1.94969e-05	0.000821064	0.000698508	2022	tags=26%	list=11%	signal=23%	SQSTM1/IRF6/CCL23/NPC1/TARS1/ATF5/NR1D1/HTATIP2/NFIL3/FGF1/TUBB2A/CKS2/PNP/FERMT2/SLC9A3R1/CEBPB/CLDN1/BHLHE40/USP2/NOCT/PTP4A1/BNIP3/NDRG1/S100A10/FOXA3/ONECUT1/TUBA3D/AK4/CYP7A1/AQP9/TFPI2/GLDC/UPP2/AQP8/ADH4/HAL/SERPINF2/H2BC1/CES1/CYP2A6/CYP8B1/SLC25A47/SLC2A2/APOA5
REACTOME_BIOLOGICAL_OXIDATIONS	204	-0.59799	-1.73461	1.96248e-05	0.000821064	0.000698508	2266	tags=32%	list=12%	signal=29%	AKR7A3/AHCY/SULT4A1/GSTO1/CYP2S1/ALDH1A1/SMOX/CYP27A1/UGT2A3/PTGIS/GGT1/EPHX1/NR1H4/MAOB/CMBL/ADH1B/CES3/FMO1/GSTP1/CBR3/CYP27B1/CYP19A1/GCLM/PAPSS2/ALDH1B1/CYP4F11/UGT2B7/NNMT/CYP4F3/SULT1C2/PTGS1/POMC/GSTA3/CYP3A7/CYP3A43/CYP4F2/CYP4A22/CYP2C9/UGT1A8/ADH7/CYP11A1/CYP7A1/ACSM5/SULT2B1/ALDH3A1/DPEP3/ADH4/CYP2C8/GLYATL1/NAT2/ACSM2A/UGT3A1/GLYAT/CES1/CYP2B6/ACSM2B/MAT1A/CYP2A7/CYP2E1/UGT2B4/CYP2A6/…
WP_PPAR_SIGNALING_PATHWAY	65	-0.73461	-1.88851	1.97624e-05	0.000821064	0.000698508	1310	tags=28%	list=7%	signal=26%	FABP2/SLC27A6/ME1/ANGPTL4/FABP4/MMP1/FABP5/CYP7A1/SLC27A5/FABP7/PCK1/CYP8B1/CYP4A11/APOA2/FABP1/APOA5/APOA1/APOC3
KEGG_PPAR_SIGNALING_PATHWAY	68	-0.734545	-1.88865	2.00652e-05	0.000827185	0.000703715	1310	tags=28%	list=7%	signal=26%	FABP2/SLC27A6/ME1/ANGPTL4/FABP4/CYP4A22/MMP1/FABP5/CYP7A1/SLC27A5/FABP7/PCK1/CYP8B1/CYP4A11/APOA2/FABP1/APOA5/APOA1/APOC3
CERVERA_SDHB_TARGETS_2	114	-0.656992	-1.81631	2.13419e-05	0.000873049	0.000742733	2640	tags=46%	list=14%	signal=39%	CLTB/PRSS23/GPC4/KIRREL1/C2/SLC26A2/GULP1/FILIP1L/SCG5/FAXC/NUAK1/MLF1/TNFSF4/FBN2/DUSP1/FSTL3/PCOLCE2/GJA1/FMO1/CCN1/MAP3K20/CREB5/PFKFB3/HOMER2/ISX/METTL7B/SYT12/GSDME/TFAP2A/NT5E/SULT1C2/AGTR1/P3H2/TGFB2/CFB/FXYD2/IL1RAP/ATP2B2/APOM/MELTF/AREG/CXCL8/PEG3/CXCL5/TTR/HKDC1/NTS/DLK1/PAH/TF/AFP/APOA1
ZHOU_INFLAMMATORY_RESPONSE_FIMA_UP	466	-0.513023	-1.54516	2.15461e-05	0.000874674	0.000744116	2452	tags=28%	list=13%	signal=25%	RASAL1/IL6/NINJ1/ENPEP/TMEM217/PLD1/GULP1/ITGB8/GPR84/FCAR/CSF1/AP3B2/FMN1/DNAJB5/TSLP/LRP12/CLEC4E/SGMS2/VCX/PLCXD3/DYRK3/SYT9/RCN3/PXDN/FERMT2/P2RY1/LDLR/CARD10/EGFR/ARL4D/TGIF2LX/PTGS2/RAB6B/CD82/JAG1/EFEMP1/CCL4/IL18/NAMPT/SOX21/ICAM1/PAPPA/CLDN1/COL3A1/IER3/TMOD4/MPP3/POSTN/FSCN1/TMEM26/DMRTA1/COL5A1/CREB5/OR7C1/ASIC1/AGBL1/CHRDL2/CXCL10/PNPLA1/CLCF1/CAMP/EDN1/CSF3/FPR2/HTRA3/TLR2/WDR66/ACAT…
ANASTASSIOU_MULTICANCER_INVASIVENESS_SIGNATURE	64	-0.733557	-1.88025	2.17879e-05	0.000877789	0.000746766	3380	tags=72%	list=18%	signal=59%	NID2/THY1/LUM/COL10A1/DCN/VCAN/FBN1/SERPINF1/ACTA2/LRRC15/SULF1/SPARC/SPOCK1/SUGCT/NUAK1/THBS2/CTSK/RAB31/ADAM12/RCN3/COPZ2/MFAP5/FAP/MMP2/COL6A3/SNAI2/COL1A1/COL6A2/COL1A2/COL3A1/MMP11/MXRA5/POSTN/COL5A1/INHBA/GREM1/COL5A2/ASPN/LOXL2/LOX/TMEM158/LGALS1/TNFAIP6/PLAU/FN1/COL11A1
BIOCARTA_EXTRINSIC_PATHWAY	13	-0.933765	-1.85379	2.2252e-05	0.000889747	0.000756939	612	tags=62%	list=3%	signal=60%	PROC/F3/F7/F2/SERPINC1/FGG/FGB/FGA
CAIRO_HEPATOBLASTOMA_CLASSES_DN	211	-0.590614	-1.71606	3.02987e-05	0.00120245	0.00102297	2539	tags=24%	list=14%	signal=21%	ADH6/KCNK1/GLUL/C1S/ENPEP/SGCB/CD59/C1R/RCAN1/ALDH3A2/SERPING1/RRAS/ANXA10/AMOTL2/HTRA1/RBP1/SLC10A1/COPZ2/CAPN2/ADH1B/KHK/BHLHE40/HOMER2/GHR/ECM1/HSD11B1/TFAP2A/CD5L/HSD17B6/CYP2C9/AOX1/LAMA3/AQP9/SLC27A5/SLCO1B3/HGD/ITIH4/DAO/GLYAT/CYP2B6/SLCO1B1/CYP2E1/UGT2B4/HPD/PON1/ADH1A/AFM/GC/APCS/C8A
DANG_REGULATED_BY_MYC_DN	250	-0.569902	-1.66895	3.06308e-05	0.00120663	0.00102652	2950	tags=36%	list=16%	signal=31%	KLF4/APP/LAMP1/MAGI2/CANX/PAM/MT1A/SDCBP/TCN2/LIMS1/GADD45G/ANXA4/JPH2/ERRFI1/NUCB1/NCAM1/LAMC1/CASP1/CDKN1A/ILK/FSTL1/GAA/MYL12A/TIMP2/PLD1/GPC1/SPARC/RSAD2/VLDLR/TMSB4X/PLS3/GM2A/ITGB1/DDIT3/TSPAN7/NIBAN1/PMAIP1/PDLIM7/DUSP1/FTH1/LAMP2/TGFB1/SLC2A5/MYO1B/ACP5/TPM1/COL6A3/COL1A1/THBS1/COL1A2/MSN/COL3A1/NXN/IER3/FTL/HMOX1/CDH2/POSTN/PERP/COL5A1/GAS1/INHBA/CXCL10/HBEGF/SNCA/TCHH/MYC/CTSB/EDN1/IFIT…
WP_CONSTITUTIVE_ANDROSTANE_RECEPTOR_PATHWAY	32	-0.828652	-1.90744	3.09795e-05	0.00121139	0.00103057	838	tags=25%	list=5%	signal=24%	CYP2C9/PPARGC1A/NR1I3/ABCC2/CYP2B6/CYP2A6/CYP4A11/CYP3A4
PASINI_SUZ12_TARGETS_DN	313	-0.543464	-1.61834	3.26999e-05	0.00126933	0.00107986	3579	tags=45%	list=19%	signal=37%	PTPN12/WLS/SMO/TSPAN9/TES/AMOTL1/CD276/PRICKLE1/CD151/VCL/TMBIM1/CLIC1/FRMD4B/GPRC5A/DBN1/PITX2/CNN2/PARVA/VGLL3/NR6A1/CFL2/APP/IGFBP5/CA3/SERPINB9/VCAN/PLIN2/GMFB/SHB/ERRFI1/RDH10/PRSS23/ARL4C/CDKN1A/RHOBTB3/ILK/SERTAD4/ACTA2/TIMP2/WWTR1/EFNA5/ZYX/SULF1/TAX1BP3/TPM4/FILIP1L/PPP1R18/CSF1/GNG12/VIM/COLEC12/TMCC3/RAB34/RRAS2/POGLUT2/ITGB1/NUAK1/RND3/ADK/CSRP1/SERPINH1/AMOTL2/SAMD4A/PDLIM7/DUSP1/RAP…
VERHAAK_GLIOBLASTOMA_MESENCHYMAL	215	-0.587261	-1.7046	3.45205e-05	0.00133029	0.00113172	4043	tags=52%	list=22%	signal=41%	GCNT1/LY96/SCPEP1/IL4R/ALDH3B1/MYH9/MAN2A1/ITGB2/MVP/MCUB/LCP2/CASP4/LGALS3/NPC2/AMPD3/COLGALT1/MAFB/IL15RA/RUNX2/TES/TNFRSF1A/LAMB1/TNFAIP3/IQGAP1/TMBIM1/FURIN/CLIC1/S100A13/CNN2/SAT1/SHC1/YAP1/GRN/LILRB2/PLK3/S100A11/FXYD5/CTSC/SQOR/ARPC1B/ANXA4/NRP1/BLVRB/CASP1/LTBP1/CTSZ/SLAMF8/FPR3/WWTR1/HEXB/RAB32/RBKS/PLS3/PYGL/RRAS/MS4A4A/VDR/TIMP1/KYNU/BNC2/ITGAM/SIGLEC7/BDKRB2/SIGLEC9/ADAM12/THBD/CEBPB/…
GRUETZMANN_PANCREATIC_CANCER_UP	354	-0.539422	-1.6171	3.50566e-05	0.00134123	0.00114103	4745	tags=53%	list=26%	signal=40%	LGMN/MELK/NDUFA9/DLAT/EIF2AK2/RFC4/XRCC4/LAPTM5/SEM1/LCP1/MMD/UGCG/PSMA5/ARHGAP1/CSE1L/PCLAF/VDAC1/CCNA2/GOLIM4/GET3/TIMP3/PPP2R1A/PCOLCE/STAT1/MAP4/IL1RN/INPP1/ITGB1BP1/CSTB/CD47/IL4R/DNAJA1/MYH9/MPHOSPH6/ITGB2/CYFIP1/PSMC6/YWHAZ/DLST/IFITM2/GEM/CALD1/LCP2/CASP4/APLP2/SELENOW/KDSR/SOD1/PTPN12/USP14/ITPR3/AMPD3/SUSD6/PFN1/G3BP1/CDK7/NID1/ITGB4/GADD45A/LAD1/TNFAIP3/GK/IQGAP1/TRIM29/LUM/ACVR1/LAMA4…
SENESE_HDAC1_TARGETS_UP	436	-0.51559	-1.55123	3.58915e-05	0.00136336	0.00115986	4385	tags=36%	list=24%	signal=28%	TMOD3/DPY19L1/PHTF2/SSR3/PLEKHB2/SGPP1/TEAD1/VEGFA/NFKBIZ/ATP11A/CDV3/NETO1/IL1RAPL1/KITLG/ESCO2/REEP3/LY96/CARNMT1/CEBPD/HSP90AB1/IL1A/TMX1/IL6R/DESI2/CYB5R2/CTNNA1/YWHAZ/GEM/HDAC9/NAV3/LMAN1/JAM3/PTPN12/STIP1/DSG2/TPP1/TNFRSF10B/OGFRL1/FAS/ADAMTS6/TRIO/TNFAIP3/TFPI/IQGAP1/DUSP3/SLC39A8/HACD2/SLC7A1/OTUB2/SPRED1/GRPEL2/PNO1/PTX3/PSAT1/CCL2/ITPRID2/PDE4DIP/DUSP5/FAM126A/ANTXR2/SQSTM1/ITGA6/RGS4/P…
REACTOME_COMMON_PATHWAY_OF_FIBRIN_CLOT_FORMATION	22	-0.875055	-1.89077	3.65422e-05	0.00137824	0.00117252	956	tags=50%	list=5%	signal=47%	CD177/PF4V1/PROC/SERPINA5/SERPIND1/F13B/F2/SERPINC1/FGG/FGB/FGA
ELVIDGE_HYPOXIA_BY_DMOG_UP	131	-0.644397	-1.79548	3.70755e-05	0.0013885	0.00118125	3255	tags=54%	list=18%	signal=45%	EGLN3/EGLN1/INSIG2/GPRC5A/GYS1/SAT1/SFXN3/DST/IGFBP5/PAM/CSRP2/OPN3/MXI1/GLRX/DTNA/HILPDA/NFIL3/CD59/ENO2/SPOCK1/ATF3/VLDLR/FAM162A/RRAGD/GPR87/ASPH/SAMD4A/ALDOC/BNIP3L/INHA/STC1/HEY1/P4HA1/EGFR/GJA1/GBE1/ERO1A/TMEM45A/BHLHE40/PFKP/PPFIA4/SLCO4A1/SOX9/STC2/VEGFC/PFKFB3/PGK1/ADORA2B/SRPX/HK2/SLC2A1/BNIP3/LOXL2/NDRG1/PGM1/DDIT4/LOX/P4HA2/SERPINE1/ANGPTL4/CAV1/MET/ANG/PLAUR/DSC2/TGFBI/AK4/ADM/CA9/S1…
HESS_TARGETS_OF_HOXA9_AND_MEIS1_DN	85	-0.689951	-1.81581	3.81981e-05	0.00142054	0.0012085	3333	tags=52%	list=18%	signal=43%	GCNT2/FCGR1A/PLEK/KLF4/HCK/CSF1R/CYBB/EGR2/VCAN/LILRB4/ANXA4/CCL23/FPR1/CD300LF/PSAP/LCN2/CLEC4A/DUSP1/UPP1/C3AR1/MRC1/MSR1/MITF/MYADM/IL18/LIPA/SIRPA/FPR2/TLR2/ANXA1/RNASE2/MMP9/FFAR2/IL1B/NDRG1/SLC11A1/CXCL3/TGFBI/MMP8/CTSV/AQP9/IL1R2/OPRPN/TF
WP_VITAMIN_D_RECEPTOR_PATHWAY	162	-0.617162	-1.75826	4.0295e-05	0.00148812	0.00126599	2467	tags=34%	list=13%	signal=30%	TIMP2/EFNA5/HILPDA/NINJ1/SLC2A4/ADAMTS5/CCNE1/CYP2S1/CDX2/VDR/TNFSF4/ITGAM/THBD/HIF1A/IL1RL1/TGFB1/TPM1/MXD1/TNFRSF11B/CYP27B1/CD14/CST1/CAMP/MYC/CASP5/CASP14/G6PD/SULT1C2/ALPG/SERPINB1/CREG2/BDKRB1/TGFB2/S100A9/CYP2C9/G0S2/CYP7A1/CA9/KRT16/S100A2/DNER/TREM1/HNF1A/CLDN2/SPP1/S100A8/PTHLH/SPRR1B/KLK6/CYP2B6/ORM2/KNG1/IGFBP1/ORM1/CYP3A4
ELVIDGE_HIF1A_AND_HIF2A_TARGETS_DN	103	-0.669332	-1.81934	4.12444e-05	0.00151267	0.00128688	3255	tags=58%	list=18%	signal=48%	EGLN3/EGLN1/INSIG2/GPRC5A/GYS1/SFXN3/DST/IGFBP5/EIF5A/PAM/PLIN2/CSRP2/MXI1/GLRX/HILPDA/ENO2/SPOCK1/VLDLR/FAM162A/RRAGD/SAMD4A/ALDOC/BNIP3L/STC1/HEY1/P4HA1/EGFR/GJA1/CAVIN1/GBE1/ERO1A/TMEM45A/BHLHE40/PPFIA4/SOX9/EFNA3/VEGFC/PFKFB3/PGK1/SRPX/HK2/SLC2A1/BNIP3/LOXL2/NDRG1/PGM1/LOX/P4HA2/SERPINE1/ANGPTL4/CAV1/ANG/PLAUR/DSC2/KRT15/AK4/ADM/CA9/AHNAK2/SH3GL3
BIOCARTA_FIBRINOLYSIS_PATHWAY	12	-0.932308	-1.838	4.17937e-05	0.00152232	0.00129509	1047	tags=75%	list=6%	signal=71%	SERPINE1/PLAU/SERPINB2/CPB2/F2/FGG/FGB/PLG/FGA
CAVARD_LIVER_CANCER_MALIGNANT_VS_BENIGN	32	-0.822053	-1.89225	4.29283e-05	0.00155301	0.0013212	1525	tags=41%	list=8%	signal=37%	CD14/CHI3L1/DPP4/UGT1A8/AKR1C1/SPP1/REG1A/A1CF/CES1/FABP1/REG3A/FGB/FGA
SMIRNOV_CIRCULATING_ENDOTHELIOCYTES_IN_CANCER_UP	160	-0.620579	-1.76826	4.54747e-05	0.00163402	0.00139012	3073	tags=45%	list=17%	signal=38%	SHC1/MYLK/HSPA6/BIRC5/P2RX1/ABCA1/HCK/ADGRE2/PLIN2/FPR1/IRAK3/PRSS23/CDKN1A/GLUL/TNS1/TIMP2/SLC22A4/TLR8/IFNGR1/SPARC/ANPEP/GM2A/HPSE/RRAGD/CYP27A1/BCAT1/PDLIM7/MPP1/SLC7A5/BLVRA/THBD/C3AR1/CCR1/CEBPB/TGFB1/THBS1/CXCR1/DSE/SLC2A3/BHLHE40/CD14/IER3/HMOX1/SLCO4A1/CKB/PERP/PFKFB3/C5AR1/CHI3L1/FCGR2A/NOD2/HBEGF/CTSB/CTSL/TLR2/NCF2/RNASE2/CCL20/SPHK1/MARCO/PLAU/SERPINB2/TGFBI/NRG1/ADM/AQP9/CXCL8/CDA/S…
REACTOME_SCAVENGING_OF_HEME_FROM_PLASMA	13	-0.92529	-1.83696	4.81974e-05	0.00172023	0.00146346	630	tags=69%	list=3%	signal=67%	HBA1/HBA2/HBB/HPX/HPR/HP/APOA1/ALB/AMBP
ELVIDGE_HYPOXIA_UP	170	-0.60473	-1.72626	5.77887e-05	0.0020488	0.00174299	3255	tags=48%	list=18%	signal=40%	EGLN3/EGLN1/INSIG2/GPRC5A/GYS1/SAT1/SFXN3/DST/IGFBP5/PAM/ADGRE2/PLIN2/CSRP2/OPN3/MXI1/GLRX/DTNA/HILPDA/NFIL3/CD59/ENO2/PDGFRL/SPOCK1/ATF3/VLDLR/FAM162A/RRAGD/GPR87/ASPH/SAMD4A/ALDOC/DUSP1/BNIP3L/INHA/STC1/HEY1/PXDN/P4HA1/EGFR/GJA1/CCN1/CAVIN1/GBE1/ERO1A/TMEM45A/BHLHE40/PFKP/PPFIA4/SLCO4A1/SOX9/STC2/EFNA3/VEGFC/PFKFB3/PGK1/ADORA2B/SRPX/HK2/SLC2A1/BNIP3/LOXL2/NDRG1/PGM1/DDIT4/LOX/P4HA2/SERPINE1/ANG…
BUFFA_HYPOXIA_METAGENE	50	-0.750494	-1.87548	5.8526e-05	0.0020612	0.00175354	4293	tags=88%	list=23%	signal=68%	CHCHD2/KIF4A/VEGFA/MCTS1/UTP11/PSMA7/SHCBP1/MAP7D1/KIF20A/YKT6/MIF/MRPS17/MRGBP/TUBA1C/MRPL13/LRRC42/HILPDA/ANLN/TPI1/CDKN3/SEC61G/GPI/PNP/ANKRD37/P4HA1/ACOT7/CORO1C/ENO1/PFKP/PGAM1/PGK1/GAPDH/HK2/SLC2A1/BNIP3/NDRG1/DDIT4/LDHA/TUBB6/AK4/CTSV/ADM/CA9/SLC16A1
WU_CELL_MIGRATION	181	-0.60355	-1.73068	5.92659e-05	0.0020724	0.00176306	2802	tags=43%	list=15%	signal=36%	LIMA1/VCAN/SQOR/PLIN2/ANXA8/GNG11/SACS/GLIPR1/ARL4C/RHOBTB3/KCNK1/GLUL/WWTR1/NMU/VIM/CHST15/KYNU/GPR87/PDGFC/RAB31/F2RL1/AKR1C3/FGF2/HMGA2/TPM2/PKP3/PTGS2/BICC1/TGM2/JAG1/GJA1/AXL/CCN1/EFEMP1/SNAI2/COL6A2/THBS1/DSE/GJB3/MSN/EMP3/PERP/SRGN/IGFBP6/SOX9/TUBA4A/SIRPA/NNMT/S100A14/SLPI/MT1F/LOXL2/TM4SF1/DCBLD2/SERPINE1/IGF2BP2/TUBB6/FN1/FOSL1/MT1X/MT1E/KRT17/CXCL1/SFN/MT2A/AKR1C1/TGFBI/FABP5/LAMA3/MT1…
ANDERSEN_CHOLANGIOCARCINOMA_CLASS2	175	-0.600051	-1.71881	5.96233e-05	0.0020724	0.00176306	2167	tags=37%	list=12%	signal=33%	KCNK1/ANLN/LEMD1/NMU/CYP2S1/CDX2/VDR/GPR87/PMAIP1/NRP2/CTHRC1/PPP1R1B/COL12A1/SLC6A14/PKP3/COL6A3/SOX21/REG4/COL1A2/GJB3/CDCP1/PLEK2/GALNT6/MXRA5/TSPAN1/SLC16A3/GJB5/C15orf48/LAMB3/LGALS4/HK2/ITGA2/MSLN/DKK1/PLAUR/SERPINB5/SCEL/ANXA3/KRT17/CEACAM6/SFN/SERPINB2/COL11A1/KRT15/MYOM3/FGFBP1/IGFL2/CTSV/CDH3/OLFM4/MUC17/VSTM2L/MYO1A/CDH17/LAMC2/MMP12/GPA33/APOBEC1/KLK6/CEACAM5/GCNT3/KLK7/KLK10/KRT6B
CHIANG_LIVER_CANCER_SUBCLASS_CTNNB1_UP	171	-0.595516	-1.70388	6.19577e-05	0.00213246	0.00181416	2563	tags=32%	list=14%	signal=27%	HLF/ADH6/KCNK1/GLUL/GNAI1/SLC22A4/DNAJC12/SLC16A10/NAGS/VLDLR/ALDH3A2/SLC2A12/SLC16A4/CAP2/RBP1/MME/IRX3/EPHB2/SNAI2/HOGA1/BHLHE40/CDK6/CST1/HSD11B1/ALDH1L1/SLC47A1/SRD5A2/TTPA/RTP3/PLAAT2/DPP4/SEC14L2/DSG1/ABCG2/AOX1/HEPACAM/AQP9/SLC16A1/SMPX/SLC17A1/CLDN2/ALDH3A1/ABCB11/PAGE4/REG1A/CTNNA2/GLYAT/TENM2/ACTN2/SLCO1B1/CYP2E1/HPD/CYP8B1/REG3A
BOQUEST_STEM_CELL_CULTURED_VS_FRESH_UP	427	-0.514286	-1.55045	6.21535e-05	0.00213246	0.00181416	3553	tags=39%	list=19%	signal=32%	COL18A1/MAFB/TPST2/LMO7/FXYD1/MX1/RPL26L1/IL15RA/CDK7/SLC31A1/IFI44/SLC1A4/OLFML2A/TNFAIP3/NPR3/TFPI/FRMD4B/SLC7A1/GPRC5A/CRIP1/CEP55/COL15A1/BST2/MICAL2/HSPA6/TPX2/PSAT1/CFH/STEAP4/MAF/KLF4/TMEM176A/CCL2/GLS/DCN/DOK5/ADAMTSL3/GADD45G/RGS4/IFIH1/SELENOP/DKK2/SERPINF1/GLIPR1/MCFD2/HSPA1A/HLF/ATF5/TNFSF10/AP2S1/ENPEP/ETS2/SULF1/TPM4/ATF3/CALU/PTPRD/SCG5/SORBS1/COLEC12/ANGPTL2/TIMP4/SLC43A3/NQO1/CTS…
RUTELLA_RESPONSE_TO_HGF_UP	422	-0.515846	-1.55308	6.39269e-05	0.00216563	0.00184238	3484	tags=37%	list=19%	signal=31%	FDX1/SEC22B/SLC31A1/ARFGAP3/PACSIN2/SLC1A4/TFG/TPST1/RAB9A/DIPK1A/NETO2/RAMP1/MFHAS1/FCGR1A/SLC1A3/ACO1/PSMB5/ACSL3/APOO/NPL/ATP6V0E1/KMO/LYPD3/STK17A/CCL2/GLS/LAMP1/CYBB/PDE4DIP/DUSP5/MCTP1/EMC7/SQSTM1/TEX2/GADD45G/LILRB4/EIF2S1/NRP1/CCRL2/OPTN/GSR/SERPINF1/NPC1/PLGRKT/IFI6/TUBA1C/PLOD3/CTSD/SLAMF8/KCNMA1/SDC2/PRDX1/TIMP2/C1S/HEXB/EMILIN1/CD59/PSMG1/SPARC/SMS/PVR/SLC3A2/FILIP1L/TFRC/CHST15/ALDH3…
LEE_LIVER_CANCER_MYC_DN	62	-0.724593	-1.86315	6.39346e-05	0.00216563	0.00184238	822	tags=27%	list=4%	signal=26%	MT2A/G0S2/DMBT1/AQP8/HAL/REG1A/SERPINA3/PCK1/OTC/C4BPA/KLK5/CFHR1/ORM2/ORM1/G6PC/HAO1/FGG
KEGG_RETINOL_METABOLISM	59	-0.731351	-1.8544	6.74139e-05	0.00226903	0.00193034	928	tags=32%	list=5%	signal=31%	CYP3A7/CYP3A43/DHRS9/CYP4A22/CYP2C9/UGT1A8/ADH7/LRAT/RDH16/ADH4/CYP2C8/CYP2B6/CYP2A7/UGT2B4/CYP2A6/ADH1A/CYP4A11/UGT2B10/CYP3A4
VECCHI_GASTRIC_CANCER_ADVANCED_VS_EARLY_UP	172	-0.597549	-1.70906	6.81586e-05	0.00227967	0.00193939	3098	tags=47%	list=17%	signal=39%	COL15A1/GXYLT2/ANTXR1/HAVCR2/VCAN/ALDH1L2/FBN1/ARL4C/TWIST1/FSTL1/WWTR1/IL6/SULF1/SPARC/GNB4/PLXDC2/SPOCK1/CHST11/FRMD6/NUAK1/IBSP/PDGFC/THBS2/FNDC1/BCAT1/RAB31/HLA-DQB1/EGFL6/IGF2BP3/CTHRC1/ADAM12/HEY1/C3AR1/ANOS1/VSIG10L/ADAMTS2/MSR1/COL12A1/SNX10/FAP/AXL/EFEMP1/SNAI2/WNT2/THBS1/COL1A2/DSE/TMEM45A/ADAMTS12/SLC2A3/NXN/CAV2/MMP11/CPNE8/CD163/GFPT2/STC2/GAS1/GPC6/INHBA/SOD2/GSDME/TLR2/FBXO32/COL5A…
BASAKI_YBX1_TARGETS_UP	286	-0.553943	-1.63741	7.17952e-05	0.00238629	0.0020301	5991	tags=57%	list=33%	signal=39%	TUBB4B/CTH/NCAPD2/NSD2/NUP93/CHORDC1/SNX5/BUB1B/NFKBIA/C6orf99/RAD51/WDHD1/DKK3/ZNF185/CDCA3/OIP5/KLC1/MYBL1/SAR1B/CTPS1/ZWINT/SH3BP4/SLC52A2/UBE2C/GART/MISP/PHF19/COMMD4/TYMS/SIVA1/SPDL1/SKA2/RFC2/RANGAP1/CDC42EP3/CCM2/SAE1/PRC1/GLRX2/CAD/KIF2C/PLK1/ACTR1A/MELK/IFRD2/CREM/LARP6/NPFFR2/NTN4/LMNB2/NUDT5/CDCA8/CDK1/POLR2L/CDK2AP2/FLNB/PRELID1/CCNA2/KIF4A/KPNA2/CCN2/AFAP1L1/PGAM5/NDUFS6/DTL/TOMM5/MA…
GUO_TARGETS_OF_IRS1_AND_IRS2	95	-0.671961	-1.80221	7.23622e-05	0.0023902	0.00203343	2210	tags=22%	list=12%	signal=20%	RCAN1/SLC7A2/DHCR24/ECI2/PPP1R3B/HMGA1/NUDT7/CEBPB/NFE2/AGTR1/PPARGC1A/CTSV/NR1I2/PCSK9/TM4SF4/ABCG8/PCK1/ABCG5/IGFBP1/G6PC/TAT
RUTELLA_RESPONSE_TO_HGF_VS_CSF2RB_AND_IL4_UP	411	-0.512897	-1.54438	7.35181e-05	0.00240207	0.00204353	3875	tags=41%	list=21%	signal=33%	SCD/NOTCH2/MDH1/ITPK1/EMC2/IFITM2/ADAMDEC1/HDAC9/APLP2/LGALS3/PID1/GGH/CCL15/MAFB/FDX1/SEC22B/SLC31A1/ARFGAP3/PACSIN2/SLC1A4/TPST1/MFHAS1/FCGR1A/SLC1A3/SLC7A7/PDIA5/HDDC2/ACO1/PSMB5/APOO/NPL/ATP6V0E1/KMO/STK17A/LILRB2/CCL2/LAMP1/CYBB/PDE4DIP/MCTP1/EMC7/SQSTM1/TEX2/GADD45G/LILRB4/EIF2S1/PLIN2/NRP1/CCRL2/GSR/FPR1/IRAK3/NPC1/IFI6/CASP1/PLOD3/CTSD/SLAMF8/KCNMA1/MSRB2/SDC2/PRDX1/TIMP2/C1S/HEXB/ETS2/EM…
WP_GPCRS_CLASS_A_RHODOPSINLIKE	178	0.456067	1.67795	7.37551e-05	0.00240207	0.00204353	1790	tags=29%	list=10%	signal=26%	OPRD1/OR1F1/MAS1/OPRK1/MTNR1B/GPR50/CNR2/CXCR5/NMUR2/AGTR2/HRH3/OR3A1/OR3A2/CNR1/GPR18/BRS3/HTR1A/CCR7/HTR4/OR1E2/OR1E1/MC4R/FFAR1/ADRA2A/CCR6/GPR174/CHRM4/HCAR1/GPR15/SSTR2/XCR1/GPR171/P2RY10/AVPR1A/GPR12/GPR19/DRD2/HTR1F/OR10H1/NPFFR1/PTGDR2/RRH/CCR4/GPR83/RGL4/ADRA1B/OR1Q1/GPER1/GPR52/CYSLTR1/NMUR1
GHANDHI_BYSTANDER_IRRADIATION_UP	80	-0.696061	-1.82083	7.42816e-05	0.00240207	0.00204353	2130	tags=60%	list=12%	signal=53%	DUSP5/MCTP1/GADD45G/PHEX/B3GNT5/IRAK3/TSLP/KYNU/DNAJB4/LOC284454/STC1/PTGFR/FGF2/GPR68/LIF/PTGS2/NAMPT/PLEK2/GCLM/CREB5/INHBA/SOD2/CXCL10/LAMB3/HSD11B1/IFNE/IL1B/BCL2A1/MMP3/CXCL2/SLC39A14/CXCL3/MT1X/SLC7A11/MT1E/CXCL1/SERPINB2/G0S2/MMP1/IL13RA2/MMP10/MT1G/POPDC3/CXCL8/SLC6A15/MT1H/CXCL5/MT1B
TAKEDA_TARGETS_OF_NUP98_HOXA9_FUSION_10D_DN	139	-0.620038	-1.74425	7.45284e-05	0.00240207	0.00204353	2755	tags=44%	list=15%	signal=38%	SELENOP/CCL23/NRP1/SERPINF1/SLAMF8/FPR3/GLUL/CD59/SLC16A10/HRH4/RAB42/EMP1/HS3ST2/C1QB/NRP2/C1QC/LGALS12/C1QA/PPP1R1B/ACP5/CCL4/ADGRE3/SGK1/APOE/TREM2/C5AR1/CHI3L1/ABCB5/CEACAM8/SRPX/CTSB/SLC7A8/GSDME/SLPI/MMP9/ADGRG3/GPNMB/CXCL2/ME1/CCL18/CCL3/CCL13/VSTM1/ANXA3/FOLR3/CXCL3/PADI2/CXCL1/CEACAM6/PADI4/CLEC5A/MMP1/TGFBI/MMP8/ATP6V0D2/MMP12/IL1R2/CHIT1/PPBP/CCL7/CXCL5
REACTOME_GAMMA_CARBOXYLATION_HYPUSINE_FORMATION_AND_ARYLSULFATASE_ACTIVATION	40	-0.779648	-1.87514	7.71719e-05	0.00247229	0.00210327	1651	tags=28%	list=9%	signal=25%	EIF5A2/F10/ARSJ/ARSF/ARSL/ARSI/PROC/F7/PROZ/F2/F9
ALTEMEIER_RESPONSE_TO_LPS_WITH_MECHANICAL_VENTILATION	124	-0.64147	-1.78383	7.78115e-05	0.00247785	0.002108	3329	tags=51%	list=18%	signal=42%	TNFAIP3/GK/FCGR1A/PLEK/SOCS3/CCL2/SAP30/CYBB/MT1A/GADD45G/VCAN/IFIH1/CCL23/CCRL2/GDA/IL6/NFIL3/GPR84/ATF3/RCAN1/LILRB5/TIMP1/CLEC4E/CCL4L2/ITGAM/ISG15/CSF3R/UPP1/CCR1/MEFV/IFIT2/HCAR3/MXD1/THBS1/CD14/PFKFB3/FCER1G/SOD2/FCGR2A/CXCL10/FPR2/TLR2/IL1B/BCL2A1/TNFSF9/CCL20/CXCL2/OSMR/SERPINE1/CCL3/PLAUR/CXCL3/MT1X/ADM/CXCL6/CSF2/TFPI2/F3/IL1R2/TGM1/OPRPN/IL36G/HPX
PID_INTEGRIN1_PATHWAY	66	-0.719898	-1.84774	7.89565e-05	0.00249935	0.00212628	1697	tags=48%	list=9%	signal=44%	ITGB1/THBS2/ITGAV/TGM2/COL6A3/COL1A1/COL6A2/THBS1/COL1A2/CD14/COL3A1/ITGA3/COL5A1/COL6A1/LAMB3/ITGA2/COL5A2/TNC/ITGA5/PLAU/PLAUR/FN1/COL11A1/TGFBI/LAMA3/LAMC2/SPP1/LAMA1/VTN/FGG/FGB/FGA
REACTOME_GLYOXYLATE_METABOLISM_AND_GLYCINE_DEGRADATION	30	-0.812653	-1.85992	8.3974e-05	0.00264245	0.00224802	618	tags=23%	list=3%	signal=23%	GLDC/GNMT/DAO/PRODH2/AGXT2/AGXT/HAO1
VARELA_ZMPSTE24_TARGETS_DN	42	-0.767014	-1.8471	8.59325e-05	0.00268817	0.00228692	1675	tags=38%	list=9%	signal=35%	FMO1/NOCT/RGN/S100A10/PDZK1/IFI27/G0S2/AKR1C1/KLKB1/RDH16/VNN1/IGFALS/CYP2B6/OTC/ALDOB/FABP1
RICKMAN_HEAD_AND_NECK_CANCER_E	85	-0.677052	-1.78186	8.66339e-05	0.00269426	0.00229211	1274	tags=36%	list=7%	signal=34%	CEACAM7/NTRK2/A2ML1/MSLN/RASSF9/CD177/SCEL/ENDOU/SLC7A11/C12orf54/UGT1A8/ADH7/AKR1C1/TGM3/TMPRSS11E/ALDH3A1/SERPINB13/VNN1/KRT78/GBP6/IL36A/CCDC190/NMRAL2P/CEACAM5/NTS/CES1/TMPRSS11D/SPRR2C/KLK13/TMPRSS11B/CYP2E1
AMIT_SERUM_RESPONSE_240_MCF10A	56	-0.723965	-1.8207	8.84916e-05	0.0027357	0.00232736	2640	tags=46%	list=14%	signal=40%	CLTB/GLIPR1/PRSS8/GBP1/TGFA/EMP1/TGFB1I1/CDC42EP1/THBS1/PHLDA2/CLDN1/CDKN1C/ITGA2/TLR2/TM4SF1/ITGA5/SERPINE1/DKK1/ANGPTL4/PGBD5/PCDH7/SERPINB2/TGM1/DSG3/KRT6A/KRT6B
KLEIN_PRIMARY_EFFUSION_LYMPHOMA_DN	56	0.627118	1.92855	8.89952e-05	0.0027357	0.00232736	827	tags=23%	list=4%	signal=22%	MS4A1/CXCR5/SPIB/CD19/CD22/CD79B/CD79A/LRMP/SIT1/CD27/RIPOR2/CD52/POU2F2
GROSS_HYPOXIA_VIA_ELK3_DN	155	-0.611681	-1.73209	9.57423e-05	0.00292619	0.00248942	3386	tags=43%	list=18%	signal=36%	GADD45A/RIOK1/IL13RA1/PLEK/CAVIN3/SAT1/ADIPOR2/KLF4/CCL2/ITGA6/TIAM2/LILRB4/ALDH1L2/ERRFI1/LHX9/FGD6/PRDX5/HSPA5/HILPDA/IL6/NFIL3/IFI16/VLDLR/RCAN1/ANPEP/SMOX/MTHFD2/UPP1/THBD/LAMP2/CEBPB/PTGS2/JAG1/GJA1/CCN1/GBE1/ERO1A/ENO1/BHLHE40/NOCT/SRGN/PFKFB3/CXCL10/PLK2/C3/HBEGF/MYC/EDN1/CSF3/PDLIM4/SLPI/SLC2A1/NDRG1/CD44/TNC/TM4SF1/CXCL2/SLC39A14/DHRS9/CXCL3/SLC7A11/MMP8/ADM/CXCL6/S100A8/ANKRD1/FGB
PASQUALUCCI_LYMPHOMA_BY_GC_STAGE_DN	166	0.464453	1.69458	9.89717e-05	0.0029952	0.00254812	2609	tags=31%	list=14%	signal=27%	FCRLA/PAX5/VPREB3/NIBAN3/CD19/CD22/PPM1E/CD79A/DIRAS2/LRMP/BANK1/SNRPN/RASGRP2/CCR7/PTPRCAP/KLHL14/CD37/NAPSA/AFF3/CPM/RIPOR2/CPLX2/WDFY4/PRKCB/DNAH8/BACH2/S1PR4/CORO1A/ARHGAP15/CYFIP2/TOP2B/FCHO1/SASH3/LIMD2/SBK1/ANKRD44/FRAT2/PDE3B/RDH12/GPD1L/KLF2/SUSD3/ACSS1/RCSD1/CECR2/STK4/EBF1/TMEM243/RABEP2/TMEM229B/MEX3B/SNN
IGLESIAS_E2F_TARGETS_UP	145	-0.616592	-1.73746	9.91265e-05	0.0029952	0.00254812	4643	tags=61%	list=25%	signal=46%	SEPTIN7/TIMM22/LAPTM5/LCP1/RHOB/SEPTIN2/B2M/GSN/ITM2B/CFD/PKD2/COL4A1/KITLG/GAS6/CD47/MFAP2/DNAJA1/SKP1/CYFIP1/ACTG1/PCNA/SLC25A4/CNN3/APLP2/CDC6/CRTAP/COL18A1/NPTN/NID2/LUM/LAMA4/CLIC1/S100A13/LMNA/CRIP1/SAT1/COL15A1/DSTN/UGDH/IGFBP5/DCN/S100A11/CA3/LIMS1/CCL23/CAPZA2/SERPINF1/CALM2/CTSZ/ACTA2/SCG2/SPARC/TYROBP/BZW1/ANGPTL2/ITGB1/EMP1/C1QB/CSRP1/TUBB2A/SERPINH1/C1QC/RBP1/C1QA/CKS1B/MRC1/GJA1/FMO…
REACTOME_HEME_SIGNALING	48	-0.760559	-1.87916	0.000100389	0.00301622	0.002566	831	tags=17%	list=5%	signal=16%	HMOX1/PPARGC1A/HBA1/HBA2/HBB/CLEC1B/APOB/APOA1
REACTOME_IRAK4_DEFICIENCY_TLR2_4	18	-0.872303	-1.84038	0.000105272	0.00314104	0.00267219	1525	tags=44%	list=8%	signal=41%	CD14/TLR2/S100A9/S100A8/S100A1/FGG/FGB/FGA
HUANG_DASATINIB_SENSITIVITY_UP	80	-0.686736	-1.79644	0.000106013	0.00314104	0.00267219	3987	tags=71%	list=22%	signal=56%	INPP1/RAI14/KCTD12/CALD1/DUSP10/EPHA2/IL15RA/MAP7D1/TFPI/PARVA/LYN/COTL1/REXO2/DENND2B/ANTXR2/LIMA1/FXYD5/PSMB9/LAYN/FSTL1/ZYX/ELL2/PPP1R18/IFI16/GNG12/DPYD/PDGFC/F2RL1/AKR1C3/UPP1/EXT1/IFIT3/EPHB2/EGFR/MYO10/JAG1/CAVIN1/SNAI2/MSN/CAV2/COL5A1/LAMB3/NNMT/PRNP/ANXA1/P3H2/PGM1/OSMR/ITGA5/DCBLD2/PLAU/CAV1/MET/PCDH7/TGFBI/POPDC3/F3
PLASARI_TGFB1_TARGETS_10HR_UP	192	-0.583713	-1.6839	0.000106316	0.00314104	0.00267219	2990	tags=42%	list=16%	signal=35%	GFOD1/HAS2/NRARP/PLK3/HCK/PDE4DIP/DUSP5/FKBP5/PLEKHG3/EGR2/WNT9A/SLC41A2/TGFBR1/KCNK1/IL6/NUAK2/NFIL3/OLFM2/HIVEP3/ENDOD1/GPR84/PVR/MEGF10/CHST11/MGLL/TNNT2/TMCC3/NUAK1/PDGFC/PMAIP1/FSTL3/F2RL1/LRP8/ADAM12/HEY1/FGF2/TGFB1/CARD10/LIF/PTGS2/JAG1/WNT11/TNFRSF11B/PMEPA1/GJB3/DUSP14/BHLHE40/IER3/PAPSS2/GFPT2/INHBA/HBEGF/ACTA1/ITGB3/HK2/FBXO32/SLC2A1/MMP9/GJA3/TNFRSF12A/TNC/CCL20/CNN1/ITGA5/SERPINE1/SP…
BIOCARTA_NUCLEARRS_PATHWAY	34	-0.802844	-1.87483	0.000108028	0.00317398	0.00270022	852	tags=38%	list=5%	signal=37%	CYP4A22/CYP2C9/NR0B2/NR1I3/ABCB11/NR1I2/ABCC2/CYP2B6/ABCG5/CYP2E1/CYP8B1/CYP4A11/CYP3A4
REACTOME_CELL_SURFACE_INTERACTIONS_AT_THE_VASCULAR_WALL	134	-0.620775	-1.73825	0.000109189	0.00319048	0.00271426	2391	tags=39%	list=13%	signal=34%	GPC1/ITGAX/SLC3A2/PSG1/PF4/ITGB1/TSPAN7/ITGAM/SLC7A5/ITGAV/THBD/ATP1B3/TGFB1/COL1A1/COL1A2/GRB14/TNFRSF10D/ITGA3/SLC16A3/FCER1G/SIRPA/CEACAM8/PSG4/SLC7A8/ITGB3/CEACAM3/MAG/CD44/ITGA5/CAV1/CD177/FN1/PSG7/SLC7A11/CEACAM6/GYPA/MMP1/PF4V1/PSG5/GYPB/PROC/SLC16A1/TREM1/ANGPT4/PSG9/CEACAM5/L1CAM/PSG6/PSG3/PSG2/F2/APOB
WP_ANGIOPOIETIN_LIKE_PROTEIN_8_REGULATORY_PATHWAY	131	-0.628814	-1.75206	0.000121996	0.00354522	0.00301605	820	tags=8%	list=4%	signal=8%	MLXIPL/CYP7A1/PIK3C2G/PRKAG3/ANGPTL8/CYP2B6/ABCG8/PCK1/ABCG5/G6PC/CYP3A4
KUNINGER_IGF1_VS_PDGFB_TARGETS_UP	77	-0.679492	-1.77645	0.000142436	0.0041167	0.00350223	1854	tags=40%	list=10%	signal=36%	SRL/ATP2B4/TNNT2/SGCA/FBXO17/TPM2/TPM1/FMO1/USP2/PPFIA4/ACTA1/MYOM2/MYOG/SGCG/TNNT1/XIRP1/RYR1/ACTC1/SMPX/UNC45B/KLHL41/TTN/PRKAG3/SYNPO2L/DUSP27/TNNI1/LMOD2/SMYD1/MYBPH/MYL1/HJV
PID_UPA_UPAR_PATHWAY	42	-0.759537	-1.82909	0.000145248	0.00417528	0.00355206	2508	tags=62%	list=14%	signal=54%	FPR3/ITGB5/MMP13/VLDLR/ITGB1/ITGAM/ITGAV/TGFB1/EGFR/ITGA3/FPR2/ITGB3/MMP9/MMP3/ITGA5/SERPINE1/PLAU/PLAUR/FN1/HGF/MMP12/VTN/FGG/FGB/PLG/FGA
WP_NRF2_PATHWAY	139	-0.609915	-1.71577	0.000147232	0.00420958	0.00358124	3311	tags=48%	list=18%	signal=40%	SLC5A9/SLC39A8/UGT1A6/PTGR1/SLC39A13/SLC39A10/MGST3/SLC6A20/PGD/SQSTM1/GSR/BLVRB/HSPA1A/CES2/PRDX1/SLC2A9/PRDX6/SLC2A4/TGFA/SLC2A12/SLC6A13/NQO1/FTH1/GGT1/TGFB1/SLC2A5/SLC6A14/CES3/GSTP1/CBR1/GGTLC2/CES5A/GPX3/TXNRD1/CBR3/SLC6A2/SLC2A3/FTL/HMOX1/TXN/GCLM/SLC2A14/UGT2B7/HBEGF/G6PD/SLC2A1/SRXN1/GSTA3/ME1/TGFB2/SLC39A14/SLC7A11/HGF/SLC6A3/ADH7/NRG1/SLC6A17/SLC5A1/ALDH3A1/SLC6A15/ABCC2/SLC39A5/CES1/S…
ZAMORA_NOS2_TARGETS_DN	81	-0.681583	-1.78437	0.000148643	0.00422717	0.0035962	3130	tags=37%	list=17%	signal=31%	STAT3/PDIA3/STARD10/CFH/APP/SCN1B/GALK1/EIF5A/ACTB/UBC/CTSZ/TNNI3/SERPING1/SLC6A13/RRAS/ATP1A1/CP/FTL/GCLM/ALOX5AP/AKR1C1/CYP7A1/AZGP1/HPN/F12/MYL2/SERPINC1/APOB/HP/FABP1
SMID_BREAST_CANCER_NORMAL_LIKE_UP	461	0.345616	1.36836	0.000153212	0.00432177	0.00367668	2959	tags=31%	list=16%	signal=27%	WIF1/CR2/TCL1A/MS4A1/PAX5/CXCR5/VPREB3/SPIB/CHRNB2/CD19/CD22/CCL21/CD79B/FCRL2/FCMR/GPR18/NCR3/CD79A/STAP1/PTN/CCL19/LRMP/IGLL3P/SELL/LRRN3/BANK1/TESC/RASGRP2/CCR7/LTB/PTPRCAP/CD40LG/LY9/P2RX5/SIT1/HLA-DOB/TESPA1/CCR6/CD37/CD27/TRAT1/MAP4K1/POU2AF1/RIPOR2/TNFRSF17/CD52/SOSTDC1/JCHAIN/CD48/ATP2A3/GVINP1/CD6/ZAP70/LCK/TRAF3IP3/FRZB/ACAP1/LILRA4/CD96/GPR171/CD1C/PRKCB/GZMM/PPP1R16B/SP140/KLRB1/ITK/M…
CHEN_LVAD_SUPPORT_OF_FAILING_HEART_UP	101	-0.64317	-1.74442	0.000153594	0.00432177	0.00367668	2861	tags=44%	list=16%	signal=37%	DIXDC1/FKBP5/GADD45G/PLIN2/CDKN1A/KCNK1/GLUL/NFIL3/PLA2G5/ATF3/MYOM1/TIMP4/CHST3/RRAS2/DNAJB5/FHL1/RND3/FSTL3/MTHFD2/CEBPB/CCN1/SNAI2/SLCO4A1/POSTN/CD163/CSDC2/ANKRD2/ACTA1/MT1F/AGTR1/DDIT4/CNN1/SERPINE1/MT1M/MT1X/MT1E/MT2A/FLNC/TCAP/AREG/MT1H/MYOT/SYNPO2L/ANKRD1
REACTOME_ANTIGEN_PROCESSING_CROSS_PRESENTATION	105	-0.649941	-1.77228	0.00015761	0.00441142	0.00375295	4096	tags=47%	list=22%	signal=36%	PSMD13/PSMA1/LY96/PSMD5/PSMB1/SEC61B/PSMC6/PSMA7/PSMA4/VAMP3/RPS27A/PSMC2/CALR/SEC22B/PSMD9/PSMA2/PSMC3/FCGR1A/PDIA3/PSMB5/PSMD2/PSMD14/PSMA6/PSMB6/PSMB3/CYBB/PSMD1/PSMB9/PSMB7/UBC/ITGB5/PSMA3/PSMC1/SEC61G/ITGAV/MRC1/MRC2/CD14/CTSL/TLR2/NCF2/S100A9/CTSV/HLA-G/S100A8/S100A1/FGG/FGB/FGA
REACTOME_DISSOLUTION_OF_FIBRIN_CLOT	13	-0.912356	-1.81129	0.000159705	0.00443263	0.00377099	1175	tags=69%	list=6%	signal=65%	ANXA2/S100A10/SERPINE1/PLAU/PLAUR/SERPINB2/SERPINF2/PLG/HRG
REACTOME_TOLL_LIKE_RECEPTOR_CASCADES	154	-0.611831	-1.73424	0.000160035	0.00443263	0.00377099	1348	tags=11%	list=7%	signal=10%	NOD2/CTSB/CTSL/GSDME/DUSP7/TLR2/S100A9/S100A12/CTSV/S100A8/S100A1/SAA1/LBP/APOB/FGG/FGB/FGA
WP_LIVER_X_RECEPTOR_PATHWAY	10	-0.930138	-1.75833	0.000165491	0.00454773	0.00386892	698	tags=50%	list=4%	signal=48%	CYP7A1/CYP2B6/ABCG8/ABCG5/CYP3A4
ZHONG_SECRETOME_OF_LUNG_CANCER_AND_ENDOTHELIUM	68	-0.705502	-1.81398	0.000165901	0.00454773	0.00386892	2678	tags=41%	list=15%	signal=35%	ACTB/GOT1/TUBA1C/CTSD/RAN/CTSZ/PRDX1/TKT/TPI1/C2/VIM/ALDOA/CP/COL1A1/ENO1/GAPDH/LDHA/CFB/FN1/ANXA3/CTSV/ACTC1/ALDH3A1/SPP1/TF/SERPINC1/ALB/AHSG
WIEDERSCHAIN_TARGETS_OF_BMI1_AND_PCGF2	56	-0.71188	-1.79031	0.000174868	0.00475105	0.00404189	2336	tags=48%	list=13%	signal=42%	ITGB8/LRRC8A/CCDC80/ADAM19/F2RL1/BMP1/TPM1/AXL/PAPPA/CLDN1/ITGA3/COL5A1/MMP7/INHBA/CDK6/EDN1/P4HA2/RHOD/CAV1/PLAUR/FOSL1/GAL/ADM/S100A2/PTHLH/CPA4/KRT75
AZARE_NEOPLASTIC_TRANSFORMATION_BY_STAT3_UP	124	-0.627721	-1.7456	0.000175105	0.00475105	0.00404189	3652	tags=56%	list=20%	signal=45%	SFRP1/FST/PID1/MX1/NSG1/ITGB6/NF2/IL13RA1/DDX58/CYP51A1/PRSS2/CFH/YKT6/GNG11/TP63/IFI6/TGFBR1/DPYSL3/ARL4C/LTBP1/KCNMA1/CLIC4/TGFA/SPOCK1/IFI16/CALU/SCG5/CUX2/CA12/PLTP/IFITM1/PALLD/PTGS2/JAG1/THBS1/NUPR1/GPX3/EMP3/CLDN1/SRGN/COL5A1/CRYBB2/PLK2/CSF3/GREM1/NNMT/PRNP/COL5A2/PDPN/PRSS3/TNC/MMP3/DCBLD2/IFI27/CALML3/S100A9/FN1/PCDH7/G0S2/AOX1/IL13RA2/FGFBP1/CXCL11/VNN1/S100A8/CALB1/CPS1/VSNL1/NEFL
SABATES_COLORECTAL_ADENOMA_UP	133	-0.621936	-1.7377	0.000176943	0.00477657	0.00406359	2123	tags=44%	list=12%	signal=40%	PF4/C2CD4A/NQO1/ARNTL2/SLC16A4/TRIM7/LRP8/SLC7A5/RPL22L1/IRX3/SLC6A14/TNFRSF10C/ODAM/REG4/CLDN1/GALNT6/SLC22A3/MMP7/CHI3L1/INHBA/TEAD4/CST1/MSLN/CD44/MMP3/CCL20/CXCL2/CXCL3/CXCL1/MMP1/TGFBI/IL13RA2/MMP10/LCN15/AZGP1/CXCL11/CDH3/DMBT1/DSC3/REG1B/S100A2/CXCL8/SLCO1B3/CLDN2/KLK11/S100A8/CPS1/L1TD1/VSNL1/REG1A/DSG3/C4BPB/DUSP27/SERPINA3/DSG4/DEFA6/KLK10/KRT6B/REG3A
SENESE_HDAC1_AND_HDAC2_TARGETS_UP	230	-0.561679	-1.64192	0.000179695	0.00482636	0.00410596	3693	tags=39%	list=20%	signal=31%	NAV3/SFRP1/KDSR/LMAN1/JAM3/PTPN12/STIP1/CAMTA1/TNFRSF10B/PPARA/PSTPIP2/ADAMTS6/TNFAIP3/TMOD1/IQGAP1/OTUB2/MICAL2/PTX3/HAS2/PDE4DIP/ANTXR2/ITGA6/PLEC/DKK2/BICD2/ADPRHL1/MEGF10/TMEM65/CCNE1/TFRC/CHST11/SCG5/GPR3/SLC7A2/RRAGD/KYNU/HMGA1/RBPMS2/EGFR/SPIRE1/TGM2/COL6A3/RGS2/NAMPT/TNFRSF11B/SRGN/GFPT2/SLC16A3/ELMOD1/C3/PDLIM4/MMP9/PRR9/ULBP2/PGF/GPAT3/TNFRSF12A/BCL2A1/CCL20/OSMR/TMEM158/DKK1/SPHK1/ODAP…
BOQUEST_STEM_CELL_UP	260	-0.541829	-1.59748	0.000181399	0.00484763	0.00412405	3153	tags=47%	list=17%	signal=39%	FLRT2/HSPB8/SCRN1/FST/PID1/WDR41/GRIA3/MAFB/FXYD1/DIPK1A/MSC/LUM/CRIP1/FGF7/CHL1/PTX3/CFH/ADCY7/UGDH/LRP1/PDE4DIP/DCN/VCAN/FBN1/DKK2/SERPINF1/KIAA0930/RHOBTB3/TWIST1/SHOX2/GPC4/SDC2/KCNK1/PLN/C1S/PRR16/PDGFRL/SPOCK1/C1R/PTPRD/ANPEP/COLEC12/SPON2/ALDH1A1/TIMP1/THBS2/CTSK/PLTP/NIBAN1/HTRA1/ACOX2/PTGIS/MME/RCN3/PTGFR/CEBPB/MRC2/ROR1/MITF/MFAP5/EGFR/ADH1B/PCOLCE2/LIF/BICC1/FAP/AXL/MMP2/FMO1/COL6A3/EF…
BIOCARTA_PLATELETAPP_PATHWAY	14	-0.901087	-1.8147	0.000193931	0.00515663	0.00438693	1047	tags=43%	list=6%	signal=40%	SERPINE1/PLAU/F11/F2/PLG/F9
EBAUER_MYOGENIC_TARGETS_OF_PAX3_FOXO1_FUSION	46	-0.748124	-1.84369	0.000195713	0.00517812	0.00440521	1817	tags=50%	list=10%	signal=45%	MYOM1/FHL1/BIN1/TAGLN/MYO10/TPM1/COL6A3/CXCL10/SGCD/HBEGF/CRYAB/CASQ2/SGCG/DES/MYH8/TNNC2/SMPX/MYLPF/MYBPC2/TNNI1/MYBPH/MYL1/MYH1
CONCANNON_APOPTOSIS_BY_EPOXOMICIN_UP	235	-0.551045	-1.61246	0.000198217	0.0052184	0.00443948	4126	tags=47%	list=22%	signal=37%	PPP1R15A/PCYT1A/PSMD13/CLU/KITLG/JMJD6/MAP1B/IL6R/IFRD1/DNAJB6/GEM/SLC38A6/UFD1/EPCAM/DHRS3/STIP1/TSPAN9/TAF13/TNFRSF10B/FAS/SLCO3A1/GADD45A/PLAAT3/DUSP3/SLC7A1/LMNA/HSPA4/HSPA9/SAT1/HSPA6/UBE2H/GLRX3/STK17A/GLS/PSMD1/MAP2/YKT6/NQO2/SQSTM1/GADD45G/GSR/CLTB/NUCB1/KIAA0930/BLVRB/HEG1/CDKN1A/HSPA1A/DTNA/SERPINB8/TOM1/ACTA2/WWTR1/C1S/ZYX/ELL2/MAP1LC3B/SLC3A2/ATP2B4/FILIP1L/ATF3/KIAA0319/BAK1/SMOX/DDI…
REACTOME_TOLL_LIKE_RECEPTOR_TLR1_TLR2_CASCADE	103	-0.646878	-1.75831	0.000200191	0.00524441	0.0044616	1525	tags=12%	list=8%	signal=11%	CD14/NOD2/DUSP7/TLR2/S100A9/S100A12/S100A8/S100A1/SAA1/FGG/FGB/FGA
ZWANG_CLASS_3_TRANSIENTLY_INDUCED_BY_EGF	217	-0.569552	-1.65739	0.000203169	0.00529633	0.00450577	4307	tags=44%	list=23%	signal=34%	FAM83B/NFKBIZ/STK38L/NR4A3/CCDC71L/ZC3H12C/PPP1R15A/LRATD2/CEBPD/IL1RN/IL1A/DCUN1D3/GATA6/SOWAHC/GEM/OTUD1/ZSWIM6/PROS1/EPHA2/LMO7/LATS2/NCL/TNFAIP3/FRMD4B/FBXL2/SOCS3/PANX1/VGLL3/STEAP4/IGF1R/KLF4/DUSP5/SEMA3A/STX11/PDP1/FKBP5/B3GNT5/TP63/CPEB2/PPFIBP1/IL6/ETS2/ELL2/MMP19/ATF3/RCAN1/TFRC/ITPRIP/FRMD6/EMP1/RND3/PPP1R3B/SGMS2/DUSP1/IPPK/RAP2B/LOC284454/F2RL1/FERMT2/PTGS2/JAG1/RGS2/MYADM/TXNRD1/PHL…
WANG_LSD1_TARGETS_DN	35	0.709838	1.98125	0.000206035	0.00534484	0.00454705	1533	tags=29%	list=8%	signal=26%	CHGA/SYT4/PRL/SYN2/PCSK2/DLL3/CPLX2/CHGB/CGA/CHST8
ZHENG_IL22_SIGNALING_UP	59	-0.712243	-1.80595	0.000228165	0.0058902	0.005011	2153	tags=54%	list=12%	signal=48%	LILRB5/PF4/TIMP1/OXTR/STOM/LRG1/THBD/ANOS1/CLDN1/CD14/PFKFB3/INHBA/C3/CELSR1/ALDH1L1/SLPI/RETNLB/CCL8/S100A9/CSTA/CFB/DSC2/CXCL1/CXCL6/HBA2/SLITRK1/S100A8/HBD/TGM1/ARG1/HP/REG3A
REACTOME_SYNTHESIS_OF_BILE_ACIDS_AND_BILE_SALTS	34	-0.791226	-1.84769	0.000242479	0.00622949	0.00529964	2043	tags=47%	list=11%	signal=42%	AKR1C2/CYP27A1/ACOX2/PTGIS/AKR1C3/HSD3B7/NR1H4/OSBPL6/AKR1C1/CYP7A1/SLC27A5/ABCB11/AKR1C4/BAAT/AKR1D1/CYP8B1
REACTOME_FOXO_MEDIATED_TRANSCRIPTION_OF_OXIDATIVE_STRESS_METABOLIC_AND_NEURONAL_GENES	27	-0.813797	-1.8171	0.000244419	0.00624914	0.00531637	1384	tags=33%	list=8%	signal=31%	SOD2/FBXO32/POMC/PPARGC1A/RETN/NPY/PCK1/IGFBP1/G6PC
MCLACHLAN_DENTAL_CARIES_UP	242	-0.551024	-1.61117	0.000253524	0.00645091	0.00548802	3132	tags=43%	list=17%	signal=36%	SAT1/COL15A1/CHL1/SOCS3/LYN/ABCA1/HCK/CCL2/CSF1R/CYBB/C4A/CTSC/ARPC1B/FPR1/GLRX/SLAMF8/IL6/NFIL3/LRRC15/MNDA/TYROBP/CHST15/ANPEP/ANGPTL2/MS4A4A/IBSP/TIMP1/C1QB/KYNU/CA12/RAB31/HLA-DQB1/MTHFD2/C1QA/C3AR1/CCR1/MRC1/MSR1/ACP5/HCAR3/PTGS2/RGS2/NAMPT/ICAM1/CLEC2B/SLC2A3/CD14/IER3/APOE/CD163/SRGN/C5AR1/CHI3L1/FCER1G/IFI30/INHBA/SOD2/FCGR2A/ALOX5AP/C3/CTSB/TYMP/NNMT/SLPI/FCGR3B/CFI/NCF2/WARS1/MMP9/IL1B/…
KONDO_PROSTATE_CANCER_WITH_H3K27ME3	145	-0.602213	-1.69695	0.000262706	0.00665271	0.0056597	1042	tags=28%	list=6%	signal=26%	OR52K1/GJB6/EN2/POSTN/ELMOD1/ABCB5/FPR2/CHRM2/MARCO/ARPP21/LIN28B/IGF2BP1/ALDH8A1/STOML3/CSMD3/TREM1/SDR9C7/CLCA1/EPB42/TMPRSS11A/IGFL3/SLC22A25/NTS/A1CF/HABP2/SLC17A6/GYS2/SPRR2G/MEIOB/ANXA13/CLEC1B/PCK1/OTC/C4BPA/F11/SAA4/AFP/TAT/SMR3B/ALB
BRUECKNER_TARGETS_OF_MIRLET7A3_DN	76	-0.676954	-1.76826	0.000269449	0.00679113	0.00577746	3735	tags=62%	list=20%	signal=49%	CALD1/SFRP1/MORC4/LGALS3BP/OCIAD2/PLAAT3/COTL1/GLS/MFGE8/FAM83D/ATOX1/PRSS23/DPYSL3/RASSF10/GPC1/SPARC/SPOCK1/BZW1/VIM/RAB34/ANXA10/GALNT10/NRP2/EFEMP1/ADGRE3/CORO1C/PMEPA1/DCBLD1/COL5A1/PLK2/CTSL/NNMT/GSDME/SULF2/LOXL2/BCL2A1/TGFB2/FN1/ANXA3/CXCL3/MT1X/CXCL1/COL11A1/MT2A/TMPRSS9/CXCL5/AKR1B10
PID_HIF1_TFPATHWAY	64	-0.697927	-1.78892	0.000271818	0.00681852	0.00580075	2203	tags=42%	list=12%	signal=37%	TFRC/ALDOA/NPM1/HIF1A/CP/ENO1/BHLHE40/HMOX1/PKM/PFKFB3/PGK1/EDN1/HK2/SLC2A1/BNIP3/NT5E/NDRG1/PGM1/LDHA/SERPINE1/ABCG2/ADM/CA9/LEP/HNF4A/TF/IGFBP1
REACTOME_PHASE_I_FUNCTIONALIZATION_OF_COMPOUNDS	101	-0.632233	-1.71476	0.000275923	0.00688902	0.00586073	2167	tags=40%	list=12%	signal=35%	CYP2S1/ALDH1A1/SMOX/CYP27A1/PTGIS/EPHX1/NR1H4/MAOB/CMBL/ADH1B/CES3/FMO1/CBR3/CYP27B1/CYP19A1/ALDH1B1/CYP4F11/CYP4F3/PTGS1/POMC/CYP3A7/CYP3A43/CYP4F2/CYP4A22/CYP2C9/ADH7/CYP11A1/CYP7A1/ALDH3A1/ADH4/CYP2C8/CES1/CYP2B6/CYP2A7/CYP2E1/CYP2A6/ADH1A/CYP8B1/CYP4A11/CYP3A4
REACTOME_SYNTHESIS_OF_BILE_ACIDS_AND_BILE_SALTS_VIA_7ALPHA_HYDROXYCHOLESTEROL	24	-0.838146	-1.84494	0.000281293	0.00696695	0.00592703	2043	tags=62%	list=11%	signal=56%	AKR1C2/CYP27A1/ACOX2/PTGIS/AKR1C3/HSD3B7/NR1H4/AKR1C1/CYP7A1/SLC27A5/ABCB11/AKR1C4/BAAT/AKR1D1/CYP8B1
REACTOME_REGULATION_OF_TLR_BY_ENDOGENOUS_LIGAND	21	-0.860806	-1.84843	0.000281665	0.00696695	0.00592703	1525	tags=52%	list=8%	signal=48%	CD14/GSDME/TLR2/S100A9/S100A8/S100A1/LBP/APOB/FGG/FGB/FGA
GERY_CEBP_TARGETS	128	-0.609288	-1.69627	0.000287463	0.00707744	0.00602103	3132	tags=42%	list=17%	signal=35%	SAT1/FGF7/PTX3/ABCA1/KLF4/DCN/SERPINB9/GADD45G/VCAN/GLRX/HSPA1A/NR1D1/ACTA2/HTATIP2/MNDA/IFI16/CD68/LCN2/ATF3/TFRC/NXPH2/BAIAP2/DDIT3/BAG3/DUSP1/TRIB3/ADSS1/RGS2/TMEM45A/HMOX1/S100A3/POSTN/C3/HBEGF/PRNP/GSDME/RNASE2/CXCL2/TNFAIP6/ANGPTL4/PLAUR/HGF/SERPINB2/TGM3/CXCL6/ALDH3A1/SH3GL3/EREG/RRAD/S100A8/USP17L2/KNG1/ORM1/HP
REACTOME_SLC_MEDIATED_TRANSMEMBRANE_TRANSPORT	240	-0.545967	-1.59789	0.000297641	0.00729427	0.0062055	2478	tags=28%	list=13%	signal=24%	SLC28A3/SLC24A3/SLC22A4/SLC2A9/SLC22A15/SLC26A2/SLC16A10/SLC2A4/SLC3A2/SLC16A2/SLC7A2/SLC30A8/SLC2A12/SLC6A13/SLC38A5/SLC7A5/SLC24A2/CP/SLC6A14/SLC1A1/SLC6A2/SLC2A3/SLC22A3/SLCO4A1/SLC16A3/SLC2A14/RHAG/SLC7A8/SLC27A6/SLC38A4/SLC47A1/SLC3A1/SLC2A1/SLC11A1/SLC22A16/SLC22A2/SLC39A14/SLC36A2/SLC7A11/SLC6A3/LCN15/SLC28A1/SLC10A6/SLC16A1/SLC12A3/SLC5A1/SLC17A8/SLC17A1/SLCO1B3/SLC28A2/SLC6A15/SLC30A10/S…
HENDRICKS_SMARCA4_TARGETS_UP	53	-0.730171	-1.82519	0.000307074	0.00749091	0.00637278	3386	tags=62%	list=18%	signal=51%	GADD45A/ACTN4/THY1/LMNA/COTL1/UBE2H/CCL2/MFGE8/PDP1/ARL4C/CDKN1A/ATP2B4/EPHB2/TPM1/FADS3/EMP3/ITGA3/PERP/PSG4/CTSB/LOXL2/LGALS1/ITGA5/DCBLD2/MMP1/KRT15/PSG5/AGT/S100A2/MT1L/MT1H/PSG9/HKDC1
HUMMERICH_BENIGN_SKIN_TUMOR_UP	17	-0.869014	-1.82517	0.000317625	0.00770996	0.00655913	1251	tags=53%	list=7%	signal=49%	SLPI/S100A9/FABP5/TGM3/KRT16/S100A8/SPRR2A/SERPIND1/KLK9
KEGG_DRUG_METABOLISM_CYTOCHROME_P450	66	-0.699939	-1.79651	0.000318953	0.00770996	0.00655913	1765	tags=35%	list=10%	signal=32%	MAOB/ADH1B/FMO1/GSTP1/UGT2B7/GSTA3/CYP3A7/CYP3A43/CYP2C9/UGT1A8/ADH7/AOX1/ALDH3A1/ADH4/CYP2C8/CYP2B6/CYP2A7/CYP2E1/UGT2B4/CYP2A6/ADH1A/UGT2B10/CYP3A4
WP_OXYSTEROLS_DERIVED_FROM_CHOLESTEROL	41	-0.758866	-1.82473	0.000324009	0.00779675	0.00663297	698	tags=37%	list=4%	signal=35%	CYP27A1/ACOT9/ACOX2/HSD3B7/ACOT7/CYP7A1/SLC27A5/NR1I2/AKR1C4/ACOT12/BAAT/AKR1D1/LBP/CYP8B1/CYP3A4
CHANG_IMMORTALIZED_BY_HPV31_DN	59	-0.704477	-1.78626	0.000328407	0.00786697	0.00669271	2347	tags=44%	list=13%	signal=39%	GBP1/PSG1/LCN2/IFITM1/TAGLN/PTGS2/MXD1/DEGS1/SAMD9/IFIT1/SLPI/IFI27/DSG1/DSC2/SERPINB2/DSP/CTSV/LAMA3/PRSS1/SULT2B1/IL1R2/GPA33/HBB/KLK6/SPRR2E/KLK7
WP_NUCLEAR_RECEPTORS_IN_LIPID_METABOLISM_AND_TOXICITY	33	-0.800104	-1.85529	0.000340831	0.00809545	0.00688709	838	tags=36%	list=5%	signal=35%	CYP2C9/CYP7A1/NR1I3/ABCB11/NR1I2/ABCC2/CYP2B6/ABCG5/CYP2E1/CYP8B1/CYP4A11/CYP3A4
KEGG_ARGININE_AND_PROLINE_METABOLISM	54	-0.708433	-1.77621	0.000340989	0.00809545	0.00688709	3331	tags=50%	list=18%	signal=41%	ALDH7A1/LAP3/ALDH2/SAT1/GLS/P4HA3/GOT1/GLUL/CKMT1A/NAGS/SMS/GAMT/ALDH3A2/P4HA1/MAOB/CKMT2/OAT/CKB/PRODH/ALDH1B1/P4HA2/CPS1/DAO/PRODH2/CKM/OTC/ARG1
TURASHVILI_BREAST_DUCTAL_CARCINOMA_VS_DUCTAL_NORMAL_DN	196	-0.568963	-1.63825	0.000347382	0.00821056	0.00698501	2369	tags=35%	list=13%	signal=31%	CD59/ITGB8/ADAMTS5/TGFA/ATF3/RCAN1/ANPEP/RND3/PIGR/SAMD4A/OXTR/DUSP1/LOC284454/IQCA1/YBX3/CP/MAOB/EGFR/TAGLN/CCL28/LTF/MAMDC2/EDN3/CAV2/MYH11/SOX9/MMP7/ST3GAL6/CHI3L1/SOD2/LAMB3/ECRG4/SYNM/PDLIM3/FBXO32/CFI/ANXA1/CRYAB/TNC/TM4SF1/CNN1/PDZK1/MET/ACTG2/KRT17/MUCL1/KRT15/PDZK1IP1/CTSV/LAMA3/COL17A1/CDH3/TFPI2/DSC3/BBOX1/KRT16/LAMC2/RRAD/KRT5/KRT14/SCGB2A2/DSG3/KLK7/SERPINA1/OPRPN/KRT6B/SAA1/TF
VANTVEER_BREAST_CANCER_ESR1_DN	220	-0.561186	-1.63542	0.000350034	0.00823664	0.0070072	4090	tags=46%	list=22%	signal=36%	LGALSL/CX3CL1/GMPS/RSU1/NCK1/DUSP9/CSTB/IFRD1/DESI2/PDIA6/CYB5R2/ITGB2/ATL3/CLCN4/PHGDH/TTC7A/SERBP1/CDC20/EPHA2/GPSM2/IL15RA/TES/FDX1/LAD1/NF2/TNFAIP3/TRIM29/CEP55/GOLT1B/UGP2/P2RY6/LYN/TNF/MRAS/PSAT1/PPP1CB/CYBB/TCN2/FOXC1/CTSC/OPTN/CSRP2/GLIPR1/H1-1/CENPA/AGFG1/BTG3/NMB/ANLN/PSMG1/GBP1/RCAN1/DYSF/TMSB10/SLC43A3/PLTP/SAMD4A/FAM20A/EGFL6/HIF1A/IDO1/ATP1B3/BIN1/SLC2A5/IMPA2/MYO10/RAB6B/CORO1C/TME…
REACTOME_INTEGRIN_SIGNALING	27	-0.80832	-1.80487	0.000367628	0.00861254	0.00732699	23	tags=19%	list=0%	signal=19%	ITGB3/FN1/FGG/FGB/FGA
SESTO_RESPONSE_TO_UV_C1	74	-0.670868	-1.74271	0.000375403	0.00875612	0.00744914	3708	tags=49%	list=20%	signal=39%	CNN3/SLC31A2/PSMC2/PPP2R2A/TNIP1/TNFAIP3/ATP1B1/COPS8/PSMA6/DUSP5/RAB5IF/CDKN1A/KCNK1/GLUL/PSMC1/ATP6V1B2/ETF1/EIF4H/LCN2/EMP1/VDAC2/CCN1/NAMPT/SOD2/IFIT1/BNIP3/CRYAB/TM4SF1/SERPINB2/SULT2B1/SPRR2A/TGM1/SPRR2D/SPRR2E/S100A7/SAA2
ICHIBA_GRAFT_VERSUS_HOST_DISEASE_35D_UP	143	-0.593929	-1.67313	0.000378259	0.00878421	0.00747304	3310	tags=43%	list=18%	signal=35%	IQGAP1/FCGR1A/CYP26A1/CLIC1/BIRC5/GRN/HCK/CCL2/CSF1R/CYBB/S100A11/MT1A/CTSC/LILRB4/FPR1/PSMB9/CASP1/UBD/MNDA/CD68/TYROBP/AIF1/TMSB4X/LILRB5/TMSB10/RRAS/MS4A4A/C1QB/CCL4L2/C1QC/C1QA/LRG1/CCR1/ATP1B3/MSR1/ADGRE1/SNX10/NAMPT/LTF/GPX3/CD14/PKM/SIRPA/CAMP/NNMT/SLPI/RNASE2/WARS1/CD5L/BCL2A1/CXCL2/S100A9/MT1X/GDF5/MMP12/S100A8/SERPINA3/LBP/ORM2/HPX/ORM1
LEE_LIVER_CANCER_ACOX1_UP	65	-0.696611	-1.79082	0.000387578	0.00896147	0.00762384	2469	tags=42%	list=13%	signal=36%	SLC24A3/HTATIP2/ETS2/LCN2/SPON2/NQO1/NIBAN1/LY6E/RGS2/CBR1/ANXA5/CBR3/SGK1/FABP2/EDN1/CTSL/SLPI/ANXA2/NDRG1/VNN3/FABP4/MT2A/DEFB1/SLC16A1/TM4SF4/IGFBP1/APCS
WP_PREGNANE_X_RECEPTOR_PATHWAY	33	-0.796239	-1.84633	0.000398166	0.00914873	0.00778315	928	tags=27%	list=5%	signal=26%	CYP3A7/CYP2C9/PPARGC1A/NR1I2/ABCC2/CYP2B6/SLCO1B1/CYP2A6/CYP3A4
WP_LUNG_FIBROSIS	60	-0.704727	-1.79404	0.000399117	0.00914873	0.00778315	3143	tags=55%	list=17%	signal=46%	CCL11/FGF7/TNF/PTX3/CCL2/IL6/TGFA/FGF1/TIMP1/CALCA/CEBPB/FGF2/TGFB1/MMP2/CCL4/HMOX1/EDN1/CSF3/GREM1/MMP9/IL1B/CXCL2/PLAU/CCL3/HGF/MT2A/DSP/EGF/CSF2/CXCL8/SPP1/SERPINA1/MUC5B
KIM_WT1_TARGETS_8HR_UP	166	-0.576424	-1.64704	0.000406983	0.009289	0.00790248	3092	tags=36%	list=17%	signal=30%	TPBG/LYN/HSPA6/EIF5A/DOK5/RGS4/PLEC/TBC1D2/GLRX/CREB3L1/HSPA1A/TNS1/WWTR1/BTG3/ZYX/ENO2/CSF1/KLF10/CHST3/BAIAP2/DNAJB5/FGF1/EMP1/PDGFC/CA12/ADAM19/SERPINH1/HMGA1/DNAJB4/SLC35G2/TGFB1I1/SNAI2/PHLDA2/GFPT2/SOX9/TUBA4A/CSDC2/SIRPA/LAMB3/HBEGF/PDLIM4/ACTN1/DUSP7/ULBP2/BCL2A1/TM4SF1/SERPINE1/SPHK1/WT1/PLAUR/IL1RAP/PCDH7/FOSL1/SFN/ADM/AREG/EREG/PEG3/DPEP3/PTHLH
ACEVEDO_NORMAL_TISSUE_ADJACENT_TO_LIVER_TUMOR_UP	168	-0.582159	-1.66397	0.000409613	0.00930907	0.00791956	1761	tags=20%	list=10%	signal=18%	YAP1/SBDS/PIK3AP1/ZDHHC11/EMC7/FKBP5/GADD45G/SHROOM3/BLVRB/PON2/CISD1/FAM162A/CUX2/ITGAV/MYO1B/SPIRE1/RGS2/COL3A1/PERP/SLPI/FBXO2/DPP4/MET/CYP3A7/APOM/ACSM5/ABCB11/CDHR2/MBL2/AFM/C9/FGL1/CFHR2
SENESE_HDAC2_TARGETS_UP	112	-0.623268	-1.71589	0.000414669	0.00938387	0.00798319	3616	tags=37%	list=20%	signal=30%	LMAN1/PTPN12/TNFRSF10B/ADAMTS6/TNFAIP3/IQGAP1/HACD2/ITPRID2/ANTXR2/ITGA6/PLEC/MEGF10/TFRC/SCG5/KYNU/ASPH/HMGA1/RBPMS2/HMGA2/TGM2/NAMPT/TNFRSF11B/GFPT2/INHBA/PDLIM4/FBXO32/MMP9/BCL2A1/OSMR/ODAPH/PLAU/TGFB2/SLC39A14/CA2/MYH16/G0S2/CSF2/SLC16A1/CXCL8/SLC6A15/SAA1
GRAHAM_CML_QUIESCENT_VS_NORMAL_DIVIDING_UP	57	-0.714269	-1.80633	0.000417549	0.00940491	0.00800109	2347	tags=47%	list=13%	signal=41%	GBP1/RRAS2/TUBB2A/PMAIP1/PTGS2/APOE/INHBA/SOD2/RHAG/CXCL10/IL1B/DDIT4/CCL20/CXCL2/CCL8/CCL3/APOC1/SERPINB2/AKR1C1/CXCL11/CXCL6/HBA1/CXCL8/CA1/HBB/CXCL5/HBG1
HINATA_NFKB_TARGETS_KERATINOCYTE_UP	84	-0.659595	-1.73389	0.000419136	0.00940491	0.00800109	2590	tags=44%	list=14%	signal=38%	CDKN1A/EFNA1/IL6/GBP1/VIM/GSTO1/SLC7A2/RND3/MT3/EGFR/ICAM1/IL32/CYP27B1/MMP14/SOD2/CXCL10/MMP9/IL1B/BCL2A1/TNC/CCL20/SERPINE1/TNFAIP6/PLAU/FN1/CXCL3/KRT10/SERPINB2/MMP1/CXCL11/CDH3/CXCL6/CSF2/CXCL8/KRT14/SPRR1B/SAA1
JISON_SICKLE_CELL_DISEASE_UP	179	-0.570414	-1.63559	0.000442373	0.00984578	0.00837615	4522	tags=56%	list=25%	signal=43%	CTSG/HLA-A/IL15/IQCE/IFI35/PSMB2/P4HB/LEPROT/UBE3C/LHFPL2/P2RX4/STAT1/RSU1/UBE2L6/TIMM17A/F13A1/CALR/MX1/IFI44/GADD45A/CD151/FCGR1A/CLIC1/PLEK/RNF24/CTSA/ATP1B1/BST2/PPP2CB/PLIN3/TCN2/ITGA2B/PTPRO/CCRL2/GNG11/TMED1/PSMB9/NUCB1/ATOX1/TALDO1/ATP6V1D/BLVRB/CDKN1A/PRDX4/DESI1/ITGB5/PRDX1/SLC22A4/PSMA3/HTATIP2/CLIC4/GBP1/RSAD2/ATF3/GSTO1/GM2A/SERPING1/SMOX/DDIT3/TIMP1/YWHAH/KYNU/TUBB2A/MYL9/IGF2BP3/BN…
SWEET_LUNG_CANCER_KRAS_DN	407	-0.490971	-1.47601	0.000442486	0.00984578	0.00837615	3050	tags=34%	list=17%	signal=29%	NID1/FAS/MAP7D1/LAMB1/SLCO3A1/LATS2/HEPH/NPR3/TFPI/VCL/MFHAS1/CAVIN3/CRIP1/FGF7/EFNB2/LYVE1/ENAH/CFH/DENND2B/ABCA1/PPP1CB/KLF4/HCK/IGFBP5/DCN/LEPR/PAM/CA3/ANTXR2/IFIH1/CCRL2/RARRES2/GNG11/NDST1/CNTN1/CES2/SHOX2/ART3/GLUL/ACTA2/WWTR1/ETS2/CLIC4/TNNI3/PRDX6/NTN1/SPARC/MNDA/GNB4/PTPRD/TFRC/TNNT2/SORBS1/ANGPTL2/CYP2S1/SERPING1/ALDH1A1/MS4A4A/FHL1/ADCY8/TSPAN7/MSANTD3-TMEFF1/PLTP/MYL9/DUSP1/RBP1/SLC7A…
KEGG_SYSTEMIC_LUPUS_ERYTHEMATOSUS	121	-0.615048	-1.70874	0.000446363	0.00989066	0.00841434	2460	tags=22%	list=13%	signal=19%	C1S/C2/C4B/H3C12/C1R/C1QB/IL10/C1QC/HLA-DQB1/C1QA/HLA-DRB5/FCGR3A/FCGR2A/H3C6/C3/ACTN1/FCGR3B/GRIN2A/C8G/C5/H2AC1/H2BC1/ACTN2/C6/C8B/C9/C8A
REACTOME_DISEASES_OF_IMMUNE_SYSTEM	31	-0.79404	-1.82662	0.000449062	0.00990698	0.00842822	1525	tags=26%	list=8%	signal=24%	CD14/TLR2/S100A9/S100A8/S100A1/FGG/FGB/FGA
NADLER_OBESITY_UP	60	-0.701529	-1.7859	0.000451555	0.00990698	0.00842822	3125	tags=60%	list=17%	signal=50%	CFL1/CTSA/GRN/LRP1/CSF1R/MFGE8/FXYD5/MIF/PLIN2/CCL23/SERPINF1/CTSD/CTSZ/TPM4/CD68/PSAP/C1QB/CTSK/PLTP/DUSP1/MRC1/COL1A1/FLNA/CKB/POSTN/FCER1G/IFI30/FCGR2A/ALOX5AP/CTSB/CRYAB/IFI27/MT1X/CTSV/LEP/LBP
REACTOME_GLUCOSE_METABOLISM	87	-0.664595	-1.76216	0.000452688	0.00990698	0.00842822	2432	tags=26%	list=13%	signal=23%	TPI1/PFKFB4/ENO2/NUP107/GPI/ALDOA/ALDOC/ENO1/GCKR/PFKP/PGAM1/PKM/PFKFB3/PGK1/GAPDH/PC/HK2/HK3/PKLR/FBP2/PCK1/ALDOB/G6PC
WP_DRUG_INDUCTION_OF_BILE_ACID_PATHWAY	16	-0.878258	-1.82635	0.000473706	0.0103245	0.00878338	698	tags=69%	list=4%	signal=66%	VDR/SLC10A1/NR1H4/CYP7A1/NR1I3/ABCB11/NR1I2/ABCC2/SLCO1B1/BAAT/CYP3A4
REACTOME_METABOLISM_OF_PORPHYRINS	27	-0.802967	-1.79292	0.000484746	0.010522	0.0089514	892	tags=30%	list=5%	signal=28%	HMOX1/ABCG2/SLCO1B3/ABCC2/ALAS2/SLCO1B1/FABP1/ALB
KEGG_DRUG_METABOLISM_OTHER_ENZYMES	49	-0.735866	-1.83109	0.000496172	0.0107033	0.00910563	2064	tags=43%	list=11%	signal=38%	DPYD/UGT2A3/UPP1/IMPDH1/CES5A/UGT2B7/TYMP/CYP3A7/CYP3A43/UGT1A8/UPP2/CDA/UPB1/NAT2/DPYS/CES1/CYP2A7/UGT2B4/CYP2A6/UGT2B10/CYP3A4
SMITH_TERT_TARGETS_DN	87	-0.661505	-1.75397	0.000497124	0.0107033	0.00910563	3465	tags=47%	list=19%	signal=38%	CPOX/NID2/TUBB3/THY1/ALDH7A1/UGP2/PAM/ANXA4/PON2/TNFSF10/AHCY/GSTO1/GAMT/ALDH3A2/GM2A/DHCR24/SERPING1/KYNU/PNP/AKR1C3/LAMP2/FAH/TAGLN/MMP2/SRD5A1/CBR1/SPEG/LIPA/OAT/IFI30/SIRPA/NEFM/PGF/TNFSF9/CALML3/PTHLH/VSNL1/NEFL/CDSN/L1CAM/SAA1
RICKMAN_TUMOR_DIFFERENTIATED_WELL_VS_POORLY_UP	235	0.387376	1.45937	0.000508337	0.0108613	0.0092401	4456	tags=34%	list=24%	signal=26%	MYCN/CCL19/LTB/TMEM97/TRAF3IP3/FRZB/ATF7IP2/MEX3A/SIM2/OCA2/EPB41/MYB/CAPS/CD8B/SBK1/ISYNA1/ACVR2B/RMI2/GLCCI1/ZNF704/CHPT1/CCT6P3/ACSS1/CREB3L4/MAP2K6/MGAT3/POGZ/MSI2/FARP1/GSTM4/EMID1/TRAF4/FAM118A/SRSF6/SEMA6A/LGR6/LIFR/ZBED5/ZNF251/E2F5/MSL2/TNRC6C/ZNF764/FAM117A/PNISR/TSPOAP1/PTCH1/JRK/ZNF875/CLDN11/FLVCR1/H1-10/ZNF747/FAM13B/PLCB4/ABHD12/CENPV/SOS1/TGIF2/ATP6V0E2/SMCHD1/MDM4/MECOM/DNMT3A/NC…
SENGUPTA_NASOPHARYNGEAL_CARCINOMA_WITH_LMP1_DN	165	-0.573901	-1.63468	0.00050855	0.0108613	0.0092401	1748	tags=32%	list=9%	signal=29%	MFAP5/SLC6A14/FAM81B/MAMDC2/DCBLD1/MMP7/NNMT/MAGEA11/PDPN/FBXO2/MSLN/CLCA2/S100A9/CFB/SCEL/S100A12/ABCA12/SERPINB3/CEACAM6/IL13RA2/TPD52L1/PDZK1IP1/DEFB1/CD109/GRIN2A/GJB2/OLFM4/CXCL6/DNER/AHNAK2/SLC6A15/RRAD/CCL7/S100A8/CXCL5/LAMA1/MAGEA4/SERPINB4/KRT14/SPRR2A/SPRR1B/CCDC190/NLRP7/NTS/SERPINA3/PI3/SERPINA1/KRT6B/S100A7/UGT2B4/TF/GC
VART_KSHV_INFECTION_ANGIOGENIC_MARKERS_UP	157	-0.58663	-1.66915	0.000522356	0.0111049	0.00944736	2728	tags=39%	list=15%	signal=33%	NRP1/SERPINF1/TGFBR1/HEG1/TIMP2/EFNA1/IL6/TNNI3/SPARC/MMP19/LPA/ANGPTL2/PF4/FGF1/HPSE/TIMP1/THBS2/IL10/NRP2/EPHB3/ITGAV/HEY1/HIF1A/TGFB1/PTGS2/JAG1/MMP2/CCN1/WNT2/IL18/CXCR1/HMOX1/EFNA3/VEGFC/CXCL10/ITGB3/MMP9/ATG9B/PGF/IL1B/PTGS1/CXCL2/OSMR/SPHK1/PLAU/PLAUR/CXCL3/HGF/MMP1/TNNT1/ADM/CXCL11/CXCL6/F3/SPP1/ANGPT4/CXCL5/TMPRSS6/DLK1/KRT1/SERPINC1
KIM_WT1_TARGETS_UP	215	-0.550793	-1.59875	0.000524133	0.0111049	0.00944736	3341	tags=46%	list=18%	signal=38%	EGR1/TIMP3/SRF/RCOR1/CX3CL1/IL4R/RAI14/ACTG1/SOWAHC/GEM/CALD1/PRR5/EPHA2/PITPNB/NR3C1/TRIO/TNFAIP3/CYP51A1/VCL/SLC7A1/ITPKC/ATP1B1/TPBG/PTX3/APP/CCL2/GLS/DUSP5/DOK5/MYO1E/FOXC1/PLEKHG3/RGS4/SHB/ACTB/NPC1/GLIPR1/KCNK1/TNS1/WWTR1/HPGDS/ZYX/ENO2/CSF1/KLF10/CHST3/BAIAP2/RRAS2/DNAJB5/FGF1/RND3/HMGA1/SLC35G2/FERMT2/HMGA2/CARD10/LIF/CCN1/SNAI2/THBS1/PHLDA2/BHLHE40/IER3/SGK1/CDH2/GFPT2/SOX9/CSDC2/INHBA/L…
NABA_ECM_GLYCOPROTEINS	180	-0.572968	-1.64263	0.00053876	0.0113695	0.00967247	2620	tags=30%	list=14%	signal=26%	EMILIN2/LAMC1/LTBP1/LGI2/EMILIN1/ZP3/NTN1/SPARC/SPON2/IBSP/THBS2/FBN2/FNDC1/CTHRC1/LRG1/PXDN/ANOS1/MFAP5/PCOLCE2/CCN1/EDIL3/EFEMP1/KCP/THBS1/MXRA5/POSTN/IGFBP6/LAMB3/SRPX/ECM1/EYS/CILP/BMPER/TNC/MATN4/TNFAIP6/FN1/TGFBI/LAMA3/TINAG/DMBT1/LAMC2/SPP1/LAMA1/ZPLD1/IGFALS/OIT3/ZP4/VTN/IGFBP1/FGG/FGB/FGL1/FGA
CHIANG_LIVER_CANCER_SUBCLASS_UNANNOTATED_UP	86	-0.647727	-1.71222	0.00054632	0.0114835	0.00976943	1629	tags=21%	list=9%	signal=19%	NAMPT/THBS1/SLC22A3/GPAT3/FCN3/SLC39A14/SLC25A18/HGFAC/CFHR3/LINC01554/DPYS/FTCD/CYP2A7/F11/PROZ/CYP4A11/SLC25A47/PLG
REACTOME_PEROXISOMAL_PROTEIN_IMPORT	63	-0.691891	-1.77602	0.000560512	0.0117354	0.00998375	576	tags=10%	list=3%	signal=9%	PIPOX/DAO/HAO2/BAAT/AGXT/HAO1
FOURNIER_ACINAR_DEVELOPMENT_LATE_2	278	-0.522303	-1.54373	0.000563319	0.011748	0.00999441	4974	tags=44%	list=27%	signal=32%	SAE1/PRC1/UCHL5/HPCAL1/EIF5B/NUP205/CAD/KIF2C/SQLE/PLK1/GALE/CCT2/NUP188/MRPL3/MELK/UAP1/NUP37/TUBG1/CMC2/PTGES3/CDK1/CSE1L/FLNB/PRPF4/PSMB2/UBA1/PHTF2/CAP1/KIF4A/USP1/RRM2/PITRM1/GEMIN6/SNRPF/NOLC1/DTL/ME2/COL4A2/GINS1/RAI14/MYH9/SCD/PDIA6/PRPS1/C11orf24/ACTG1/ARF4/CDC45/HMBS/PRMT5/TTLL12/CDC6/NOP10/EPHA2/COLGALT1/PPP2R2A/PFN1/NUDT15/HAT1/MRPL17/MTHFD1/CYP51A1/VCL/TTC4/MAP4K4/AURKA/SMTN/BIRC5/ST…
CAMPS_COLON_CANCER_COPY_NUMBER_DN	54	-0.698325	-1.75086	0.000574455	0.0119254	0.0101454	251	tags=15%	list=1%	signal=15%	APOBEC3A/CES1P1/CES1/CFHR1/LCE3E/CFHR4/DPPA3/CFHR2
KEGG_STARCH_AND_SUCROSE_METABOLISM	45	-0.733507	-1.79858	0.000576314	0.0119254	0.0101454	2160	tags=44%	list=12%	signal=39%	PYGL/GPI/UGT2A3/PYGB/GBE1/UGT2B7/HK2/TREH/GBA3/HK3/PGM1/MGAM/ENPP1/SI/ENPP3/UGT1A8/GYS2/UGT2B4/UGT2B10/G6PC
BROWN_MYELOID_CELL_DEVELOPMENT_UP	161	-0.585563	-1.66901	0.000579267	0.0119401	0.0101579	3482	tags=50%	list=19%	signal=41%	IL4I1/TNFRSF1A/RACK1/XDH/PSTPIP2/IQGAP1/MSRB1/PZP/FCGR1A/CNN2/SAT1/RNASE4/TNF/DSTN/GRN/ATP6V1E1/PLK3/PGD/HCK/CYBB/S100A11/ANTXR2/LILRB4/ANXA4/CCL23/FPR1/GLRX/NPC1/PLGRKT/HEXB/C2/ZYX/ITGAX/ATP6V1B2/CD68/TYROBP/LCN2/ANPEP/PYGL/LILRB5/SEPTIN5/CLEC4A/NQO1/ITGAM/SGMS2/STOM/UPP1/CCR1/MYO1B/EDIL3/MXD1/DEGS1/ANXA5/CLDN1/TREM2/SIRPA/FCGR2A/F10/C3/CAMP/FPR2/ACTN1/TLR2/G6PD/IL1B/BCL2A1/CD44/CSTA/PLAUR/CLEC5…
KEGG_STEROID_HORMONE_BIOSYNTHESIS	51	-0.727829	-1.81945	0.000582843	0.0119603	0.0101751	2043	tags=47%	list=11%	signal=42%	AKR1C2/UGT2A3/AKR1C3/HSD3B2/SRD5A1/CYP19A1/UGT2B7/HSD11B1/SRD5A2/HSD17B1/CYP3A7/CYP3A43/HSD17B6/UGT1A8/AKR1C1/CYP11A1/CYP7A1/SULT2B1/HSD3B1/AKR1C4/AKR1D1/UGT2B4/UGT2B10/CYP3A4
HUANG_FOXA2_TARGETS_DN	38	-0.746066	-1.77181	0.000584747	0.0119603	0.0101751	2590	tags=58%	list=14%	signal=50%	CDKN1A/SPARC/ATP2B4/ACOX2/TGM2/GALNT6/IGFBP6/COL6A1/SRPX/CTSB/CFI/LOXL2/CD44/TNC/CXCL2/PLAUR/SCEL/TGFBI/CDH3/SPP1/KRT81/CGB3
HAN_SATB1_TARGETS_DN	386	-0.490101	-1.4712	0.000602506	0.0122763	0.0104439	2787	tags=26%	list=15%	signal=23%	ITGA6/RGS4/SELENOP/NRP1/ADAM15/PSMB9/NPC1/CASP1/TNS1/GAA/IL6/PRR16/DNAJC12/ZG16B/CCNE1/SECTM1/ALDH3A2/CHST11/SCG5/DYSF/FAXC/EMP1/FHL1/CA12/HMGA1/DNAJB4/DUSP1/STX2/MPP1/AKR1C3/FAM20C/IFIT3/LMCD1/IFIT2/TGFB1/HMGA2/EGFR/ADGRE1/MYO10/LIF/MPP4/EFEMP1/COL6A2/AGPAT4/PMEPA1/IL32/BHLHE40/LIPA/ITGA3/CDH2/ST3GAL6/INHBA/LAMB3/CTSB/PC/HTRA3/FBXO2/MALL/IL1B/SULT1C2/TNC/MMP3/OSMR/LOX/TMEM158/SEC14L2/SERPINE1/EN…
REACTOME_INTRINSIC_PATHWAY_OF_FIBRIN_CLOT_FORMATION	21	-0.845594	-1.81576	0.000623039	0.0126079	0.010726	622	tags=48%	list=3%	signal=46%	KLKB1/PROC/SERPINA5/F12/SERPIND1/F11/KNG1/F2/SERPINC1/F9
SHEPARD_BMYB_MORPHOLINO_DN	195	-0.557629	-1.60672	0.000624924	0.0126079	0.010726	3052	tags=31%	list=17%	signal=26%	KIF23/BIRC5/TPX2/COTL1/PSAT1/STRA6/RTKN/DRAP1/TCN2/RGS4/MTHFD1L/LHX1/BLVRB/CCNB1/ANLN/PFKFB4/SULF1/TK1/PYGL/SLC6A13/ATP1A1/FGFR4/HMGA1/HEY1/LAMP2/ANOS1/SLC2A5/RGS2/SOX21/COL1A1/COL1A2/CLDN1/HOGA1/APOE/C3/CTSL/SOX11/S100A10/CFB/PTPRN/KRT17/MT2A/NR0B2/C8G/MYH8/CA1/TTN/TGM1/FABP7/RBP4/F7/PRODH2/KRT2/PCK1/MAB21L2/VTN/IGFBP1/SERPINC1/APOA4/FGG/FGA
WP_GABA_RECEPTOR_SIGNALING	29	0.695113	1.86329	0.000625893	0.0126079	0.010726	1395	tags=31%	list=8%	signal=29%	GABRG1/GAD2/GABRA1/GABRG3/GABRB1/GABBR2/GABRP/GABRA3/GAD1
KIM_ALL_DISORDERS_CALB1_CORR_DN	31	-0.787655	-1.81193	0.000642899	0.0129016	0.0109759	1432	tags=39%	list=8%	signal=36%	HSD3B2/ROR2/LHCGR/IL1RAP/ALDH3A1/ALX1/CHIT1/S100A8/NR5A1/KRT1/IFNA6/TM4SF5
REACTOME_NEURONAL_SYSTEM	381	0.355255	1.41367	0.00065046	0.0130043	0.0110632	2304	tags=24%	list=13%	signal=21%	GRIN3A/GAD2/GJA10/CHRNA2/CACNA1A/KCNH6/KCNC1/HCN1/KCNB2/CHRNB2/PPM1E/CHRNA3/GABRR3/LRFN2/TUBB2B/GRIA2/CACNA2D2/GRIN2B/GRIA4/HTR3E/SYN2/GRIK3/GNAT3/TUBA3C/KCNH3/GABRA1/KCNMB2/HCN4/KCNQ2/LRRTM4/KCNG1/GABRG3/GABRB1/KCNH8/GRIA1/GABBR2/KCNJ3/RASGRF1/KCNJ6/KCNF1/SYT10/GRIK4/KCNA3/KCNJ10/KCNK2/DLGAP2/KCNH4/SLITRK2/SLC6A4/CACNA1E/PPFIA2/KCNA2/PRKCB/GNG7/EPB41/DLGAP3/KCNK10/GRIN2C/GNG4/GABRA3/KCNS2/GAD1/P…
REACTOME_SYNDECAN_INTERACTIONS	27	-0.79849	-1.78292	0.000660423	0.013154	0.0111906	2787	tags=74%	list=15%	signal=63%	ITGA6/SDC2/ITGB5/ITGB1/ITGAV/FGF2/TGFB1/COL1A1/THBS1/COL1A2/COL3A1/COL5A3/COL5A1/ACTN1/ITGB3/ITGA2/COL5A2/TNC/FN1/VTN
ZHANG_RESPONSE_TO_IKK_INHIBITOR_AND_TNF_UP	222	-0.545726	-1.59227	0.000663609	0.0131682	0.0112026	4145	tags=45%	list=23%	signal=35%	ELOVL7/ZC3H12C/RHOF/INF2/NCK1/IL1RN/IL1A/SNX9/DNAJB6/CCN3/PTAFR/HDAC9/NAV3/RNF19B/IL4I1/TNFRSF10B/TNIP1/SLCO3A1/TNFAIP3/DDX58/MFHAS1/C1orf74/FRMD4B/CXCL16/SOCS3/LYN/PTX3/LYPD3/RTKN/GLS/SQSTM1/SERPINB9/IRF6/TIAM2/IFIH1/B3GNT5/CDKN1A/MMP13/RASSF10/EFNA1/TNFSF10/NINJ1/NUAK2/IFNGR1/ITGB8/ATF3/RCAN1/CHST15/SLC7A2/TMCC3/KYNU/TUBB2A/AMOTL2/SAMD4A/IFIT3/CEBPB/HCAR3/LIF/CLIP4/MXD1/TRIM15/ICAM1/DSE/IL32/CL…
NADLER_OBESITY_DN	48	-0.7245	-1.79007	0.000670173	0.013249	0.0112714	2048	tags=40%	list=11%	signal=35%	GNAI1/PPA1/ALDOA/ADRB3/PYGB/FMO1/GBE1/APOE/PC/GSTA3/CFB/FABP4/THRSP/AGT/HBD/RBP4/PCK1/CYP2E1/HP
HAN_SATB1_TARGETS_UP	422	-0.487247	-1.46697	0.000680924	0.0134117	0.0114098	4042	tags=35%	list=22%	signal=28%	LAMB2/REEP3/NDUFV2/NEO1/RAB22A/SPTBN1/STXBP1/DNAJB6/IGF2R/CYP26B1/DNAJC6/BIK/CALD1/CASP4/FST/SLC17A9/UAP1L1/TMEM132A/SAMM50/G3BP1/MX1/PPME1/ARFGAP3/RBX1/CRELD2/PACSIN2/ARL8B/LAMB1/CYB5R3/NDUFA6/ADSL/PRSS2/INSIG2/NME1/BST2/TTC38/ANTXR1/CCL2/IGFBP5/PUS7/SCO2/MSMO1/GLRX/NPC1/KIAA0930/CASP1/LTBP1/PSMB7/SERPINB8/CTSZ/FSTL1/DESI1/SDC2/TNS1/GNAI1/IL6/ENO2/PDGFRL/RBKS/VLDLR/MCOLN3/CHST15/DHCR24/CHST3/SHT…
SUMI_HNF4A_TARGETS	28	-0.789517	-1.78384	0.000699655	0.0137298	0.0116804	1519	tags=50%	list=8%	signal=46%	KANK4/CYP19A1/CYP4F3/SLC47A1/SULT1C2/DIO1/UNC93A/ABCG8/ACSM2B/PLA2G12B/RBP2/AKR1D1/SLC13A5/FABP1
MCDOWELL_ACUTE_LUNG_INJURY_UP	46	-0.722323	-1.7801	0.000704803	0.0137799	0.0117231	3046	tags=59%	list=17%	signal=49%	PTX3/STEAP4/LILRB4/CDKN1A/LTBP1/LCN2/DUSP1/LRG1/TPM1/CCN1/LTF/TXNRD1/COL3A1/FCGR2A/MYC/TNC/OSMR/LOX/RETNLB/SPHK1/ANGPTL4/SFN/TGFBI/SPP1/S100A8/SERPINA3/SERPIND1
WANG_CISPLATIN_RESPONSE_AND_XPC_UP	180	-0.567292	-1.62635	0.00070995	0.013798	0.0117385	1670	tags=18%	list=9%	signal=16%	RGS2/COL1A1/THBS1/GPX3/IL32/ST6GALNAC2/MYC/CYP4F3/TNFSF9/TM4SF1/CFB/ANXA3/CEACAM6/MMP1/PRSS1/PRAME/AREG/GLDC/SLC12A3/KRT14/ASGR1/TTN/F7/NTS/SERPINA1/PAH/VTN/TF/IGFBP1/G6PC/APOA2/FGB
NIKOLSKY_BREAST_CANCER_19Q13.1_AMPLICON	22	0.759232	1.96337	0.000710918	0.013798	0.0117385	3735	tags=86%	list=20%	signal=69%	ZNF781/ZNF345/ZNF260/ZNF540/ZFP30/ZNF420/ZNF790/ZNF461/ZNF383/ZNF875/ZNF527/ZNF585A/ZNF529/ZNF829/ZNF568/ZNF793/ZNF585B/ZNF571/ZNF567
HOEGERKORP_CD44_TARGETS_DIRECT_UP	26	-0.80012	-1.78021	0.000728589	0.014071	0.0119707	1303	tags=38%	list=7%	signal=36%	IL6/AFAP1/PYGL/MITF/TYMP/CFI/PDE6A/SERPINC1/PLG/ALB
REACTOME_AMYLOID_FIBER_FORMATION	98	-0.630409	-1.70444	0.000730273	0.014071	0.0119707	1619	tags=15%	list=9%	signal=14%	LTF/ODAM/APOE/H3C6/SNCA/NAT8/TGFBI/CALB1/TTR/H2BC1/SAA1/APOA4/APCS/APOA1/FGA
BLANCO_MELO_COVID19_SARS_COV_2_INFECTION_A594_CELLS_UP	82	-0.66503	-1.74573	0.000743168	0.0142252	0.0121018	3046	tags=52%	list=17%	signal=44%	PTX3/ATP6V1C2/ABCA1/MAP2/PGM5P2/ALDH1L2/IL6/ULBP1/ATF3/SCG5/DDIT3/CLEC4E/BCAT1/MTHFD2/NDUFA4L2/ICAM1/CDCP1/STC2/C15orf48/GREM1/HSD11B1/SCN4A/IL1B/BCL2A1/BMPER/SDR16C5/CCBE1/CFB/SERPINB3/MMP1/MMP10/THEG/CDH3/CSF2/DNAH17/TREM1/CXCL8/LAMC2/EREG/SLC6A15/SERPINB7/INHBE/SERPINB4
LEE_LIVER_CANCER_DENA_UP	60	-0.690377	-1.75751	0.000743624	0.0142252	0.0121018	1670	tags=33%	list=9%	signal=30%	LY6E/RGS2/THBS1/ANXA5/SOX9/ANXA1/ANXA2/BCL2A1/NDRG1/VNN3/S100A9/FABP4/MMP12/SPP1/PPBP/CSN3/TM4SF4/ANKRD1/IGFBP1/APCS
ZWANG_DOWN_BY_2ND_EGF_PULSE	252	0.371807	1.43397	0.000752775	0.0143486	0.0122069	5063	tags=42%	list=28%	signal=31%	NPPA/CYP1A1/SLC26A7/ZNF440/TEX45/ARL17A/PIK3C2B/ZNF738/SNORA72/GLIDR/SNORA46/E2F8/LRRC37A/VAMP1/PIK3IP1/PGAP1/LINC02210/ZNF792/ZNF107/PLEKHF1/ZNF493/AGAP4/ZNF441/GALNT16/PDIK1L/EAF2/GTF2IRD2/ZNF436-AS1/ZNF714/C6orf163/ZNF117/RASL11B/BTG2/ZNF780B/EPM2AIP1/GVQW3/TMTC4/ZNF717/GAS6-AS1/TAS2R31/LYRM9/ID3/ZNF138/LBHD1/FAM219B/RSRP1/MFSD9/SPIN3/ZNF589/ZFP62/ZNF429/TP53INP1/ZNF724/CDKN2C/LOC100287896/ZNF…
BLANCO_MELO_COVID19_SARS_COV_2_INFECTION_A594_ACE2_EXPRESSING_CELLS_DN	94	-0.631176	-1.69116	0.000756883	0.0143754	0.0122296	2663	tags=34%	list=14%	signal=29%	CNTN1/KCNJ16/PRDX1/GPC1/ETFB/PSAP/AHCY/TK1/ALDH3A2/ALDH1A1/TSPAN7/SERPINH1/SEMA3E/EPHX1/KLHL4/TUBB4A/METTL7B/ANXA2/CLTRN/COL21A1/TPD52L1/C5/DSC3/CDH17/SPP1/CNFN/AKR1C4/HABP2/INSL4/ANXA13/AMBP/APOH
SHEN_SMARCA2_TARGETS_DN	253	-0.537407	-1.57501	0.000766315	0.0144968	0.012333	2275	tags=30%	list=12%	signal=27%	MMP19/NLRP3/USH1C/GHRHR/GPR3/SLC6A13/FGF1/VDR/BTNL3/CA12/SIGLEC7/SLC24A2/FAM92A/REEP2/BMP1/CHRM5/CD82/TG/ALPP/CPNE7/SOX21/ADGRE3/MAGEA10/NOCT/SPTB/CHI3L1/CHRND/C3/CLCF1/PADI1/MYH13/SCN4A/CEACAM3/PDE6A/CHRM2/ACTL8/DLX4/ENDOU/PADI4/CYP2C9/FOLR1/GYPA/ARSF/AQP5/CAMK2A/NR0B2/B3GNT4/CYP11A1/SLC28A1/CA9/GDF5/TREM1/DDN/DSCAM/APOBEC1/BMP10/AQP8/CCL16/IL36A/ABCC2/DAO/FABP7/CDH18/ALAS2/CALB2/TSPY2/GCM1/MAT1…
VECCHI_GASTRIC_CANCER_EARLY_UP	424	-0.483236	-1.45654	0.000768729	0.0144968	0.012333	4494	tags=36%	list=24%	signal=28%	TFAP2C/RPS21/BYSL/CDK1/DSCC1/PFDN2/CSE1L/PRMT1/PCLAF/PRPF4/PRELID1/UCHL3/RPL8/CCNA2/LACTB2/KIF4A/PFDN4/ATP11A/EIF3B/MAGEA3/MZT1/RRM2/HSPA8/DLGAP5/NOP56/ESCO2/DTL/TIMM17A/GINS1/CDCA2/PSMA7/IFITM2/H19/WDR72/COL7A1/CDC6/CYC1/TMC5/MRPS10/CDC20/GGH/PITPNB/ZNF511/GPSM2/E2F7/IL15RA/TMPRSS4/CCT3/MTCH2/DEPDC1B/MSRB1/GPRC5A/AURKA/EBNA1BP2/CRIP1/SLC39A10/LYAR/NME1/CEP55/HMMR/KIF20A/PTRH1/BIRC5/TPX2/NOP16/GR…
REACTOME_CELLULAR_RESPONSE_TO_CHEMICAL_STRESS	158	-0.57165	-1.6274	0.000787822	0.0148044	0.0125946	4447	tags=46%	list=24%	signal=35%	PSMA5/HM13/PSMB2/P4HB/LRPPRC/COX5A/CARM1/COX7C/PSMD13/ABCC1/NOX4/PSMA1/COX7A2L/PSMD5/PSMB1/COX6A1/SKP1/PSMC6/PSMA7/PSMA4/RPS27A/COX5B/PSMC2/SOD1/PSMD9/RBX1/COX16/PSMA2/PPARA/PSMC3/COX6C/CYCS/COX8A/STAT3/PSMB5/PSMD2/PSMD14/PSMA6/PSMB6/PSMB3/CYBB/PSMD1/COX7B/SCO2/GSR/PSMB9/ATOX1/PRDX5/BLVRB/PSMB7/UBC/PRDX1/PSMA3/PSMC1/PRDX6/NLRP3/BLVRA/GPX8/GSTP1/ERO1A/GPX3/TXNRD1/HMOX1/TXN/SOD2/NCF2/HBA1/HBA2/HBB/…
KEGG_PRION_DISEASES	34	-0.768452	-1.79451	0.000800263	0.0149852	0.0127485	2630	tags=47%	list=14%	signal=40%	NCAM1/LAMC1/HSPA1A/HSPA5/IL6/C1QB/C1QC/C1QA/PRNP/IL1B/C8G/C5/C6/C8B/C9/C8A
KIM_RESPONSE_TO_TSA_AND_DECITABINE_UP	127	-0.596009	-1.65717	0.000836805	0.0156145	0.0132838	2833	tags=38%	list=15%	signal=32%	COLEC11/PLIN2/SERPINF1/FGD6/FAM50B/CDKN1A/NMB/HTATIP2/SST/MAP1LC3B/ATF3/F2RL1/TGM2/IL18/FADS3/CDCP1/COL3A1/S100A3/TSPAN1/IFI30/MUC13/LAMB3/MAGEB1/HSD17B1/NEFM/FBXO2/CNN1/CDO1/IFI27/HSD17B6/SSX4/IL1RAP/IL24/TRIM58/KRT17/SFN/TPD52L1/XAGE1B/S100A2/LAMC2/CDA/IL1R2/DAZL/MAGEA4/NR1I2/MAGEB2/NEFL/SSX1
WP_CODEINE_AND_MORPHINE_METABOLISM	14	-0.87688	-1.76595	0.00086515	0.0160869	0.0136857	1357	tags=50%	list=7%	signal=46%	UGT2B7/UGT1A8/CYP2C8/ABCC2/SLCO1B1/UGT2B4/CYP3A4
RIEGE_DELTANP63_DIRECT_TARGETS_UP	138	-0.593022	-1.66711	0.000878908	0.0162436	0.013819	4324	tags=49%	list=23%	signal=38%	MAPK6/HRAS/TMEM40/TMEM237/LRRFIP2/INPP1/IL4R/FEZ1/KCTD12/BTBD11/RRP12/CDCA4/TCOF1/LAD1/XDH/CCT4/FRMD4B/TSPAN5/SMTN/YAP1/STK17A/DRAP1/MYO5A/IRF6/ITGA6/NDST1/KIAA0930/PPFIBP1/KIRREL1/SLC2A9/TRIP13/IFI16/GM2A/TRIM7/PTTG1/LDLR/TGFB1/HMGA2/CARD10/MYO10/JAG1/GSTP1/CYP27B1/MMP14/FSCN1/SNCA/GSDME/DUSP7/RAB38/IL1B/FAT2/CD44/CSTA/HSPA4L/FOSL1/PPP4R4/SFN/FABP5/FGFBP1/RNASE7/AK4/NRG1/COL17A1/RGS20/S100A2/SER…
GRUETZMANN_PANCREATIC_CANCER_DN	191	-0.556599	-1.60321	0.000881141	0.0162436	0.013819	3416	tags=31%	list=19%	signal=26%	RPS10/RPS24/SLC1A4/SLC25A3/NF2/SLC25A5/PDIA5/ACO1/RPL17/DSTN/CPA3/UBXN8/ITPRID2/LAMP1/EPHX2/ANXA4/RARRES2/GSTZ1/MXI1/NUCB1/DPP6/PRDX4/DMD/GAMT/ETV5/ALDH1A1/BCAT1/ISG15/RBP1/YBX3/APLP1/GPX3/GRB14/SGK1/PTP4A1/PAX6/SRPX/MYC/RGN/NTRK2/CRYAB/CXCL2/ONECUT1/CDO1/FXYD2/PTPRN/MT1X/GJB1/CLDN10/C5/CCL7/SERPINA5/F12/MT1B/C6/MAT1A/F11/SERPINA6/REG3A/FGL1
MEBARKI_HCC_PROGENITOR_WNT_UP_CTNNB1_INDEPENDENT	22	-0.826631	-1.78614	0.000882739	0.0162436	0.013819	2780	tags=86%	list=15%	signal=73%	VCAN/FBN1/ZNF474/LRRC15/PDGFRL/SPOCK1/SCG5/LHB/ADAM19/MRC2/FAP/MMP2/COL5A1/PLAUR/FN1/TGFBI/SH3GL3/PPP2R2C/CGB3
NAKAYAMA_SOFT_TISSUE_TUMORS_PCA1_UP	76	-0.64808	-1.69284	0.000909848	0.0166847	0.0141943	3286	tags=57%	list=18%	signal=47%	LUM/FCGR1A/HSPA6/APOL1/CFH/CCL2/CSF1R/DCN/CTSC/SLAMF8/C1S/AIF1/MS4A4A/TIMP1/C1QB/KYNU/THBS2/PLTP/ITGAM/HLA-DQB1/C1QA/MME/MRC1/FAP/FCGR3A/EFEMP1/THBS1/CD14/CD163/VSIG4/IFI30/FCGR2A/CXCL10/C3/ECM1/NNMT/GPNMB/CD44/SERPINE1/TNFAIP6/CCL13/CFB/SERPINA1
REACTOME_GAMMA_CARBOXYLATION_TRANSPORT_AND_AMINO_TERMINAL_CLEAVAGE_OF_PROTEINS	10	-0.90655	-1.71374	0.000913679	0.0166974	0.0142051	612	tags=60%	list=3%	signal=58%	F10/PROC/F7/PROZ/F2/F9
BLANCO_MELO_BETA_INTERFERON_TREATED_BRONCHIAL_EPITHELIAL_CELLS_DN	207	-0.542979	-1.57945	0.000926889	0.0168808	0.0143611	1925	tags=25%	list=10%	signal=22%	EPHB3/HEY1/VSIG10L/LINC01559/LMCD1/CES3/KCP/SOX6/CAPN14/EFNA3/PADI1/ECM1/SLPI/CALML5/ZSCAN31/TMPRSS13/ARHGEF4/A2ML1/TUBAL3/TENT5B/CWH43/S100A9/CSTA/MUC21/NGEF/S100A12/DHRS9/SERPINB3/ATP12A/CRCT1/PGLYRP4/CTSV/PLA2G4E/SULT2B1/KRT16/SBSN/CNFN/KLK11/S100A8/CALB1/KRT78/KLK12/SPRR1B/RHCG/CEACAM5/KLK7/KLK10/KLK13/KLK8/S100A7/LCE3D
BOSCO_EPITHELIAL_DIFFERENTIATION_MODULE	64	-0.668383	-1.71319	0.000935365	0.016977	0.014443	1298	tags=39%	list=7%	signal=36%	ECM1/CEACAM7/A2ML1/KRT3/TM4SF1/MUC16/MUC21/SCEL/KRT17/CEACAM6/SERPINB2/TRIM16L/TGM3/TMPRSS11E/KRT16/F3/KRT78/IL36A/SPRR2A/SPRR1B/RHCG/TMPRSS11A/CEACAM5/TMPRSS11D/TMPRSS11B
SMID_BREAST_CANCER_ERBB2_UP	139	-0.573694	-1.61388	0.00095678	0.0173067	0.0147234	1502	tags=20%	list=8%	signal=19%	GALNT6/PAPSS2/PRODH/TSPAN1/EFNA3/CAMP/SLPI/G6PD/FFAR2/CRISP2/CLCA2/CRISP3/S100A9/ABCA12/CEACAM6/ABCC6/C2orf72/S100A8/PIP/ABCC2/SCGB2A2/AKR1B10/S100A7/LBP/ORM2/HPX/FGG/FGB
REACTOME_DISORDERS_OF_TRANSMEMBRANE_TRANSPORTERS	169	-0.567209	-1.62039	0.000971771	0.017464	0.0148572	3445	tags=32%	list=19%	signal=26%	PSMD9/PSMA2/PSMC3/HEPH/SLC1A3/SLC7A7/ABCB4/PSMB5/PSMD2/PSMD14/PSMA6/ABCA1/SLC6A20/PSMB6/PSMB3/PSMD1/HK1/PSMB9/PSMB7/UBC/PSMA3/SLC2A9/PSMC1/SLC26A2/SLC3A2/NUP107/ABCB6/CP/SLC6A14/SLC1A1/SLC6A2/GCKR/RHAG/SLC3A1/SLC2A1/AVPR2/SLC36A2/ABCA12/SLC6A3/ABCC6/SLC16A1/SLC12A3/SLC5A1/SLC17A8/SLCO1B3/CFTR/ABCB11/ABCC2/SLC4A1/ABCG8/SLCO1B1/ABCG5/SLC2A2/APOA1
YAMASHITA_METHYLATED_IN_PROSTATE_CANCER	57	-0.695937	-1.75997	0.000972046	0.017464	0.0148572	1988	tags=51%	list=11%	signal=46%	MMP13/SPARC/DYSF/SYT16/IFITM1/TAGLN/COL1A1/SLC6A2/MMP7/GPNMB/TM4SF1/SCGB1A1/SERPINE1/CSTA/G0S2/ADH7/MMP10/CALCB/CLDN18/SPP1/CLDN6/CCL7/S100A8/AQP8/KLK6/GYS2/ANKRD1/KLK8/RBP2
ELVIDGE_HIF1A_TARGETS_DN	90	-0.646689	-1.72558	0.000987993	0.017655	0.0150197	3349	tags=58%	list=18%	signal=47%	OLFML2A/EGLN3/EGLN1/INSIG2/GYS1/SFXN3/IGFBP5/PAM/PLIN2/CSRP2/MXI1/GLRX/HILPDA/ENO2/VLDLR/FAM162A/RRAGD/ALDOC/BNIP3L/STC1/P4HA1/EGFR/GJA1/CAVIN1/GBE1/ERO1A/TMEM45A/PPFIA4/EFNA3/VEGFC/PFKFB3/PGK1/SRPX/HK2/SLC2A1/BNIP3/LOXL2/NDRG1/PGM1/LOX/P4HA2/ANGPTL4/CAV1/ANG/DSC2/KRT15/B3GNT4/AK4/ADM/CA9/AHNAK2/SH3GL3
LIEN_BREAST_CARCINOMA_METAPLASTIC_VS_DUCTAL_UP	81	-0.653784	-1.71159	0.000989315	0.017655	0.0150197	3082	tags=62%	list=17%	signal=52%	GOLT1B/PTX3/HAS2/COL27A1/FAM126A/FOXC1/CTSZ/GNAI1/IL6/FOXL2/VIM/CALU/ARNTL2/EYA1/BCAT1/IGF2BP3/UPP1/YBX3/PLOD1/CEBPB/PCOLCE2/SRD5A1/ICAM1/TNFRSF11B/MSN/FLNA/HMOX1/S100A3/SOD2/ADORA2B/MYC/PRNP/FOXD1/TNFRSF12A/P3H2/BCL2A1/TMEM158/IGF2BP2/ANGPTL4/GABRA5/G0S2/PLOD2/FABP5/EVA1A/GAL/ADM/HAPLN1/CXCL8/IL1R2/DAZL
NABA_CORE_MATRISOME	252	-0.523473	-1.53361	0.00101287	0.0180149	0.0153259	2400	tags=29%	list=13%	signal=25%	EMILIN1/ZP3/NTN1/SPARC/SPOCK1/PODNL1/SPON2/IBSP/THBS2/FBN2/FNDC1/CTHRC1/LRG1/PXDN/ANOS1/MFAP5/COL12A1/PCOLCE2/COL6A3/CCN1/EDIL3/EFEMP1/KCP/COL1A1/COL6A2/THBS1/COL1A2/COL3A1/COL5A3/MXRA5/POSTN/SRGN/COL5A1/IGFBP6/COL6A1/LAMB3/SRPX/ECM1/EYS/CILP/COL5A2/ASPN/BMPER/TNC/MATN4/TNFAIP6/OGN/FN1/COL11A1/COL21A1/TGFBI/LAMA3/COL17A1/TINAG/DMBT1/KERA/HAPLN1/LAMC2/CHAD/SPP1/PRG4/LAMA1/ZPLD1/IGFALS/OIT3/ZP4/VTN…
KYNG_WERNER_SYNDROM_AND_NORMAL_AGING_UP	77	-0.645517	-1.68762	0.00102463	0.0181054	0.0154029	1327	tags=13%	list=7%	signal=12%	TCHH/SHISAL1/TNFRSF12A/NDRG1/DCBLD2/CHIT1/SLC4A1/CPB2/APOB/SLC2A2
REACTOME_RECYCLING_OF_BILE_ACIDS_AND_SALTS	16	-0.864114	-1.79694	0.00102477	0.0181054	0.0154029	588	tags=56%	list=3%	signal=54%	SLC10A1/NR1H4/SLC27A5/SLCO1B3/ABCB11/SLC10A2/SLCO1B1/BAAT/ALB
MORI_PRE_BI_LYMPHOCYTE_DN	77	0.532981	1.72467	0.00103909	0.0182276	0.0155069	3031	tags=26%	list=16%	signal=22%	FCRLA/MS4A1/CNR2/BLK/CD22/CD79B/SLC25A53/DTX1/PNRC2/S1PR1/CYTIP/KLF2/ZFP14/TMEM71/BTG2/CD72/PTPRC/CD2/TMEM50B/TIRAP
WP_PATHWAYS_IN_CLEAR_CELL_RENAL_CELL_CARCINOMA	83	-0.658405	-1.73106	0.00103994	0.0182276	0.0155069	3179	tags=42%	list=17%	signal=35%	TOX2/CAMK1/STAT3/PSAT1/PSPH/HK1/SQSTM1/TPI1/ENO2/KCNJ2/GPI/ALDOA/ALDOC/HIF1A/TGFB1/EGFR/CDH13/ENO1/PFKP/PKM/SDS/PGK1/GAPDH/HK2/SLC2A1/HK3/PGM1/LDHA/ME1/TGFB2/PGBD5/ENPP3/PLOD2/PKLR/ALDOB
SATO_SILENCED_BY_METHYLATION_IN_PANCREATIC_CANCER_1	395	-0.475373	-1.42899	0.00104318	0.0182276	0.0155069	2640	tags=28%	list=14%	signal=25%	CLTB/LHX1/IFI6/SRPK3/CDKN1A/TWIST1/NR1D1/RPL39L/HPGDS/PFKFB4/DNAJC12/SPARC/SIRPB1/MMP19/FOXL2/CSF1/MCOLN3/GAMT/KCNJ2/IL37/WT1-AS/ARNTL2/SLC16A4/PMAIP1/RAB31/NPTX2/UPP1/PCDHGC3/STC1/HEY1/RCN3/PXDN/BARX1/MRC2/COPZ2/COL6A3/EFEMP1/CCL4/AGPAT4/SAMD9/ICAM1/UCHL1/IL32/PLEK2/TNFRSF10D/IER3/GALNT6/S100A3/FSCN1/PAX6/HIF3A/CDKN1C/CHI3L1/SOD2/ST6GALNAC2/LAMB3/C3/CST1/HBEGF/MAGEB1/RAB38/HSD17B1/MAGEA12/ULBP2/…
BLANCO_MELO_RESPIRATORY_SYNCYTIAL_VIRUS_INFECTION_A594_CELLS_DN	112	-0.6071	-1.67138	0.00104577	0.0182276	0.0155069	872	tags=16%	list=5%	signal=15%	PADI2/C5/NEB/MYO1A/CDH17/CLDN2/SERPINF2/NTS/HABP2/INSL4/ANKS4B/MB/ANXA13/MUC5B/BAAT/SERPINA6/AMBP/APOH
REACTOME_P130CAS_LINKAGE_TO_MAPK_SIGNALING_FOR_INTEGRINS	15	-0.879527	-1.79745	0.00104883	0.0182276	0.0155069	23	tags=33%	list=0%	signal=33%	ITGB3/FN1/FGG/FGB/FGA
MARKEY_RB1_ACUTE_LOF_DN	228	-0.53913	-1.57636	0.0010626	0.0184069	0.0156594	3472	tags=41%	list=19%	signal=34%	SPECC1/LGALS3BP/GADD45A/XDH/GCNT2/NPR3/IQGAP1/MSRB1/FCGR1A/EGLN1/SAT1/SOCS3/ABCA1/GRN/APP/HCK/SAP30/CSF1R/IGFBP5/MT1A/SERPINB9/LILRB4/IFIH1/PLIN2/ANXA4/CCL23/FPR1/PSMB9/MXI1/GLRX/PRDX5/GPC4/CTSZ/C2/SGCB/AP3S1/ITGAX/CPXM1/ATP6V1B2/IFI16/TYROBP/SERPING1/LILRB5/FAM162A/DDIT3/CD300C/C1QB/CCL4L2/ALDOC/ITGAM/PNP/C1QC/ISG15/BNIP3L/STOM/C3AR1/CCR1/IFIT3/LDLR/IFIT2/IFI27L2/ADGRE1/ERO1A/NAMPT/TMEM45A/NUPR1…
WP_VEGFAVEGFR2_SIGNALING_PATHWAY	432	-0.479533	-1.44485	0.00107313	0.0185289	0.0157632	4396	tags=35%	list=24%	signal=27%	MAPKAPK2/PTPRJ/TMOD3/FLNB/SSR3/P4HB/PPP2CA/HRAS/CACNA2D1/VEGFA/ELOC/SARS1/NR4A3/CHAC1/EGR1/BSG/MAPK1/CCN2/SRF/LRRFIP2/FARSB/STAT1/NOX4/NCK1/IER5/MAPK14/TPM3/DNAJA1/MYH9/PDIA6/CTNNA1/ACTG1/SDF2L1/EIF4E/TRAF3IP2/ARF4/ARPC5L/HDAC9/SH3BGRL3/ABCF2/MAP2K1/PTPN14/FJX1/LMAN1/EPHA2/STIP1/CALR/PFN1/TPP1/RACK1/PRKG1/FAS/NCL/TMOD1/IQGAP1/VCL/CLIC1/SLC7A1/LIMK1/CYCS/STAT3/CFL1/CCT7/SHC1/PRKAA2/MICAL2/BIRC5/DS…
YAO_TEMPORAL_RESPONSE_TO_PROGESTERONE_CLUSTER_2	53	-0.704204	-1.76028	0.00108455	0.0186655	0.0158794	722	tags=21%	list=4%	signal=20%	NAT8/TACR2/MMP12/MYLPF/HGD/PKLR/NR0B1/SLC4A1/KRTDAP/SMYD1/APOA5
RIGGI_EWING_SARCOMA_PROGENITOR_DN	184	-0.561545	-1.61293	0.00109264	0.0187441	0.0159462	4081	tags=51%	list=22%	signal=40%	DLGAP5/CLU/KITLG/CCN4/GATA6/SNX9/GLT8D2/SCARA3/SHCBP1/DHRS3/FST/ITPR3/WLS/GPSM2/RUNX2/FHOD3/ALDH1A3/SPON1/HEPH/LUM/COL10A1/LAMA4/RNF24/FGF7/CEP55/BIRC5/GXYLT2/HAS2/SMKR1/DCN/LURAP1L/VCAN/FAM83D/NRP1/MRGPRF/DEPDC7/VEPH1/DPYSL3/HEG1/C1S/ANLN/GULP1/C1R/SERPING1/SLC2A12/ANXA10/DPYD/BNC2/CA12/ARNTL2/AVPI1/NRP2/PBK/F2RL1/PTGIS/ADAM12/STC1/MME/GALNT15/PTGFR/SLC2A5/CARD10/EGFR/PCOLCE2/BICC1/SLC12A8/NAMPT…
PYEON_CANCER_HEAD_AND_NECK_VS_CERVICAL_DN	28	-0.780109	-1.76258	0.00111813	0.0191197	0.0162658	1199	tags=39%	list=7%	signal=37%	PDPN/MAGEA12/ASPRV1/NEB/IL1R2/SLC6A15/CDSN/KRTDAP/KLK7/KLK8/S100A7A
TONKS_TARGETS_OF_RUNX1_RUNX1T1_FUSION_MONOCYTE_UP	201	-0.549831	-1.58963	0.00112286	0.019139	0.0162822	4980	tags=51%	list=27%	signal=38%	PWP1/NHP2/TRIP6/PA2G4/GTPBP4/SLC5A3/IFRD2/DLAT/RAB13/USP18/PFKM/WDR43/RGCC/MDH2/FLNB/PTDSS2/EIF3B/MRPS35/SPATS2L/NOP56/TCP1/HOMER3/NOLC1/TNPO1/PPP1R14B/APLP2/FJX1/PES1/JAM3/MX1/PPME1/IFI44/MRPL17/C1QBP/TFPI/EBNA1BP2/NME1/PSMB5/HSPD1/MTX1/GFOD1/GLRX3/TEX2/LIMS1/PLIN2/SELENOP/LAPTM4B/HSPE1/HSPA5/SFXN1/PPFIBP1/HPGDS/TRIP13/GBP1/SLIRP/CSF1/CALU/PLS3/ECI2/HERC5/MYRF/TUBB2A/PLTP/NPM1/ISG15/LY6E/AKR1C3/…
REACTOME_MAP2K_AND_MAPK_ACTIVATION	40	-0.728214	-1.75144	0.00113754	0.0193273	0.0164424	23	tags=12%	list=0%	signal=13%	ITGB3/FN1/FGG/FGB/FGA
SEMENZA_HIF1_TARGETS	35	-0.753472	-1.77038	0.0011493	0.0194649	0.0165594	2590	tags=66%	list=14%	signal=57%	CDKN1A/TPI1/TFRC/ALDOA/ALDOC/CP/ENO1/SLC2A3/HMOX1/PKM/PGK1/GAPDH/EDN1/HK2/SLC2A1/BNIP3/LDHA/P4HA2/SERPINE1/ADM/CA9/TF/IGFBP1
REACTOME_POTASSIUM_CHANNELS	87	0.509193	1.69638	0.00118436	0.019995	0.0170105	2498	tags=38%	list=14%	signal=33%	KCNH6/KCNC1/HCN1/KCNB2/KCNH3/KCNMB2/HCN4/KCNQ2/KCNG1/KCNH8/GABBR2/KCNJ3/KCNJ6/KCNF1/KCNA3/KCNJ10/KCNK2/KCNH4/KCNA2/GNG7/KCNK10/GNG4/KCNS2/ABCC8/KCNN4/KCNJ15/KCNN2/KCNK17/KCNH5/HCN3/KCNA5/KCNAB3/KCNS3
KORKOLA_YOLK_SAC_TUMOR	62	-0.677963	-1.74325	0.00121646	0.0204719	0.0174162	1755	tags=34%	list=10%	signal=31%	HMGA2/OTX2/CCKBR/SLC2A3/CDH2/SRGN/ROR2/CST1/FYB2/P3H2/PDZK1/HACD1/PCDH7/CTSV/NRG1/C5/CST4/TTN/VTN/APOA2/APOA1
WP_COMPLEMENT_ACTIVATION	22	-0.821243	-1.7745	0.00122722	0.0205878	0.0175148	2460	tags=73%	list=13%	signal=63%	C1S/C2/C4B/C1R/C1QB/C1QC/C1QA/C3/CFB/C8G/C5/C6/MASP2/C8B/C9/C8A
WP_FARNESOID_X_RECEPTOR_PATHWAY	19	-0.837225	-1.77517	0.00123127	0.0205909	0.0175174	831	tags=53%	list=5%	signal=50%	PPARGC1A/IP6K3/NR0B2/CYP7A1/SLC27A5/ABCB11/BAAT/UGT2B4/CYP8B1/CYP3A4
CROMER_METASTASIS_DN	77	-0.641278	-1.67654	0.00124046	0.0206421	0.017561	3424	tags=48%	list=19%	signal=39%	TNFRSF10B/ITGB4/LAD1/TRIM29/LMNA/SMTN/TPBG/NOP16/S100A11/PLEC/TP63/BAIAP2/ALDOA/RAB31/IMPA2/BMP1/GSTP1/PHLDA2/GJB3/CAV2/ITGA3/PFKP/CKB/PRODH/TUBA4A/ST6GALNAC2/CELSR1/ACTA1/DUSP7/MALL/PRSS3/CAV1/SERPINB5/COL17A1/PKP1/VSNL1/KLK10
EBAUER_TARGETS_OF_PAX3_FOXO1_FUSION_UP	183	-0.554037	-1.58768	0.0012421	0.0206421	0.017561	3065	tags=36%	list=17%	signal=30%	MRAS/C21orf62/ARMC9/HSPB2/PDE4DIP/RUSC2/DCN/ITGA6/TP63/NCAM1/MAPRE3/AK1/TNS1/ACTA2/WWTR1/SST/HIVEP3/C1R/GHRHR/MYOM1/FHL1/P3H4/ISG15/BIN1/ACHE/TAGLN/MYO10/LIF/TPM1/TGM2/ATP6V0A4/COL6A3/RGS2/CAVIN1/COL1A1/IL32/CXCL10/TEAD4/SGCD/HBEGF/MUC3A/CRYAB/SERPINB1/PLA2G3/CASQ2/REEP1/TUBAL3/SGCG/GPR37/ARSF/GJB1/DES/TPD52L1/MYH8/SOHLH2/TNNC2/HBA1/SMPX/AHNAK2/MYLPF/HSPB3/MYBPC2/TNNI1/MYBPH/MYL1/MYH1
WANG_RESPONSE_TO_FORSKOLIN_UP	22	0.745432	1.92768	0.0012489	0.0206905	0.0176021	25	tags=9%	list=0%	signal=9%	KLK2/KLK3
HOLLERN_SQUAMOUS_BREAST_TUMOR	153	-0.579126	-1.63986	0.00126728	0.0209299	0.0178058	1710	tags=35%	list=9%	signal=32%	CLIP4/GJA1/GJB6/HRNR/S100A3/DLX3/MMP7/GJB5/ELOVL4/TCHH/PADI1/POLR3G/S100A14/CASP14/CALML5/ATG9B/ASPRV1/KRT79/CWH43/CSTA/SCEL/IL24/MT1X/ENDOU/KRT17/KRT10/ATP12A/SFN/PADI4/SERPINB2/ADH7/KRT15/CRCT1/FABP5/FGFBP1/TGM3/DEFB1/KRT36/KRT16/RDH16/IL36RN/KRT5/KRT14/KRT81/TGM1/KLK6/KRT6A/CDSN/KRTAP19-1/KRTDAP/KLK7/KRT75/KRT1
BLANCO_MELO_BETA_INTERFERON_TREATED_BRONCHIAL_EPITHELIAL_CELLS_UP	371	-0.487549	-1.46286	0.00128505	0.0211576	0.0179995	3549	tags=33%	list=19%	signal=28%	NAV3/PLEKHA4/TNFRSF10A/FST/RNF19B/CAB39/MX1/IL15RA/FSD1L/FAS/ADAMTS6/TNFAIP3/DDX58/LAP3/PDZD2/PPP2R2B/SLC39A10/SOCS3/PANX1/ABCA1/HAS2/STK17A/UGDH/LEPR/MCTP1/ANTXR2/SERPINB9/IFIH1/STARD4/WNT9A/GLRX/SLC41A2/NPC1/CPEB2/GBP5/MMP13/C1S/TNFSF10/IL6/TMEM217/GBP1/GNB4/TGFA/TRPV3/IFI16/CSF1/HCAR2/C1R/TFRC/SCG5/SLC2A12/HS3ST2/SHC4/ARNTL2/SLC16A4/RASSF8/PMAIP1/SGMS2/DUSP1/IDO1/IFIT3/IFIT2/HCAR3/BATF2/B4GALN…
DORSEY_GAB2_TARGETS	30	-0.758342	-1.73562	0.00130513	0.0214219	0.0182244	3322	tags=77%	list=18%	signal=63%	GK/ACVR1/ATP1B1/DUSP5/ITGA2B/CCRL2/GNG11/SPARC/STC1/COL6A3/COL1A1/THBS1/PHLDA2/ITGB3/HSD17B1/PRSS3/CRYAB/CD44/SERPINE1/IL13RA2/PRSS1/TFPI2/REN
REACTOME_GLUCONEOGENESIS	31	-0.769562	-1.77031	0.00131812	0.0215092	0.0182987	2635	tags=48%	list=14%	signal=42%	GOT1/TPI1/ENO2/GPI/ALDOA/ALDOC/ENO1/PGAM1/PGK1/GAPDH/PC/FBP2/PCK1/ALDOB/G6PC
WEST_ADRENOCORTICAL_CARCINOMA_VS_ADENOMA_UP	20	0.74427	1.89901	0.00131854	0.0215092	0.0182987	888	tags=25%	list=5%	signal=24%	CELF3/CD22/HOXB13/DLL3/DUOX2
WANG_NFKB_TARGETS	23	-0.811479	-1.76668	0.00136009	0.0219645	0.018686	777	tags=26%	list=4%	signal=25%	TNNT1/ACTC1/CAV3/TNNI1/CSRP3/MYH1
AMIT_EGF_RESPONSE_480_HELA	162	-0.554973	-1.58109	0.00136134	0.0219645	0.018686	4299	tags=43%	list=23%	signal=33%	VASP/GPAA1/CDV3/COL4A1/SNRPF/HOMER3/INPP1/COL4A2/RRP12/FST/ITPR3/DIAPH1/TRIO/EGLN1/SLC35F6/GPRC5A/SMTN/PARVA/TPBG/MICAL2/PNO1/GLRX3/LAMP1/ITGA6/PLEC/TBC1D2/FAM50B/ITGB5/ZYX/PVR/CHST11/RHOC/TUBB2A/SERPINH1/HMGA1/PDLIM7/LY6E/STC1/EXT1/BIN1/EGFR/TGM2/PHLDA2/PMEPA1/HBEGF/FOXD1/ACTN1/DUSP7/ITGA2/MT1F/MALL/PTGS1/TNFRSF12A/P3H2/CD44/TM4SF1/OSMR/TMEM158/ITGA5/SERPINE1/RHOD/SPHK1/PLAU/PLAUR/MT1X/KRT17/SFN…
WANG_SMARCE1_TARGETS_UP	287	-0.508665	-1.50422	0.00136235	0.0219645	0.018686	4501	tags=49%	list=24%	signal=38%	CYBRD1/SIPA1L1/KIZ/MAP3K8/GSN/COL8A1/GLIPR2/MRPL30/VAT1L/MCC/CCDC71L/BACE2/RAB27A/KLF7/DIP2B/CCN4/ATP10D/ALDH6A1/MAP1B/MAN2A1/ATL3/BTBD11/MFF/CALD1/IPMK/PROS1/JCAD/MAFB/F2R/TES/DSG2/HS3ST3B1/NID1/MYOCD/NID2/IL13RA1/NPR3/LUM/TOX2/SMTN/PARVA/COL15A1/TPBG/SOCS3/MYLK/PTX3/CFH/DENND2B/COPS8/ABCA1/ANTXR1/PCDH10/IGFBP5/DCN/PRR5L/LIMA1/PCYOX1/LIMS1/VCAN/ALDH1L2/INHBB/NUCB1/KLHDC7B/TGFBR1/DPYSL3/LPCAT2/HE…
PID_EPHRINB_REV_PATHWAY	30	-0.756973	-1.73248	0.00137032	0.0219645	0.018686	23	tags=13%	list=0%	signal=13%	ITGB3/FGG/FGB/FGA
REACTOME_STRIATED_MUSCLE_CONTRACTION	35	-0.74869	-1.75914	0.00137032	0.0219645	0.018686	2395	tags=63%	list=13%	signal=55%	TNNI3/DMD/TPM4/VIM/TNNT2/TPM2/TPM1/TMOD4/ACTA1/TNNT1/DES/TCAP/MYH8/TNNC2/NEB/ACTC1/TTN/MYL2/ACTN2/MYBPC2/TNNI1/MYL1
JECHLINGER_EPITHELIAL_TO_MESENCHYMAL_TRANSITION_UP	68	-0.657344	-1.69015	0.00137123	0.0219645	0.018686	3014	tags=59%	list=16%	signal=49%	CFH/CCL2/GALK1/DCN/CTSZ/SDC2/MMP13/C4B/SPARC/ADA/SLC3A2/CD68/VIM/VLDLR/RRAS/SERPINH1/HTRA1/ISG15/MTHFD2/UPP1/HIF1A/IFIT3/ADSS1/MMP2/FMO1/COL6A2/COL3A1/CDH2/COL6A1/GAS1/IFITM3/INHBA/SLPI/PTGS1/TNC/CXCL2/CXCL6/MMP12/S100A8/CSN3
NABA_ECM_AFFILIATED	159	-0.567	-1.61723	0.00137856	0.0220155	0.0187294	2181	tags=31%	list=12%	signal=28%	COLEC12/ANXA10/C1QB/CLEC4E/CLEC4A/ITLN1/C1QC/LGALS12/C1QA/GPC5/SEMA3E/ANXA8L1/REG4/ANXA5/CLEC2B/GPC6/MUC13/CLC/LGALS4/GREM1/C1QL4/ANXA1/ANXA2/MUC3A/LGALS1/FCN3/MUC16/MUC21/COLEC10/ANXA3/CLEC5A/LGALS9B/MUCL1/SFTA2/MUC17/REG1B/LGALS7/REG1A/OPRPN/LGALS13/ANXA13/CLEC1B/MUC5B/CLEC3A/FCN2/LGALS16/HPX/MBL2/MUC7/REG3A
HUMMERICH_MALIGNANT_SKIN_TUMOR_DN	18	-0.832646	-1.75671	0.00138282	0.0220175	0.0187311	1063	tags=44%	list=6%	signal=42%	IFI27L2/RETNLB/MYH8/TNNC2/MYLPF/CKM/MYH2/ALB
ALONSO_METASTASIS_UP	194	-0.548187	-1.58001	0.00143982	0.0228046	0.0194007	4621	tags=46%	list=25%	signal=35%	PFKM/UBE2D2/SERINC1/RPL35A/CD63/ATP6V0D1/BCCIP/HIBADH/VDAC1/CHCHD2/ELOC/LHFPL2/SDHD/HSPA8/GSTA4/KIFBP/CHCHD1/LAMTOR5/IFRD1/SCD/SKP1/ATL3/MDH1/IFITM2/RAB1A/VKORC1/APLP2/SPA17/NPC2/SMARCA1/CYC1/GGH/PFN1/DSG2/RPS10/MRPL37/TUBB3/PLAAT3/ADSL/FAIM/LUM/COX8A/RNASE4/HMMR/ACSL3/GOLT1B/PPP2CB/MAGEA6/MRPS22/SDCBP/GHITM/VCAN/SELENOP/SHB/PRDX5/CDKN1A/RAN/NME2/ANLN/CLIC4/SPARC/CCT5/PAICS/GNG12/BZW1/KLF10/EMP1/…
GOTZMANN_EPITHELIAL_TO_MESENCHYMAL_TRANSITION_DN	205	-0.545646	-1.58437	0.00144083	0.0228046	0.0194007	3915	tags=37%	list=21%	signal=30%	MAPK14/TPM3/PRKG2/YWHAZ/ARF4/ATP5MC1/HMBS/CASP4/LGALS3/UFD1/SOD1/STIP1/PFN1/SEC22B/ITGB4/CCT3/HSD17B10/S100A13/HMMR/PENK/ATP6V1A/SEC23A/UBE2H/PPP1CB/ATP6V1E1/KLF4/PAM/HCCS/CNIH1/FXYD5/SELENOP/CAPZA2/MXI1/CALM2/CDKN1A/MMP13/GNAI1/TKT/PSMC1/SLC3A2/AHCY/TNNT2/STAC/EDN2/FHL1/YWHAH/GATA5/MTHFD2/STOM/SLC9A3R1/MRC1/HMGA2/GPD1/ANXA8L1/CD82/GJA1/GSTP1/NOCT/MYC/TM4SF1/CXCL2/ENPP1/WT1/FOSL1/KRT15/FGFBP1/CXC…
SERVITJA_LIVER_HNF1A_TARGETS_UP	129	-0.587814	-1.63768	0.00147032	0.0232023	0.019739	3180	tags=41%	list=17%	signal=34%	MAP4K4/MGST3/HMMR/KIF20A/TPX2/PSAT1/CCL2/GALK1/LEPR/LY6D/NLN/CCNB1/ANLN/ADAMTS5/ALDH3A2/SORBS1/RAB34/RRAGD/NQO1/PLTP/LY6K/IGF2BP3/SLC7A4/PTGFR/PYGB/IMPA2/RGS2/CBR1/THBS1/ADORA1/CBR3/CDKN1C/FABP2/MTNR1A/HTRA3/SLPI/ANXA2/TNFRSF12A/CXCL2/LGALS1/ME1/SERPINE1/SERPINB1/FABP4/CYP7A1/MOGAT1/ATP6V0D2/MMP12/AKR1B10/TM4SF4/CYP2B6/CYP4A11/AFP
ZHOU_INFLAMMATORY_RESPONSE_LIVE_UP	410	-0.477658	-1.43717	0.00147829	0.023259	0.0197872	2599	tags=28%	list=14%	signal=24%	DPYSL3/HSPA1A/DCAF12L1/SERPINB8/FOXP2/TNS1/IL6/NINJ1/GPC1/PGM5/PLA2G5/ITGB8/GPR84/TPM4/VIM/RCAN1/ITPRIP/DNAJB5/TSLP/RND3/CLEC4E/IL10/SGMS2/DUSP1/LOC284454/AKNAD1/DYRK3/SYT9/HEY1/RCN3/PXDN/FERMT2/LDLR/ARL4D/TGIF2LX/PALLD/LIF/PTGS2/RAB6B/JAG1/EYA4/CCL4/IL18/NAMPT/ICAM1/PCDH9/MAGEA10/IER3/MPP3/FSCN1/DMRTA1/PKM/KLHL4/CREB5/OR7C1/AGBL1/CHI3L1/SOD2/CXCL10/CLCF1/EDN1/CSF3/TLR2/FFAR2/IL1B/NDRG1/TNFSF9/CD…
SARRIO_EPITHELIAL_MESENCHYMAL_TRANSITION_DN	143	-0.571923	-1.61113	0.00152802	0.0239671	0.0203897	4069	tags=46%	list=22%	signal=36%	CLU/LAMB2/NCK1/IL1RN/ALDH6A1/SCPEP1/SCD/IFITM2/GEM/CALD1/MVP/MAFB/IFI44/TNFAIP3/TFPI/TRIM29/RNF145/SAT1/STAT3/DST/IRF6/GADD45G/SELENOP/ERRFI1/TP63/CTSD/C1S/EFNA1/TKT/NFIL3/IFNGR1/IFI16/PSAP/ATF3/KYNU/BNIP3L/STOM/MME/GALNT15/ANXA8L1/RGS2/PCDH9/GAS1/CDKN1C/IFITM3/ACTA1/PC/ROS1/FBXO32/CCL3/CFB/DSC2/CA2/CXCL3/CXCL1/DSP/FGFBP1/PDZK1IP1/DSC3/KRT16/VNN1/S100A8/KRT14/SPRR1B/SERPINA3/SAA4
KEGG_TASTE_TRANSDUCTION	42	0.615019	1.81652	0.00153625	0.0239671	0.0203897	3456	tags=60%	list=19%	signal=48%	CACNA1A/TRPM5/GNAT3/SCNN1B/SCNN1G/TAS2R8/TAS2R7/TAS2R9/TAS2R10/TAS2R19/TAS2R46/CACNA1B/TAS2R50/TAS2R13/TAS2R43/TAS2R41/TAS2R14/TAS1R3/TAS2R31/TAS2R20/TAS2R3/GNB3/TAS2R4/ADCY4/ASIC2
DAZARD_UV_RESPONSE_CLUSTER_G24	23	-0.807742	-1.75855	0.00153682	0.0239671	0.0203897	2022	tags=61%	list=11%	signal=54%	TUBB2A/IL1RL1/IL18/ECM1/PDLIM4/NEFM/PRSS3/TM4SF1/IFI27/S100A9/FLG/SULT2B1/PRB2/PI3
WUNDER_INFLAMMATORY_RESPONSE_AND_CHOLESTEROL_UP	59	-0.670221	-1.6994	0.00156566	0.0243456	0.0207116	3093	tags=41%	list=17%	signal=34%	BST2/SERPINI2/LYN/CTSC/PSMB9/CASP1/TFRC/AIF1/KLK1/UPP1/ERO1A/CD14/TLR2/PRSS3/CCL8/PRSS1/CXCL6/DMBT1/MUC17/SLC16A1/KRT16/GBP6/SERPINA1/AMBP
BRUECKNER_TARGETS_OF_MIRLET7A3_UP	107	-0.601153	-1.64218	0.00159121	0.0245991	0.0209273	2990	tags=31%	list=16%	signal=26%	GFOD1/KMO/KLF4/PGD/MAGEA6/DUSP5/FOXC1/VCAN/IPO7/ERRFI1/EHBP1/GLRX/PTS/PON2/PRDX1/EFNA1/VDAC2/ACOX2/ATP1B3/GJA1/TXNRD1/PERP/RBM24/CDK6/LAMB3/BCHE/NDRG1/DKK1/SULT2B1/KRT9/FGG/FGB/FGL1
REACTOME_GRB2_SOS_PROVIDES_LINKAGE_TO_MAPK_SIGNALING_FOR_INTEGRINS	15	-0.874362	-1.7869	0.00159121	0.0245991	0.0209273	23	tags=33%	list=0%	signal=33%	ITGB3/FN1/FGG/FGB/FGA
BIOCARTA_LECTIN_PATHWAY	12	-0.887768	-1.75019	0.00162996	0.0251071	0.0213595	667	tags=58%	list=4%	signal=56%	C3/C5/C6/MASP2/MBL2/C9/C8A
LEE_AGING_CEREBELLUM_DN	67	-0.672071	-1.73037	0.00163352	0.0251071	0.0213595	2013	tags=31%	list=11%	signal=28%	PTPRD/SERPINH1/H1-6/ACHE/CCN1/THBS1/FSCN1/SNCA/ACTA1/SMTNL2/TNC/COL17A1/CSF2/CACNG1/SLC6A15/HGFAC/FABP7/SLC4A1/PCK1/LMOD2/G6PC
GUILLAUMOND_KLF10_TARGETS_UP	48	-0.700383	-1.73048	0.00166246	0.0254783	0.0216753	1914	tags=23%	list=10%	signal=21%	STOM/CCKBR/CELSR2/NNMT/NDRG1/MT1X/SAA1/PCK1/SAA2/SLC22A7/FGL1
WP_FLUOROPYRIMIDINE_ACTIVITY	32	-0.760767	-1.75118	0.00168701	0.0257063	0.0218693	2222	tags=38%	list=12%	signal=33%	TK1/DPYD/UPP1/TYMP/ABCG2/UPP2/CDA/UPB1/DPYS/CES1/CYP2A6/SLC22A7
WP_STRIATED_MUSCLE_CONTRACTION_PATHWAY	37	-0.741863	-1.75755	0.00168701	0.0257063	0.0218693	2474	tags=65%	list=13%	signal=56%	ACTA2/TNNI3/DMD/TPM4/VIM/MYOM1/TNNT2/MYL9/TPM2/TPM1/ACTA1/TNNT1/DES/TCAP/MYH8/TNNC2/NEB/ACTC1/TTN/MYL2/ACTN2/MYBPC2/TNNI1/MYL1
VERHAAK_AML_WITH_NPM1_MUTATED_UP	179	-0.542193	-1.55467	0.00174617	0.0264309	0.0224857	3216	tags=45%	list=17%	signal=37%	LMNA/PLEK/CAMK1/SAT1/TNF/PTX3/LILRB2/TMEM176A/HCK/MCTP1/FOXC1/VCAN/SELENOP/CCL23/CD86/LAPTM4B/FPR1/CASP1/LTBP1/CTSD/TNFSF10/IL6/NINJ1/C2/ETS2/SECTM1/CHST15/KCNJ2/PF4/CD300C/C1QB/C1QA/IRX5/C3AR1/GGT1/CCR1/ADGRE1/HCAR3/SNX10/JAG1/FCGR3A/MMP2/CCL4/NAMPT/THBS1/CD14/IER3/HMOX1/CD163/SLC16A3/C5AR1/IFI30/SOD2/FCGR2A/RHAG/CXCL10/TYMP/CTSL/ITGB3/FCGR3B/WARS1/HK3/IL1B/BCL2A1/CCL20/CXCL2/CCL3/APOBEC3A/PLAUR…
WP_METAPATHWAY_BIOTRANSFORMATION_PHASE_I_AND_II	166	-0.5542	-1.58354	0.00174617	0.0264309	0.0224857	2266	tags=31%	list=12%	signal=28%	AKR7A3/SULT4A1/GSTO1/CHST11/CYP2S1/CHST3/HS3ST2/AKR1C2/CYP27A1/UGT2A3/AKR1C3/CHST4/EPHX1/FMO1/GSTP1/CHST6/GPX3/HS3ST3A1/CYP27B1/CYP19A1/CYP4F11/GAL3ST2/UGT2B7/NNMT/CYP4F3/NAT8/SULT1C2/GSTA3/CYP3A7/CYP3A43/CYP4F2/CYP2C9/AKR1C1/CYP11A1/CYP7A1/SULT2B1/GAL3ST1/CYP2C8/GLYATL1/NAT2/AKR1B10/AKR1C4/GLYAT/CYP2B6/CYP2A7/BAAT/AKR1D1/CYP2E1/UGT2B4/CYP2A6/CYP8B1/CYP3A4
WP_VITAMIN_A_AND_CAROTENOID_METABOLISM	41	-0.719987	-1.73124	0.00174947	0.0264309	0.0224857	941	tags=27%	list=5%	signal=26%	SDR16C5/LRAT/SULT2B1/NPC1L1/ADH4/RBP4/ABCG8/ABCG5/RBP2/CYP2E1/ADH1A
HOUSTIS_ROS	35	-0.741222	-1.74159	0.00178793	0.0269354	0.0229149	2839	tags=51%	list=15%	signal=44%	MT1A/GSR/GLRX/PRDX4/PRDX1/PRDX6/FTH1/CP/GPX3/TXNRD1/FTL/HMOX1/TXN/GCLM/SOD2/MT1X/HPX/HP
SENESE_HDAC3_TARGETS_UP	481	-0.465665	-1.40339	0.00180881	0.0271596	0.0231056	3916	tags=32%	list=21%	signal=26%	SPTBN1/MAPK14/SLC25A15/SCD/CYB5R2/IGF2R/YWHAZ/CALM3/VAMP3/GEM/MSC-AS1/FLOT1/HDAC9/NAV3/SFRP1/LMAN1/PTPN12/STIP1/E2F7/TPP1/TNFRSF10B/FAS/TRIO/TNFAIP3/IQGAP1/SLC7A1/HSPA4/OTUB2/SAT1/SPRED1/MICAL2/GPR176/PTX3/ATP6V1A/NR6A1/HAS2/DST/CCL2/ITPRID2/GLS/IGFBP5/LEPR/MAP2/FAM126A/LURAP1L/OLFM1/PDP1/ANTXR2/FOXC1/SQSTM1/ITGA6/RGS4/ANXA4/ERRFI1/OPN3/BICD2/CPEB2/TGFBR1/DPYSL3/ARL4C/FMNL2/PPFIBP1/KCNMA1/EFNA1/E…
BIOCARTA_COMP_PATHWAY	19	-0.832041	-1.76418	0.00181302	0.0271596	0.0231056	2460	tags=79%	list=13%	signal=68%	C1S/C2/C4B/C1R/C1QB/C1QC/C1QA/C3/CFB/C5/C6/MASP2/MBL2/C9/C8A
LI_AMPLIFIED_IN_LUNG_CANCER	182	-0.547326	-1.56662	0.0018383	0.0274608	0.0233619	3157	tags=35%	list=17%	signal=29%	CYCS/CKAP4/NME1/ATP1B1/RPL17/HSPD1/DENND2B/PGD/UGDH/ATP5MF/CANX/MIF/HSP90B1/LAPTM4B/HSPE1/TALDO1/HSPA5/RAN/PRDX4/NME2/PRDX1/SNRPE/TKT/CCT5/LCN2/GPI/TIMP1/ALDOA/NQO1/THBS2/SLC7A5/PLP2/COL1A1/LTF/PHLDA2/COL1A2/UCHL1/TXNRD1/ENO1/CLDN9/PFKP/POSTN/FSCN1/PKM/MALL/MSLN/LDHA/PLAU/CEACAM6/SFN/COL11A1/DSP/AKR1C1/MMP12/HPN/SPP1/CHIT1/KRT5/AKR1B10/CEACAM5/NTS/KRT6C/FGG/FGB
KEGG_METABOLISM_OF_XENOBIOTICS_BY_CYTOCHROME_P450	65	-0.664291	-1.70774	0.00185249	0.0275954	0.0234764	2216	tags=40%	list=12%	signal=35%	GSTO1/CYP2S1/AKR1C2/UGT2A3/AKR1C3/EPHX1/ADH1B/GSTP1/UGT2B7/GSTA3/CYP3A7/CYP3A43/CYP2C9/UGT1A8/ADH7/AKR1C1/ALDH3A1/ADH4/CYP2C8/AKR1C4/CYP2B6/CYP2E1/UGT2B4/ADH1A/UGT2B10/CYP3A4
BORCZUK_MALIGNANT_MESOTHELIOMA_DN	95	0.489367	1.67901	0.00187283	0.0278205	0.0236678	1863	tags=24%	list=10%	signal=22%	SEZ6L/FCER2/MS4A1/CD19/CD22/CCL21/CD79B/FCMR/CD79A/PTPRCAP/AMPD1/CD6/TRAF3IP3/FRZB/ACAP1/ANXA9/KIR3DL2/CFP/PRB1/GRAP2/C7/FGF12/PLA2G2A
HUMMERICH_BENIGN_SKIN_TUMOR_DN	17	-0.837985	-1.76	0.00187905	0.0278351	0.0236803	671	tags=47%	list=4%	signal=45%	S100A3/MYH8/TNNC2/MYLPF/CKM/MYH2/MYH1/ALB
WILCOX_RESPONSE_TO_PROGESTERONE_DN	61	-0.662926	-1.70143	0.00190414	0.0281285	0.0239299	3062	tags=54%	list=17%	signal=45%	MICAL2/IGF1R/DST/IGFBP5/PLEC/KCNK3/CYP2C18/TNFSF10/CLIC4/ATP2B4/SPON2/CUX2/OXTR/MYL9/PDLIM7/PCDHGC3/MME/MMP2/COL1A1/THBS1/COL1A2/COL6A1/INHBA/COL5A2/LOXL2/PLAU/CSTA/FN1/COL11A1/DES/ABCC6/L1CAM/MYH1
STEARMAN_TUMOR_FIELD_EFFECT_UP	34	-0.748907	-1.74887	0.00191724	0.0282435	0.0240277	3310	tags=65%	list=18%	signal=53%	IQGAP1/SAT1/SOCS3/CCL23/CTSD/CTSZ/ITGAX/CD68/LCN2/LILRB5/CLEC4A/CTSK/LRG1/ACP5/CHI3L1/SIRPA/PTGS1/APOC1/SPP1/ITIH4/F7/SERPINA10
ICHIBA_GRAFT_VERSUS_HOST_DISEASE_D7_UP	113	-0.591572	-1.63307	0.00196092	0.0288072	0.0245073	2931	tags=35%	list=16%	signal=29%	HCK/CCL2/MT1A/FKBP5/LILRB4/CCL23/PSMB9/MNDA/IFI16/TYROBP/TMSB4X/TMSB10/MS4A4A/C1QB/C1QC/ISG15/IFIT3/MSR1/ADGRE1/SNX10/NAMPT/ICAM1/CD14/PKM/CXCL10/RNASE2/WARS1/CD5L/PTGS1/BCL2A1/CXCL2/SLC11A1/MARCO/IFI27/CCL7/GBP7/SERPINA3/LBP/SERPINA10
THEODOROU_MAMMARY_TUMORIGENESIS	27	0.677419	1.8144	0.00198827	0.0291284	0.0247806	2068	tags=22%	list=11%	signal=20%	FGF4/IGF2/DPP10/ASTN2/FGF3/NKD2
BARRIER_CANCER_RELAPSE_NORMAL_SAMPLE_UP	32	0.640853	1.76318	0.0021066	0.0307772	0.0261833	759	tags=12%	list=4%	signal=12%	GCG/CHGA/LRMP/AMPD1
MENSE_HYPOXIA_UP	98	-0.60823	-1.64447	0.00215197	0.0313538	0.0266738	4126	tags=54%	list=22%	signal=42%	PPP1R15A/KLF7/CEBPD/JMJD6/SCD/C4orf3/FUT11/DPCD/GADD45A/EGLN1/INSIG2/KLF4/PLIN2/STARD4/MXI1/HILPDA/NFIL3/PFKFB4/ENO2/ELL2/TMEM65/ATF3/TSLP/FAM162A/GPI/ABCB6/ASPH/ALDOC/ANKRD37/BNIP3L/P4HA1/CEBPB/GBE1/ERO1A/NAMPT/SLC2A3/BHLHE40/PPFIA4/STC2/PFKFB3/SOD2/PGK1/FOXD1/HK2/BNIP3/NDRG1/OSMR/LOX/P4HA2/ANGPTL4/ANG/PLOD2/ADM
CAIRO_HEPATOBLASTOMA_POOR_SURVIVAL	15	-0.867025	-1.7719	0.00216241	0.0314199	0.02673	659	tags=40%	list=4%	signal=39%	GHR/AQP9/CYP2E1/HPD/AFP/APCS
CERVERA_SDHB_TARGETS_1_DN	35	-0.7383	-1.73473	0.00217944	0.0315811	0.0268672	506	tags=23%	list=3%	signal=22%	PEG3/CPS1/SLC39A5/FTCD/A1BG/ANGPTL3/AFP/F2
KRIEG_HYPOXIA_VIA_KDM3A	53	-0.68462	-1.71133	0.00225206	0.0325448	0.027687	2095	tags=45%	list=11%	signal=40%	EDN2/CLEC4E/RRAGD/ASPH/NRP2/HMGA2/TGM2/PHLDA2/CBR3/HMOX1/C15orf48/LAMB3/EDN1/FBXO32/TM4SF1/SEC14L2/SERPINE1/PLAUR/IL1RAP/CXCL1/ADM/LAMC2/CXCL5/TM4SF19
WP_RAS_AND_BRADYKININ_PATHWAYS_IN_COVID19	29	-0.777086	-1.76762	0.00227359	0.0326466	0.0277736	1134	tags=52%	list=6%	signal=49%	SERPING1/KLK1/VDR/BDKRB2/IL1B/AGTR1/SERPINE1/BDKRB1/KLKB1/AGT/F12/REN/KNG1/CPN1/CYP3A4
TARTE_PLASMA_CELL_VS_PLASMABLAST_UP	366	-0.482777	-1.44852	0.00227559	0.0326466	0.0277736	1701	tags=20%	list=9%	signal=19%	DUSP1/IFITM1/PCDHGC3/MME/ADRB3/MITF/TPM1/RGS2/COL1A1/GPX3/FTL/ITGA3/APOE/MPP3/SPTB/FSCN1/PAX6/IFITM3/FCER1G/SIRPA/ALOX5AP/SNCA/CTSL/FCGR3B/MMP9/CRYAB/GPNMB/MAG/TNC/CELA3A/CPB1/S100A9/APOC1/CFB/PTPRN/PSG7/CYP2C9/COL11A1/FOLR1/AQP5/ADM/GYPB/HBA1/ACTC1/CXCL8/HPN/MYLPF/S100A8/SLC10A2/SERPINB4/ADH4/HBD/SPRR2A/ITIH4/REG1A/CALB2/KRT6A/CSN3/CDSN/MYL2/SERPINA3/GCM1/CES1/SPRR2C/SERPINA1/MT1B/PCK1/MYBPC2/KR…
DOANE_BREAST_CANCER_CLASSES_DN	33	-0.759739	-1.76169	0.00227753	0.0326466	0.0277736	2811	tags=61%	list=15%	signal=51%	FOXC1/EHBP1/TIMP2/WWTR1/SGCB/CALU/PYGL/CHST3/PMAIP1/PARVB/CLIP4/FSCN1/PLAUR/DSC2/PLOD2/CTSV/POPDC3/SLC16A1/KRT16/SPP1
COULOUARN_TEMPORAL_TGFB1_SIGNATURE_DN	134	-0.567671	-1.58956	0.00229455	0.0327476	0.0278595	3386	tags=33%	list=18%	signal=27%	GADD45A/GCNT2/GK/CYP51A1/DUSP3/MSRB1/ACVR1/GRHPR/ACSL3/LRP1/GADD45G/SELENOP/MSMO1/ERRFI1/DEPDC7/MAPRE3/GLUL/CCDC85A/GSTO1/ALDH3A2/DHCR24/ALDH1A1/BAG3/STOM/DYRK3/SLC9A3R1/TRIB3/LDLR/HMGA2/GPD1/JAG1/GPT/CYP3A7/GJB2/OSGIN1/CDA/PRG4/TGM1/HABP2/HAMP/SERPIND1/CPN1/ALDOB/UGT2B10
WANG_RESPONSE_TO_ANDROGEN_UP	28	0.695076	1.87145	0.00229689	0.0327476	0.0278595	25	tags=7%	list=0%	signal=7%	KLK2/KLK3
REACTOME_ABC_TRANSPORTER_DISORDERS	76	-0.627994	-1.64037	0.00232253	0.0330246	0.0280952	4096	tags=46%	list=22%	signal=36%	PSMD13/PSMA1/PSMD5/PSMB1/PSMC6/PSMA7/PSMA4/RPS27A/PSMC2/PSMD9/PSMA2/PSMC3/ABCB4/PSMB5/PSMD2/PSMD14/PSMA6/ABCA1/PSMB6/PSMB3/PSMD1/PSMB9/PSMB7/UBC/PSMA3/PSMC1/ABCB6/ABCA12/ABCC6/CFTR/ABCB11/ABCC2/ABCG8/ABCG5/APOA1
MOOTHA_GLUCONEOGENESIS	30	-0.746739	-1.70906	0.00233605	0.0331283	0.0281834	2432	tags=50%	list=13%	signal=43%	TPI1/ENO2/GPI/ALDOA/ALDOC/GPD1/ENO1/PGK1/PC/LDHA/ME1/GPT/FBP2/PCK1/ALDOB
BURTON_ADIPOGENESIS_6	188	-0.542591	-1.55772	0.00237977	0.0336423	0.0286207	5047	tags=47%	list=27%	signal=35%	ACAA2/APMAP/SLC25A1/ACADS/C20orf27/ACADL/REEP5/CAVIN2/NDUFA9/DLAT/NDUFC1/TUFM/LDHB/OGDH/QDPR/PDAP1/NDUFS3/PPP2R5A/SUCLG1/HIBADH/CFD/PHTF2/RETSAT/PXMP2/MRPL51/DLD/SDHB/UQCRC1/ISCA1/SDHA/NDUFB9/SOWAHC/DLST/COX5B/C1QTNF12/SCARB1/SAMM50/CDIP1/ETFDH/CD151/LUM/FXN/GRHPR/MAP4K4/NDUFB2/COL15A1/ABCA1/DNAJC15/CA3/ITGA6/COX7B/GSR/RARRES2/SFXN1/NDUFB6/PON2/TKT/SLC2A4/HSD17B12/LCN2/MGLL/ALDH1A1/SOX15/IMPDH1/F…
MORI_LARGE_PRE_BII_LYMPHOCYTE_DN	58	0.560529	1.744	0.00239298	0.0336423	0.0286207	4248	tags=45%	list=23%	signal=35%	MS4A1/CNR2/CXCR5/CD22/CD79B/LTB/SLC25A53/DTX1/RIPOR2/GMIP/IRF8/UBA7/PTPRC/HIP1R/HLA-DQA1/IL10RA/GGA2/DOCK2/CD83/RGL2/HLA-DMA/IL2RG/PTPN6/SEMA4D/WIPF1/GPR65
REACTOME_CYTOPROTECTION_BY_HMOX1	123	-0.590644	-1.64449	0.00240241	0.0336423	0.0286207	4727	tags=47%	list=26%	signal=35%	TACO1/SMARCD3/PSMF1/SEM1/PSMA5/HM13/PSMB2/LRPPRC/COX5A/CARM1/COX7C/PSMD13/ABCC1/PSMA1/COX7A2L/PSMD5/PSMB1/COX6A1/SKP1/PSMC6/PSMA7/PSMA4/RPS27A/COX5B/PSMC2/PSMD9/RBX1/COX16/PSMA2/PPARA/PSMC3/COX6C/CYCS/COX8A/STAT3/PSMB5/PSMD2/PSMD14/PSMA6/PSMB6/PSMB3/PSMD1/COX7B/SCO2/PSMB9/BLVRB/PSMB7/UBC/PSMA3/PSMC1/NLRP3/BLVRA/HMOX1/HBA1/HBA2/HBB/FABP1/ALB
WP_PRADERWILLI_AND_ANGELMAN_SYNDROME	55	0.556892	1.704	0.00240993	0.0336423	0.0286207	2408	tags=29%	list=13%	signal=25%	GABRG1/GABRR3/NPAP1/SNRPN/MSX1/GABRG3/TACR3/GHRL/DLX5/OCA2/CCND1/CGA/NGF/GABRD/PCSK1/SLC45A2
WP_METABOLIC_PATHWAY_OF_LDL_HDL_AND_TG_INCLUDING_DISEASES	16	-0.847696	-1.7628	0.00241023	0.0336423	0.0286207	373	tags=50%	list=2%	signal=49%	LDLR/APOE/ANXA2/PCSK9/MTTP/APOA2/APOB/APOA1
BERENJENO_TRANSFORMED_BY_RHOA_FOREVER_DN	30	-0.744905	-1.70486	0.00241435	0.0336423	0.0286207	2105	tags=40%	list=11%	signal=35%	CCDC80/PTGS2/GJA1/IER3/POSTN/HBEGF/CXCL2/PLAUR/ANXA3/EREG/BNC1/ANKRD1
NABA_SECRETED_FACTORS	289	-0.496957	-1.47016	0.00241658	0.0336423	0.0286207	2123	tags=38%	list=12%	signal=35%	MEGF10/TGFA/TNFSF14/CSF1/ANGPTL2/PF4/FGF1/IL37/TNFSF4/PDGFC/CCL4L2/IL10/WNT16/EGFL6/FSTL3/INHA/FGF2/GDF6/TGFB1/LIF/BMP8A/CCL28/WNT11/CCL4/WNT2/IL18/HRNR/CCL24/S100A3/LEFTY1/VEGFC/INHBA/CHRDL2/CXCL10/HBEGF/TCHH/CLCF1/GDNF/CSF3/S100A14/S100A16/FLG2/IFNE/PGF/IL1B/TNFSF9/CCL20/CXCL2/S100A10/CCL18/ANGPTL4/CCL26/CCL8/CCL25/TGFB2/CCL3/CCL13/S100A9/CCBE1/OSM/S100A12/TCHHL1/IL24/CXCL3/WNT7A/CXCL1/HGF/FLG/…
XIE_ST_HSC_S1PR3_OE_DN	23	-0.796256	-1.73354	0.00248881	0.0345574	0.0293992	1109	tags=48%	list=6%	signal=45%	DPP4/DHRS9/GYPA/GAL/GYPB/TFR2/CA1/AHSP/PKLR/HBG1/HBG2
HIRSCH_CELLULAR_TRANSFORMATION_SIGNATURE_UP	240	-0.514734	-1.50648	0.00249647	0.0345735	0.0294129	4202	tags=42%	list=23%	signal=33%	LHFPL2/P2RX4/ANXA7/HTRA2/IVNS1ABP/LY96/IL1A/PCGF1/MAPK14/IFRD1/CYB5R2/MFF/DCTN6/STON1/ARPC5L/DHRS7/CASP4/FST/RRAGC/PROS1/EPHA2/RNF19B/IL15RA/SLC1A4/SLC39A8/EGLN1/GALNT2/SAT1/STAT3/ACSL3/SOCS3/PTX3/CFH/ABCA1/GRN/PDP1/GLRX/NPC1/FGD6/AGFG1/C1S/HEXB/IL6/ETS2/IFNGR1/CD68/C1R/PYGL/TIMP1/RND3/HERC5/ARNTL2/ALDOC/PMAIP1/PNP/DUSP1/SLC35G2/IFITM1/UPP1/STC1/MME/HIF1A/YBX3/P4HA1/SNAPC1/PLOD1/RGS2/PAPPA/CDCP1/…
REACTOME_HEME_DEGRADATION	15	-0.862389	-1.76243	0.00254321	0.0350951	0.0298566	892	tags=53%	list=5%	signal=51%	BLVRA/HMOX1/ABCG2/SLCO1B3/ABCC2/SLCO1B1/FABP1/ALB
MORI_MATURE_B_LYMPHOCYTE_UP	89	0.480308	1.60936	0.00254733	0.0350951	0.0298566	4248	tags=36%	list=23%	signal=28%	CR2/FCER2/MS4A1/CXCR5/SELL/HLA-DOB/RIPOR2/CER1/FOXD4/SORL1/MAN1A1/IRF8/POU6F1/HLA-DOA/PTPRC/ID3/HLA-DQA1/ETS1/SMAP2/IL10RA/GGA2/RMI1/FAM76B/MYCBP2/MEF2C/YTHDC1/CD83/CNOT6L/HLA-DMA/IL2RG/PTPN6/GPR65
SABATES_COLORECTAL_ADENOMA_DN	280	0.353622	1.36151	0.00256267	0.0352151	0.0299588	1648	tags=23%	list=9%	signal=21%	NEUROD1/GCG/CHGA/INSM1/FCRLA/CR2/VSTM2A/OR51E2/MS4A1/RFX6/VPREB3/SPINK2/SPIB/SLC6A19/PPY/TNFRSF13C/CCL21/FCMR/FCRL3/STAP1/PTN/CCL19/KIF5C/PDZD3/ZG16/SCNN1B/SCNN1G/SIT1/GDPD2/FDCSP/CD37/SORCS1/AFF3/XKR4/DPP10/B3GALT5/CPM/TNFRSF17/CD48/AMPD1/PCDH19/TPH1/CLDN23/TRAF3IP3/BMP3/NEXMIF/PRKCB/B3GALT5-AS1/SLC9A3/GFRA3/TMEM100/ENPP6/CHGB/ARHGAP15/LGALS2/RTN1/TBC1D9/ACKR1/BEND5/C7/PTPRR/CLDN8/NRXN1/CXCL13/F…
KEGG_REGULATION_OF_AUTOPHAGY	26	0.698144	1.8458	0.00258121	0.0353786	0.0300978	46	tags=15%	list=0%	signal=15%	IFNA21/IFNA7/IFNA4/IFNA10
KEGG_NEUROACTIVE_LIGAND_RECEPTOR_INTERACTION	226	0.379919	1.4403	0.00265923	0.0363541	0.0309278	1322	tags=23%	list=7%	signal=22%	GABRG1/GRIN3A/CHRNA2/OPRD1/MAS1/OPRK1/MTNR1B/GPR50/CNR2/CHRNB2/CHRNA3/NMUR2/AGTR2/HRH3/GRIA2/PRL/CNR1/GRIN2B/GRIA4/GLP1R/BRS3/CRHR2/HTR1A/GRIK3/GABRA1/GRID2/HTR4/GABRG3/GABRB1/GRM2/P2RX3/MC4R/P2RX5/ADRA2A/GRIA1/GRM3/TACR3/GABBR2/GABRP/CHRM4/P2RX2/GRIK4/SSTR2/P2RY10/AVPR1A/DRD2/HTR1F/S1PR4/CGA/GRIN2C/VIPR1/NPFFR1/GABRA3
PID_AR_TF_PATHWAY	52	0.570148	1.7168	0.00276234	0.037667	0.0320447	1712	tags=21%	list=9%	signal=19%	KLK2/KLK3/RXRG/TMPRSS2/HOXB13/GATA2/KAT2B/CEBPA/AR/PDE9A/TRIM24
ZHU_CMV_ALL_DN	117	-0.578024	-1.59985	0.00280312	0.0381254	0.0324346	3478	tags=44%	list=19%	signal=36%	TNFRSF1A/NR3C1/CD151/LAMA4/LMNA/CNN2/ACO1/FGF7/MYLK/IGF1R/IGFBP5/MN1/VCAN/CDC25B/TRAM2/ACTA2/TNNI3/TPM4/C1R/ANPEP/THBS2/PTGIS/MITF/TPM2/ADH1B/TAGLN/EFEMP1/COL1A1/COL6A2/THBS1/COL1A2/FKBP10/FLNA/COL3A1/FTL/APOE/POSTN/GAS1/TFAP2A/COL5A2/ANXA1/DDIT4/LOX/SERPINE1/SGCG/MMP1/AKR1C1/ADM/CRHBP/F7/CFHR1/MBL2
WP_PHOTODYNAMIC_THERAPYINDUCED_HIF1_SURVIVAL_SIGNALING	36	-0.72978	-1.72557	0.00281841	0.0382355	0.0325283	2295	tags=58%	list=12%	signal=51%	EGLN1/BIRC5/HK1/TGFA/PDHA1/BAK1/PMAIP1/BNIP3L/HIF1A/PTGS2/SLC2A3/PKM/PGK1/EDN1/SLC2A1/BNIP3/BCL2A1/LDHA/SERPINE1/SLC16A1/IGFBP1
REACTOME_SIGNALING_BY_MODERATE_KINASE_ACTIVITY_BRAF_MUTANTS	45	-0.697554	-1.71043	0.00284712	0.0385267	0.032776	1253	tags=13%	list=7%	signal=12%	ITGB3/FN1/CAMK2A/FGG/FGB/FGA
PID_IL6_7_PATHWAY	47	-0.694797	-1.71648	0.00286203	0.0386302	0.032864	112	tags=26%	list=1%	signal=25%	STAT3/SOCS3/HCK/HSP90B1/IL6/TIMP1/CEBPB/MITF/MYC/LBP/FGG/CRP
MCBRYAN_PUBERTAL_BREAST_6_7WK_DN	78	-0.626879	-1.63615	0.00295001	0.0397169	0.0337885	3652	tags=49%	list=20%	signal=39%	SFRP1/CDC20/F2R/RPS10/ST6GALNAC5/SLC1A3/PAM/EGR2/VCAN/LY6D/SFXN1/NR1D1/ACTA2/CCNB1/ATP5MD/CISD1/TIMP1/PTTG1/IFIT3/TAGLN/HCAR3/PALLD/MYH11/PDLIM4/SLPI/TNFRSF12A/GSTA3/TNC/CNN1/ACTG2/MT1X/DSP/PLOD2/AREG/F3/S100A8/ALAS2/SERPINA3
GRAHAM_CML_QUIESCENT_VS_NORMAL_QUIESCENT_UP	91	-0.595427	-1.58963	0.00297449	0.0399453	0.0339829	4464	tags=45%	list=24%	signal=34%	RGCC/PDLIM1/CDK1/PCLAF/RRM2/DLGAP5/IL1RN/GINS1/PCCB/CDC20/MINPP1/CPOX/LMNA/CEP55/MICAL2/LEPR/ITGA2B/BLVRB/HPGDS/CDKN3/TK1/PF4/TUBB2A/TPM1/APOE/RHAG/CTSL/CCL20/CCL8/CCL3/TUBB6/SPTA1/APOC1/CA2/SERPINB2/HBA1/TFR2/CA1/HBB/HBD/HBG1
HADDAD_B_LYMPHOCYTE_PROGENITOR	272	0.356439	1.36637	0.0030557	0.0406996	0.0346246	3671	tags=28%	list=20%	signal=23%	TCL1A/MS4A1/PAX5/VPREB3/SCN3A/BLK/CD19/CD22/SCHIP1/CD79B/FCMR/CD79A/LRMP/BANK1/MSX1/IGLL1/P2RX5/CD27/MPPED2/POU2AF1/GNG7/ZNF423/MZB1/BACH2/KAT2B/CYFIP2/TOP2B/LMF1/ZSCAN16/VAMP1/NEIL1/IRF4/VSIG10/LEF1/GSDMB/ZNF107/CIITA/ALOX5/SYNE3/CACNB3/TOB1/GABPB1-IT1/TXLNGY/RNFT2/ALDH5A1/BTG2/CXCR4/CD72/TMEM243/ANKRD10/LDLRAD4/SNN/ZBTB10/ID3/BLNK/IL7R/SEMA6A/E2F5/HIP1R/CDKN2C/PNISR/RBM6/SPPL2B/PRDM2/PLEKHF2/RU…
LAIHO_COLORECTAL_CANCER_SERRATED_UP	112	-0.585058	-1.6107	0.00306653	0.0406996	0.0346246	5169	tags=73%	list=28%	signal=53%	GDI2/DAD1/VDAC3/MFAP1/RIN2/EMC3/SERF2/PRKAR1A/EPRS1/HNRNPC/HLA-DRB1/TOMM7/C5orf15/CLINT1/SEC24A/PDLIM5/RPL36AL/MACF1/SVIL/ORMDL2/CHMP2B/CAPZA1/TAGLN2/B2M/BCAP29/PLEKHB2/DDX60/ARPC2/CCN2/HSPA8/NDUFV2/SELENOT/PDIA6/NEDD8/MYL6/LCP2/MORF4L2/PPIC/MYL12B/NOP10/VAPA/AP2M1/RBX1/NPTN/ARL8B/LAMB1/IQGAP1/ATP1B1/ATP6V0E1/CNIH4/PAM/SDCBP/EMC7/CSNK1A1/OPTN/CSRP2/LAMC1/C1S/SNRPE/SGCB/SPARC/GBP1/EMP1/DPYD/PDGFC/…
CLASPER_LYMPHATIC_VESSELS_DURING_METASTASIS_DN	35	-0.728978	-1.71283	0.00306893	0.0406996	0.0346246	2780	tags=57%	list=15%	signal=49%	VCAN/FBN1/TWIST2/EMILIN2/LTBP1/SDC2/GPC1/TIMP1/PCOLCE2/COL6A3/COL6A2/COL1A2/COL3A1/CDH2/COL5A1/COL6A1/COL5A2/NT5E/LOX/CXCL6
KIM_LRRC3B_TARGETS	30	-0.739107	-1.69159	0.00306893	0.0406996	0.0346246	2369	tags=37%	list=13%	signal=32%	CD59/IFI16/GM2A/HLA-DQB1/ISG15/FTH1/IFIT1/IFI27/CXCL1/SERPINA1/C9
WP_ZINC_HOMEOSTASIS	35	-0.72914	-1.71321	0.00306893	0.0406996	0.0346246	1158	tags=40%	list=6%	signal=38%	SLC30A8/MT3/MT1F/SLC39A14/MT1M/MT1X/MT1E/MT2A/MT1G/MT1L/SLC30A10/MT1H/SLC39A5/MT1B
MEBARKI_HCC_PROGENITOR_WNT_UP_BLOCKED_BY_FZD8CRD	117	-0.576317	-1.59512	0.00309818	0.0409854	0.0348678	3399	tags=44%	list=18%	signal=36%	JAG2/TCOF1/PSTPIP2/ALDH7A1/LUM/PI15/SLC1A3/PITX2/NAV1/IGFBP5/LYPD1/DCN/VCAN/FBN1/RDH10/PRSS23/DPYSL3/LAYN/SLC26A2/WFDC3/TPM4/THBS2/PDLIM7/IGF2BP3/SLC7A5/CCR1/EXT1/NDRG4/EPHB2/PRR26/MYADM/CORO1C/CDCP1/COL3A1/NXN/RBM24/KLHL4/NOG/STK32B/ACTN1/COL5A2/TYRP1/TMEM158/SERPINE1/TGFB2/FN1/HAPLN1/F3/ALDH3A1/PPP2R2C/MYL2/TRIM55
MIKKELSEN_MCV6_HCP_WITH_H3K27ME3	367	0.335544	1.32279	0.00311083	0.0410506	0.0349232	2340	tags=29%	list=13%	signal=25%	NEUROD1/CABP7/SEZ6L/KCNH6/ECEL1/TBXT/CHRNB2/ARX/CHRNA3/PSD2/CNTN2/NELL1/AIRE/GRIA2/CACNA2D2/INSRR/MYCL/C1QL2/BCAN/GBX1/ATP2B3/POU2F3/CELF4/KCNQ2/SCNN1B/CACNA1D/ATP8A2/ADAMTS18/IHH/GABBR2/DLL3/AFF3/LTK/BEX1/SYT10/BSN/DPP10/B3GALT5/NKX3-1/SCUBE2/PACSIN1/HS3ST6/BRSK2/TMEM132E/DLGAP2/SYT6/WNT3A/KCNA2/GRID2IP/PDX1/DOCK3/SLC9A3/ZIC1/SIM2/TMEM178A/GFRA3/CCK/GRIN2C/SKAP1/ALOX15/BMP2/KCNS2/EMILIN3/GDF7/CP…
WP_SARSCOV2_INNATE_IMMUNITY_EVASION_AND_CELLSPECIFIC_IMMUNE_RESPONSE	64	-0.644281	-1.65142	0.00312138	0.0410879	0.0349549	3066	tags=47%	list=17%	signal=39%	ACE2/BSG/STAT1/CXCR2/IL6R/MX1/DDX58/TNF/CCL2/HAVCR2/IL6/PF4/IL10/LAG3/IFITM1/IFIT2/TGFB1/CCL4/CXCL10/TFAP2A/CXCL2/CCL3/CXCL3/CXCL1/CXCL11/CXCL6/CSF2/CXCL8/PPBP/CXCL5
WP_B_CELL_RECEPTOR_SIGNALING_PATHWAY	97	0.459333	1.57832	0.00316493	0.0415002	0.0353057	3904	tags=30%	list=21%	signal=24%	CR2/BLK/CD19/CD22/CD79B/CD79A/MAP4K1/LCK/PRKCB/PIK3CG/CARD11/IRF4/PLCG2/MAP2K6/NFATC2/PTPRC/BLNK/INPP5D/BRAF/ETS1/BTK/SOS1/RASGRP3/REL/DAPP1/PTPN18/FOXO1/MEF2C/IKBKB
CHIANG_LIVER_CANCER_SUBCLASS_CTNNB1_DN	167	-0.553376	-1.58176	0.00316831	0.0415002	0.0353057	2870	tags=37%	list=16%	signal=32%	DUSP5/MYO1E/COLEC11/LURAP1L/SERPINB9/EGR2/VCAN/GOT1/GDA/TIMP2/SLC2A9/SLC22A15/ETS2/SULF1/MYOM1/CHST11/MGLL/SLC7A2/CCDC80/TIMP1/TNFSF4/THBS2/PLTP/MYL9/CTHRC1/YBX3/CP/ACP5/COL6A3/EFEMP1/COL1A1/COL1A2/TMEM45A/COL3A1/MXRA5/COL5A1/MUC13/C15orf48/SRPX/LGALS4/SLPI/MMP9/GLT1D1/ASPN/GPNMB/CCL20/SERPINE1/SPHK1/FOXA3/ATP2B2/GLDC/F3/CDA/PRG4/SLC25A18/VNN1/INHBE/HAL/HABP2/PGLYRP2/C9/CRP
BLANCO_MELO_COVID19_SARS_COV_2_POS_PATIENT_LUNG_TISSUE_UP	158	-0.546576	-1.55602	0.00322464	0.0420552	0.0357779	2332	tags=39%	list=13%	signal=34%	SIRPB1/GTSF1/GPR84/TYROBP/TNFSF14/KCNJ2/CLEC4E/CLEC4A/HERC5/LILRA5/IFITM1/ISG15/CSF3R/C3AR1/IFIT3/IFIT2/ADGRE1/MXD1/CCL4/SAMD9/HS3ST3A1/CARD17/CYP19A1/SRGN/LILRA6/IFITM3/CHI3L1/FCER1G/ALOX5AP/CXCL10/CLC/METTL7B/CASP5/CYP4F3/IFIT1/RNASE2/FFAR2/CEACAM3/BCL2A1/CCL8/APOBEC3A/CRISP3/CSTA/S100A12/PADI2/ARSL/MMP8/AQP9/HBA1/TREM1/CDHR5/CDA/CLDN2/CA1/CCL7/S100A8/KRT81/RBP4/HAMP/KLK10/C6
REACTOME_TRIGLYCERIDE_METABOLISM	34	-0.739943	-1.72794	0.00323275	0.0420552	0.0357779	1310	tags=26%	list=7%	signal=25%	FABP2/CAV1/FABP4/FABP5/MOGAT1/FABP12/FABP7/MOGAT3/FABP1
REACTOME_RESPONSE_TO_METAL_IONS	13	-0.864715	-1.71671	0.00323441	0.0420552	0.0357779	2049	tags=85%	list=11%	signal=75%	CSRP1/MT3/MT1F/MT1M/MT1X/MT1E/SNCB/MT2A/MT1G/MT1H/MT1B
KOBAYASHI_EGFR_SIGNALING_24HR_DN	250	-0.507109	-1.48506	0.00327378	0.0424634	0.0361251	5749	tags=51%	list=31%	signal=35%	RAD51/NUSAP1/NCAPG/CDCA3/TTK/NCAPH/DUSP6/FAM86C1/MYBL1/CTPS1/ZWINT/EXO1/KIF11/TFDP1/UBE2C/MSH6/SNRPD1/RACGAP1/RRP15/TYMS/SPDL1/RFC2/RANGAP1/ECT2/NOC3L/ABCE1/ORC1/PRC1/KIF2C/PA2G4/PLK1/MELK/TUBG1/CKLF/RFC4/CMC2/LMNB2/CDCA8/CDK1/UBE2S/DSCC1/CSE1L/CCNA2/KIF4A/USP1/KPNA2/RRM2/DLGAP5/NOP56/CX3CL1/NOLC1/DTL/CDT1/GINS1/PRPS1/PCNA/CDC45/RRM1/SHCBP1/CDCA4/CDC6/CDC20/SRM/GPSM2/NUDT15/TCOF1/HAT1/NETO2/AURKA…
MATTHEWS_SKIN_CARCINOGENESIS_VIA_JUN	17	-0.827959	-1.73895	0.00330785	0.0428008	0.0364121	1638	tags=59%	list=9%	signal=54%	ERO1A/ALOX5AP/FPR2/NCF2/CXCL2/CALML3/PLAUR/LAMA3/SPP1/IL36B
KAYO_CALORIE_RESTRICTION_MUSCLE_UP	93	-0.60963	-1.62905	0.00335975	0.0432643	0.0368064	3402	tags=43%	list=18%	signal=35%	FAS/CYB5R3/SNTA1/LUM/LIMK1/CKAP4/HSPA6/CPA3/APP/LRP1/S100A11/ACTB/AP2S1/ITGB8/SLC2A4/PSG1/SOX15/C1QB/RBP1/UPP1/SLC1A1/FAP/COL6A3/COL1A1/COL1A2/EMP3/FLNA/COL3A1/GAS1/PLAU/CCL13/FN1/ATP2B2/GJB1/FABP5/DES/CALB1/CALB2/DEFA6/FGL1
LEONARD_HYPOXIA	41	-0.703956	-1.69269	0.00335994	0.0432643	0.0368064	2926	tags=61%	list=16%	signal=51%	SAP30/PLIN2/EFNA1/NFIL3/PFKFB4/TGFA/ALDOA/DUSP1/SLC7A5/P4HA1/SLC2A3/BHLHE40/PFKP/SLC16A3/STC2/CDKN1C/PGK1/ADORA2B/SLC2A1/BNIP3/DDIT4/P4HA2/SERPINE1/AK4/F3
HAHTOLA_MYCOSIS_FUNGOIDES_CD4_UP	62	-0.653842	-1.68123	0.00337631	0.0433701	0.0368965	3122	tags=53%	list=17%	signal=44%	ARPC1A/BST2/KLF4/MCTP1/GLRX/GLIPR1/CDKN1A/GLUL/ETS2/NLRP3/ATF3/GM2A/MS4A4A/KYNU/FBN2/PTGS2/CCL4/IER3/PFKFB3/SOD2/HBEGF/IL1B/CXCL2/CCL3/PLAUR/CXCL3/PADI2/CXCL1/G0S2/ADM/CXCL8/EREG/VNN1
RORIE_TARGETS_OF_EWSR1_FLI1_FUSION_DN	27	0.658062	1.76255	0.0034128	0.0436746	0.0371555	1464	tags=56%	list=8%	signal=51%	DCX/DBH/MYCN/KIF5C/DDC/ISL1/APC2/CRMP1/GATA3/RIMBP2/GATA2/ELAVL3/CHGB/INA/RGS5
WP_MECP2_AND_ASSOCIATED_RETT_SYNDROME	72	0.506027	1.64166	0.00341644	0.0436746	0.0371555	1622	tags=15%	list=9%	signal=14%	FGF4/POU3F2/OPRK1/GRIA4/FOXG1/IGF2/GRIA1/MYT1/DLX5/GAD1/FGF3
SESTO_RESPONSE_TO_UV_C7	69	-0.629499	-1.62366	0.00345638	0.0440394	0.0374659	4046	tags=57%	list=22%	signal=44%	RSU1/CEBPD/PPIB/H19/YARS1/CDC20/TPP1/ATIC/MTHFD1/CKAP4/PGD/PAM/ITGA6/CTSC/EPHX2/CDC25B/ESD/HSPA5/CDKN3/TK1/ITGB1/ADK/IFITM1/PCDHGC3/BLVRA/PLP2/ATP1B3/LIF/SRD5A1/CBR1/MALL/LGALS1/MT1X/MT1E/MMP1/AKR1C1/FGFBP1/MMP10/VSNL1
LENAOUR_DENDRITIC_CELL_MATURATION_DN	129	-0.568574	-1.58407	0.0034654	0.0440394	0.0374659	2707	tags=37%	list=15%	signal=32%	GSR/SERPINF1/SDC2/NMB/NINJ1/TAX1BP3/ANPEP/PF4/EMP1/KYNU/CTSK/BCAT1/HTRA1/PDLIM7/ISG15/C3AR1/NAMPT/EMP3/CLEC2B/CD14/IER3/CD163/TUBA4A/C5AR1/CHI3L1/FCER1G/SOD2/FCGR2A/C3/MMP9/IL1B/CD44/CXCL2/SLC11A1/ME1/S100A9/PLAUR/S100A12/CXCL3/KRT10/AKR1C1/CXCL8/IL1R2/PPBP/S100A8/CXCL5/CES1/SERPINA1
ZHENG_RESPONSE_TO_ARSENITE_UP	15	-0.856725	-1.75086	0.00347148	0.0440394	0.0374659	1562	tags=73%	list=8%	signal=67%	TXNRD1/HMOX1/GCLM/MT1M/FOSL1/MT1X/MT1E/MT2A/MT1G/MT1H/MT1B
COATES_MACROPHAGE_M1_VS_M2_DN	79	-0.620477	-1.62321	0.0034781	0.0440394	0.0374659	2214	tags=34%	list=12%	signal=30%	HSPA1A/HILPDA/MCOLN3/RRAS2/CD300C/C1QB/CTSK/ALDOC/ANKRD37/C1QC/ANOS1/ERO1A/THBS1/UCHL1/F10/CTSL/ITGB3/SLC2A1/BNIP3/CD5L/ANG/PADI4/AK4/ATP6V0D2/F7/LBP/ARG1
WP_METABOLIC_REPROGRAMMING_IN_COLON_CANCER	42	-0.689633	-1.66075	0.00351676	0.0444231	0.0377923	4591	tags=67%	list=25%	signal=50%	IDH3A/TIGAR/MDH2/SHMT2/SDHB/PPAT/DLST/FH/PSAT1/PSPH/PGD/GLS/TALDO1/TKT/PAICS/PDHA1/GPI/ENO1/PGAM1/PKM/SLC16A3/PGK1/GAPDH/G6PD/SLC2A1/HK3/LDHA/ALDOB
REACTOME_UREA_CYCLE	10	-0.884931	-1.67287	0.00356684	0.0449489	0.0382397	387	tags=40%	list=2%	signal=39%	NAGS/CPS1/OTC/ARG1
REACTOME_SYNTHESIS_OF_BILE_ACIDS_AND_BILE_SALTS_VIA_24_HYDROXYCHOLESTEROL	14	-0.844108	-1.69995	0.00360493	0.0453216	0.0385567	2422	tags=79%	list=13%	signal=68%	CYP46A1/AKR1C2/CYP27A1/PTGIS/AKR1C3/HSD3B7/AKR1C1/SLC27A5/AKR1C4/AKR1D1/CYP8B1
REACTOME_INITIAL_TRIGGERING_OF_COMPLEMENT	22	-0.793953	-1.71553	0.00368188	0.0461798	0.0392868	2460	tags=77%	list=13%	signal=67%	COLEC11/C4A/C1S/C2/C4B/C1R/C1QB/C1QC/C1QA/C3/FCN3/COLEC10/CFB/FCN2/MASP2/MBL2/CRP
INAMURA_LUNG_CANCER_SCC_UP	13	-0.861248	-1.70982	0.00369237	0.0462024	0.039306	1210	tags=46%	list=7%	signal=43%	SLC2A1/SFN/DSC3/KRT5/KRT14/DSG3
TUOMISTO_TUMOR_SUPPRESSION_BY_COL13A1_DN	17	-0.823996	-1.73062	0.00372457	0.046496	0.0395558	597	tags=59%	list=3%	signal=57%	PPM1J/BCO2/MPP4/OTOP3/BBOX1/TTR/CYP2E1/AFP/APOA2/CRP
BLANCO_MELO_COVID19_SARS_COV_2_INFECTION_CALU3_CELLS_UP	324	-0.480544	-1.43297	0.00373469	0.0465131	0.0395703	3093	tags=33%	list=17%	signal=28%	BST2/TNF/PTX3/SYNPO2/KMO/KLF4/CCL2/SEMA3A/STX11/SERPINB9/EGR2/IFIH1/NEURL3/ALDH1L2/BEST1/DEPDC7/KLHDC7B/CASP1/GBP5/NR1D1/MMP13/TNFSF10/IL6/NUAK2/GBP1/ULBP1/IFI16/RSAD2/TNFSF14/CSF1/NLRP3/ATF3/C1R/DUSP8/KLF10/LHB/EDN2/CLEC4E/HERC5/AMOTL2/PMAIP1/ITGAM/BCAT1/DUSP1/IFITM1/ISG15/BDKRB2/IDO1/IFIT3/IFIT2/NDUFA4L2/BATF2/PTGS2/FAP/PDCD1LG2/THBS1/SAMD9/ICAM1/TNFRSF11B/NUPR1/PHLDB2/NOCT/CREB5/STC2/SDS/LRP2/…
REACTOME_PHENYLALANINE_AND_TYROSINE_METABOLISM	11	-0.88209	-1.69251	0.00375661	0.0466768	0.0397096	459	tags=45%	list=2%	signal=44%	FAH/HGD/PAH/HPD/TAT
IIZUKA_LIVER_CANCER_PROGRESSION_G2_G3_UP	27	-0.754019	-1.68363	0.00377722	0.0468234	0.0398343	1156	tags=37%	list=6%	signal=35%	SELENOP/RARRES2/PRDX6/FERMT2/BNIP3/APOC1/PAH/ACSM2B/BAAT/CPB2
WIERENGA_PML_INTERACTOME	42	-0.687263	-1.65504	0.00381605	0.0471948	0.0401503	12	tags=17%	list=0%	signal=17%	PLEC/HSPA5/ZYX/CALU/OAT/ALB/AHSG
KRASNOSELSKAYA_ILF3_TARGETS_UP	39	-0.711186	-1.70462	0.0039287	0.0484753	0.0412396	3014	tags=51%	list=16%	signal=43%	CFH/RGS4/PSMB9/IFI6/IFI16/EMP1/IFITM1/ISG15/BDKRB2/IFIT3/FAP/CLEC2B/APOE/IFIT1/NT5E/PLAU/IFI27/CST4/HBE1/HBG1
RODWELL_AGING_KIDNEY_NO_BLOOD_UP	217	-0.517693	-1.50648	0.00396625	0.0488253	0.0415374	4072	tags=50%	list=22%	signal=39%	HIKESHI/HOMER3/MAP4/POLE4/RPN2/RPL35/ATL3/CYFIP1/RPL12/CCN3/PPP1R14B/DPCD/ITPR3/TMPRSS4/CRELD2/ITGB6/ACER3/RPS10/PRICKLE1/SPON1/TFPI/LUM/SLC1A3/RPS27L/NFIX/CKAP4/COL15A1/TPBG/SOCS3/MRAS/ANTXR1/CCL2/COL27A1/PAM/MFGE8/ANTXR2/C4A/MTHFD1L/FBN1/PLOD3/KIRREL1/TIMP2/C1S/HEXB/C1R/CALU/MGLL/SERPING1/RAB34/NUAK1/FHL1/TIMP1/ALPK2/C1QB/PIGR/MYRF/PDGFC/SERPINH1/C1QC/RBP1/CTHRC1/C1QA/PXDN/RPL22L1/CDC42EP1/MRC1…
REACTOME_CREATION_OF_C4_AND_C2_ACTIVATORS	14	-0.840632	-1.69295	0.00399019	0.0490065	0.0416916	2460	tags=79%	list=13%	signal=68%	C1S/C1R/C1QB/C1QC/C1QA/FCN3/COLEC10/FCN2/MASP2/MBL2/CRP
PID_SYNDECAN_4_PATHWAY	31	-0.737763	-1.69716	0.00401319	0.0491755	0.0418353	2119	tags=42%	list=12%	signal=37%	ITGB1/ADAM12/FGF2/THBS1/ACTN1/MMP9/TNC/ITGA5/FN1/LAMA3/LAMA1/F2/PLG

## Sheet: ICI_C5
ID	setSize	enrichmentScore	NES	pvalue	p.adjust	qvalues	rank	leading_edge			core_enrichment
GOBP_HUMORAL_IMMUNE_RESPONSE	235	-0.681155	-1.97661	1e-10	4.21333e-08	3.69342e-08	1414	tags=37%	list=8%	signal=34%	VSIG4/TREM2/C5AR1/CXCL10/GAPDH/NOD2/C3/CAMP/SLPI/CFI/IFNE/CD5L/PRSS3/IL1B/CXCL2/SLC11A1/FCN3/BPIFA2/ANG/CCL13/S100A9/BPIFA1/COLEC10/CFB/S100A12/CXCL3/CXCL1/PGLYRP4/RNASE7/DEFB1/PF4V1/C8G/CXCL11/C5/CXCL6/DMBT1/REG1B/TREM1/PGLYRP3/CXCL8/IL36RN/PGC/PPBP/S100A8/CXCL5/WFDC5/REG1A/C4BPB/KRT6A/WFDC12/PI3/DEFA6/ZP4/PGLYRP2/KLK7/C6/S100A7/KRT1/C4BPA/KLK5/IFNA6/FCN2/CFHR1/VTN/CPN2/TF/HPX/CPB2/CPN1/MASP2/MB…
GOBP_LIPID_LOCALIZATION	465	-0.601843	-1.81211	1e-10	4.21333e-08	3.69342e-08	1804	tags=20%	list=10%	signal=19%	LDLR/SLC10A1/MSR1/NR1H4/SLC1A1/GJA1/CEL/THBS1/ADORA1/APOE/PPFIA4/CYP19A1/INHBA/C3/FABP2/EDN1/ITGB3/SLC27A6/ANXA1/SLC2A1/NTRK2/TTPA/FFAR2/ANXA2/IL1B/ABCA4/AGTR1/POMC/SLCO1B7/ENPP1/PLA2G3/CAV1/APOC1/FABP4/ABCA12/OSBPL6/SLC7A11/CYP4F2/APOM/RETN/AKR1C1/FABP5/NR0B2/LRAT/THRSP/GAL/CYP7A1/EGF/AQP9/SLC10A6/AGT/SLC27A5/SLC17A8/SLCO1B3/LEP/CFTR/SPP1/GLTPD2/NPC1L1/ABCB11/SLC25A18/SERPINA5/SLC10A2/ABCC2/PCSK…
GOBP_NEGATIVE_REGULATION_OF_HYDROLASE_ACTIVITY	409	-0.684328	-2.05573	1e-10	4.21333e-08	3.69342e-08	1361	tags=21%	list=7%	signal=20%	GAPDH/C3/CST1/SNCA/ECM1/PRNP/PHACTR3/IFIT1/SLPI/RGN/ANXA1/MMP9/ANXA2/PPP1R1A/CRYAB/A2ML1/CD44/SERPINE1/SERPINB1/ANGPTL4/TGFB2/SLC39A14/CSTA/PLAUR/SERPINB5/APOC1/SERPINB3/PPP4R4/HGF/SFN/SERPINB2/MYOZ1/CAMK2A/CD109/SH3RF2/PPP1R14C/C5/TFPI2/CST4/CST5/AGT/SERPINB13/SERPINB10/SERPINB7/SERPINA5/SERPINB4/SERPINB12/USP17L2/ITIH4/WFDC5/SERPINA4/CARD18/SERPINF2/NLRP7/SERPINA11/PPP1R27/WFDC12/SERPINA3/PI3/S…
GOBP_NEGATIVE_REGULATION_OF_PEPTIDASE_ACTIVITY	220	-0.733256	-2.12731	1e-10	4.21333e-08	3.69342e-08	1361	tags=29%	list=7%	signal=27%	GAPDH/C3/CST1/SNCA/ECM1/PRNP/SLPI/MMP9/ANXA2/CRYAB/A2ML1/CD44/SERPINE1/SERPINB1/CSTA/PLAUR/SERPINB5/SERPINB3/HGF/SFN/SERPINB2/CD109/C5/TFPI2/CST4/CST5/AGT/SERPINB13/SERPINB10/SERPINB7/SERPINA5/SERPINB4/SERPINB12/ITIH4/WFDC5/SERPINA4/CARD18/SERPINF2/NLRP7/SERPINA11/WFDC12/SERPINA3/PI3/SERPINA1/OPRPN/SERPIND1/SERPINA7/VIL1/ITIH3/FETUB/VTN/ITIH2/KNG1/SERPINA6/SERPINC1/ITIH1/C3P1/SPP2/FABP1/SERPINA10…
GOBP_NEGATIVE_REGULATION_OF_PROTEOLYSIS	301	-0.712755	-2.10611	1e-10	4.21333e-08	3.69342e-08	1408	tags=24%	list=8%	signal=22%	GAS1/GAPDH/C3/CST1/SNCA/ECM1/PRNP/SLPI/MMP9/ANXA2/CRYAB/A2ML1/CD44/SERPINE1/SERPINB1/CSTA/PLAUR/SERPINB5/SERPINB3/HGF/SFN/SERPINB2/PRKCG/CD109/C5/TFPI2/CST4/CST5/AGT/IL1R2/SERPINB13/SERPINB10/SERPINB7/SERPINA5/SERPINB4/SERPINB12/TTC36/USP17L2/ITIH4/WFDC5/SERPINA4/CARD18/SERPINF2/NLRP7/SERPINA11/WFDC12/SERPINA3/PI3/SERPINA1/OPRPN/SERPIND1/SERPINA7/VIL1/ITIH3/FETUB/VTN/ITIH2/KNG1/CPB2/SERPINA6/F2/S…
GOBP_NEUTRAL_LIPID_METABOLIC_PROCESS	121	-0.773434	-2.13486	1e-10	4.21333e-08	3.69342e-08	1362	tags=28%	list=7%	signal=26%	PNPLA1/C3/FABP2/RGN/PNPLA3/GPAT3/CAV1/ANG/APOC1/FABP4/FABP5/LIPF/THRSP/MOGAT1/SLC27A5/CAV3/FABP12/CPS1/PCSK9/FABP7/FGF21/MOGAT3/PCK1/MTTP/CYP2E1/G6PC/APOA4/APOA2/APOB/FABP1/APOA5/APOA1/APOH/APOC3
GOBP_PLATELET_DEGRANULATION	126	-0.769997	-2.12489	1e-10	4.21333e-08	3.69342e-08	1602	tags=32%	list=9%	signal=29%	THBS1/ANXA5/FLNA/SRGN/VEGFC/TUBA4A/ECM1/ACTN1/ITGB3/SERPINE1/TGFB2/FN1/PCDH7/HGF/CD109/EGF/PPBP/ITIH4/SERPINA4/TTN/SERPINF2/SERPINA3/A1BG/ACTN2/SERPINA1/ITIH3/TF/ORM2/KNG1/ORM1/SPP2/FGG/FGB/APOA1/PLG/ALB/AHSG/HRG/APOH/FGA
GOBP_REGULATION_OF_PEPTIDASE_ACTIVITY	408	-0.607944	-1.82689	1e-10	4.21333e-08	3.69342e-08	2700	tags=31%	list=15%	signal=27%	ANXA8/SERPINF1/PSMB9/HSPE1/TP63/PRDX5/IFI6/CASP1/SERPINB8/CTSD/GRAMD4/PCSK1N/TIMP2/PSMA3/EFNA1/TNFSF10/C4B/WFDC3/SPOCK1/IFI16/FOXL2/TNFSF14/NLRP3/LPA/TIMP4/DHCR24/SERPING1/BAK1/NLRP12/FAM162A/TIMP1/ASPH/SERPINH1/PMAIP1/MAPK12/PTTG1/MT3/RCN3/ANOS1/BIN1/MEFV/PCOLCE2/SLC1A1/ANXA8L1/KHDC1L/COL6A3/CCN1/LTF/THBS1/CARD17/PERP/EFNA3/GAPDH/C3/CST1/SNCA/MYC/ECM1/PRNP/SLPI/MMP9/ANXA2/CRYAB/A2ML1/CD44/SERPIN…
GOBP_REGULATION_OF_RESPONSE_TO_WOUNDING	152	-0.740293	-2.07487	1e-10	4.21333e-08	3.69342e-08	2165	tags=36%	list=12%	signal=32%	KIAA0319/SERPING1/ITGB1/HPSE/IL10/F2RL1/THBD/FERMT2/EPHB2/FGF2/GJA1/FAP/RTN4R/THBS1/PHLDB2/CLDN1/FLNA/APOE/CLDN19/HBEGF/EDN1/ANXA1/TNFRSF12A/SERPINE1/PLAU/CAV1/PLAUR/RGMA/SERPINB2/MYOZ1/CD109/KLKB1/PROC/F3/SPP1/SERPINF2/F7/F12/VIL1/KLK8/KRT1/F11/VTN/KNG1/CPB2/F2/SERPINC1/APCS/FGG/REG3A/FGB/PLG/HRG/APOH/FGA
GOBP_REGULATION_OF_WOUND_HEALING	122	-0.771187	-2.13041	1e-10	4.21333e-08	3.69342e-08	1875	tags=36%	list=10%	signal=33%	THBD/FERMT2/EPHB2/FGF2/GJA1/FAP/THBS1/PHLDB2/CLDN1/APOE/CLDN19/HBEGF/EDN1/ANXA1/TNFRSF12A/SERPINE1/PLAU/CAV1/PLAUR/SERPINB2/MYOZ1/CD109/KLKB1/PROC/F3/SERPINF2/F7/F12/VIL1/KRT1/F11/VTN/KNG1/CPB2/F2/SERPINC1/APCS/FGG/REG3A/FGB/PLG/HRG/APOH/FGA
GOBP_STEROID_METABOLIC_PROCESS	303	-0.672968	-1.99063	1e-10	4.21333e-08	3.69342e-08	2237	tags=28%	list=12%	signal=25%	SULT4A1/VLDLR/LHB/DHCR24/FGF1/VDR/YWHAH/ATP1A1/AKR1C2/CYP27A1/FGFR4/ACOX2/AKR1C3/MT3/HSD3B7/HSD3B2/LDLR/NR1H4/CEL/SRD5A1/SNAI2/CYP27B1/LIPA/APOE/CYP19A1/LRP2/UGT2B7/HSD11B1/G6PD/SRD5A2/HSD17B1/ACAT1/AGTR1/AKR1B15/SEC14L2/APOC1/CYP3A7/CYP3A43/HSD17B6/DHRS9/OSBPL6/CYP2C9/UGT1A8/PPARGC1A/AKR1C1/NR0B2/CYP11A1/GAL/CYP7A1/ADM/AGT/SULT2B1/SLC27A5/RDH16/LEP/CFTR/SPP1/NPC1L1/ABCB11/NR1I2/CYP2C8/NR0B1/PCSK…
GOBP_TRIGLYCERIDE_METABOLIC_PROCESS	96	-0.819224	-2.1981	1e-10	4.21333e-08	3.69342e-08	1362	tags=34%	list=7%	signal=32%	PNPLA1/C3/FABP2/RGN/PNPLA3/GPAT3/CAV1/APOC1/FABP4/FABP5/LIPF/THRSP/MOGAT1/SLC27A5/CAV3/FABP12/CPS1/PCSK9/FABP7/FGF21/MOGAT3/PCK1/MTTP/CYP2E1/G6PC/APOA4/APOA2/APOB/FABP1/APOA5/APOA1/APOH/APOC3
GOBP_WOUND_HEALING	499	-0.613824	-1.85333	1e-10	4.21333e-08	3.69342e-08	2123	tags=26%	list=12%	signal=24%	PF4/ITGB1/FGF1/HPSE/TIMP1/CSRP1/GATA5/RHOC/MYL9/RAP2B/F2RL1/THBD/HIF1A/FERMT2/EXT1/P2RY1/EPHB2/FGF2/TGFB1/EGFR/TPM1/GJA1/FAP/AXL/CCN1/EHD2/COL1A1/ODAM/THBS1/COL1A2/ANXA5/PHLDB2/CLDN1/FKBP10/FLNA/COL3A1/APOE/HMOX1/POSTN/COL5A1/NFE2/CYP4F11/FCER1G/NOG/H3C6/F10/CLDN19/HBEGF/EDN1/ITGB3/ITGA2/P2RX6/ANXA1/PDPN/TNFRSF12A/CD44/TNC/SLC11A1/LOX/ITGA5/DCBLD2/SERPINE1/PLAU/CAV1/TGFB2/CD177/PLAUR/FN1/IL24/WNT…
GOCC_BLOOD_MICROPARTICLE	112	-0.878195	-2.40523	1e-10	4.21333e-08	3.69342e-08	690	tags=54%	list=4%	signal=53%	C3/ACTA1/BCHE/SLC2A1/CD5L/TMPRSS13/FCN3/ANGPTL4/CFB/FN1/ACTG2/PRSS1/C8G/HBA1/HBA2/AGT/ACTC1/HBE1/HBB/HBD/ITIH4/CFHR3/SLC4A1/SERPINF2/SERPINA3/A1BG/KRT1/C4BPA/HBG2/FCN2/CFHR1/VTN/CPN2/TF/ITIH2/ORM2/KNG1/PON1/HPX/ORM1/AFM/HPR/F2/SERPINC1/APOA4/ITIH1/APOA2/GC/HP/C9/APCS/FGG/C8A/FGB/APOA1/PLG/ALB/AHSG/HRG/AMBP/FGA
GOCC_COLLAGEN_CONTAINING_EXTRACELLULAR_MATRIX	404	-0.689711	-2.06937	1e-10	4.21333e-08	3.69342e-08	2033	tags=34%	list=11%	signal=31%	THBS2/ADAM19/SERPINH1/FBN2/HTRA1/C1QC/EGFL6/TGFB1I1/CTHRC1/C1QA/PXDN/MXRA7/ADAMTS3/GPC5/ADAMTS2/TGFB1/ACHE/MFAP5/COL12A1/APLP1/TGM2/MMP2/COL6A3/CCN1/EDIL3/EFEMP1/WNT2/COL1A1/COL6A2/HRNR/THBS1/ICAM1/CDH13/COL1A2/ANXA5/AMTN/COL3A1/COL5A3/APOE/CDH2/MXRA5/POSTN/COL5A1/PKM/COL6A1/GPC6/LAMB3/CLC/SRPX/LGALS4/CTSB/GREM1/CTSL/ECM1/EYS/SLPI/CILP/COL5A2/ANXA1/MMP9/ANXA2P2/ANXA2/ASPN/LOXL2/P3H2/TNC/MATN4/S10…
GOCC_CONTRACTILE_FIBER	219	-0.693915	-2.01396	1e-10	4.21333e-08	3.69342e-08	2736	tags=45%	list=15%	signal=39%	FBXL22/JPH2/CALM1/PLEC/MYH15/SCO2/CSRP2/CALM2/FHL3/ILK/RYR2/ACTA2/TNNI3/PGM5/DMD/TPM4/ATP2B4/MYOM1/TNNT2/TIMP4/CSRP1/ALDOA/NEXN/MYL9/BAG3/PDLIM7/PARVB/FERMT2/IDO1/BIN1/TPM2/PALLD/TPM1/MMP2/SYNC/CORO1C/ENO1/FLNA/TMOD4/MYH11/RYR3/ANKRD2/ACTA1/MYH13/PDLIM4/ACTN1/SMTNL2/SYNM/PDLIM3/FBXO32/ADRA1A/SLC2A1/IGFN1/KY/MYOZ2/CRYAB/MYOM2/CASQ2/MYO18B/MYOZ1/MYLK2/FLNC/TNNT1/MYOM3/DES/TCAP/MYH8/RYR1/TNNC2/NEB/A…
GOCC_ENDOPLASMIC_RETICULUM_LUMEN	293	-0.652666	-1.93066	1e-10	4.21333e-08	3.69342e-08	1869	tags=27%	list=10%	signal=24%	RCN3/P4HA1/FAM20C/CP/COL12A1/PTGS2/CES3/GPX8/FMO1/COL6A3/CCN1/ERO1A/COL1A1/COL6A2/THBS1/COL1A2/FKBP10/AMTN/COL3A1/COL5A3/APOE/CDH2/COL5A1/COL6A1/STC2/F10/C3/EDN1/ARSJ/BCHE/ENAM/COL5A2/P3H2/MSLN/TNC/LGALS1/P4HA2/CASQ2/PLAUR/FN1/WNT7A/COL11A1/COL21A1/ARSF/ARSL/ARSI/MELTF/EVA1A/COL17A1/PROC/SPP1/PCSK9/F7/CES1/SERPINA1/SERPIND1/TRDN/MTTP/TF/ITIH2/KNG1/IGFBP1/PROZ/AFP/F2/SERPINC1/APOA4/APOA2/APOB/SPP2…
GOCC_PLATELET_ALPHA_GRANULE	89	-0.810282	-2.1602	1e-10	4.21333e-08	3.69342e-08	1457	tags=33%	list=8%	signal=30%	SRGN/VEGFC/SNCA/ACTN1/ITGB3/SERPINE1/TGFB2/FN1/PCDH7/HGF/CD109/EGF/PPBP/SERPINA5/SERPINF2/SERPINA3/A1BG/ACTN2/SERPINA1/ORM2/KNG1/ORM1/FGG/FGB/PLG/ALB/AHSG/HRG/FGA
GOCC_PLATELET_ALPHA_GRANULE_LUMEN	66	-0.83626	-2.11852	1e-10	4.21333e-08	3.69342e-08	1047	tags=32%	list=6%	signal=30%	SERPINE1/TGFB2/FN1/HGF/EGF/PPBP/SERPINF2/SERPINA3/A1BG/ACTN2/SERPINA1/ORM2/KNG1/ORM1/FGG/FGB/PLG/ALB/AHSG/HRG/FGA
GOCC_VESICLE_LUMEN	316	-0.661254	-1.95926	1e-10	4.21333e-08	3.69342e-08	2190	tags=31%	list=12%	signal=28%	PSMB7/CTSD/PRDX4/CTSZ/NME2/TIMP2/HEXB/PRDX6/SPARC/MNDA/ADA/LCN2/DERA/TMSB4X/GM2A/PYGL/SERPING1/PF4/HPSE/GPI/TIMP1/ALDOA/ALDOC/PNP/LRG1/FAM3C/PYGB/TGFB1/IMPDH1/EGFR/GSTP1/LTF/HRNR/THBS1/FTL/PGAM1/SRGN/PKM/VEGFC/CHI3L1/C3/CAMP/ECM1/ACTN1/SLPI/RNASE2/OSCAR/ANXA2/HK3/POMC/SERPINE1/SERPINB1/TGFB2/CRISP3/S100A9/FN1/S100A12/FOLR3/SERPINB3/PADI2/CXCL1/HGF/RETN/FABP5/MMP8/EGF/OLFM4/CDA/CHIT1/PPBP/S100A8/T…
GOMF_ENDOPEPTIDASE_REGULATOR_ACTIVITY	167	-0.752853	-2.12613	1e-10	4.21333e-08	3.69342e-08	1361	tags=33%	list=7%	signal=31%	GAPDH/C3/CST1/SNCA/PRNP/SLPI/ANXA2/A2ML1/SERPINE1/SERPINB1/CSTA/SERPINB5/SERPINB3/SERPINB2/CD109/C5/TFPI2/CST4/CST5/AGT/SERPINB13/SERPINB10/SERPINB7/SERPINA5/SERPINB4/SERPINB12/ITIH4/WFDC5/SERPINA4/CARD18/SERPINF2/NLRP7/SERPINA11/WFDC12/SERPINA3/PI3/SERPINA1/OPRPN/SERPIND1/SERPINA7/VIL1/ITIH3/FETUB/ITIH2/KNG1/SERPINA6/SERPINC1/ITIH1/C3P1/SPP2/SERPINA10/SMR3B/AHSG/HRG/AMBP
GOMF_ENZYME_INHIBITOR_ACTIVITY	348	-0.690369	-2.05033	1e-10	4.21333e-08	3.69342e-08	1361	tags=23%	list=7%	signal=22%	LTF/ANXA5/CARD17/GCKR/BIRC7/CDKN1C/GAPDH/C3/CST1/SNCA/PRNP/PHACTR3/SLPI/ANXA1/WARS1/ANXA2P2/ANXA2/PPP1R1A/A2ML1/SCGB1A1/SERPINE1/SERPINB1/ANGPTL4/CSTA/SERPINB5/APOC1/ANXA3/SERPINB3/SNCB/SFN/UGT1A8/SERPINB2/MYOZ1/CD109/SH3RF2/PPP1R14C/C5/TFPI2/CST4/CST5/AGT/SERPINB13/SERPINB10/SERPINB7/SERPINA5/SERPINB4/SERPINB12/ITIH4/WFDC5/SERPINA4/CARD18/SERPINF2/NLRP7/SERPINA11/PPP1R27/WFDC12/SERPINA3/PI3/SERP…
GOMF_PEPTIDASE_REGULATOR_ACTIVITY	204	-0.721931	-2.08413	1e-10	4.21333e-08	3.69342e-08	1361	tags=28%	list=7%	signal=26%	GAPDH/C3/CST1/SNCA/PRNP/SLPI/ANXA2/A2ML1/SERPINE1/SERPINB1/CAV1/CSTA/SERPINB5/FN1/SERPINB3/SERPINB2/CD109/C5/TFPI2/CST4/CST5/AGT/SERPINB13/SERPINB10/SERPINB7/SERPINA5/SERPINB4/SERPINB12/ITIH4/WFDC5/SERPINA4/CARD18/SERPINF2/NLRP7/SERPINA11/WFDC12/SERPINA3/PI3/SERPINA1/OPRPN/SERPIND1/SERPINA7/VIL1/ITIH3/FETUB/ITIH2/KNG1/SERPINA6/SERPINC1/ITIH1/C3P1/SPP2/SERPINA10/SMR3B/AHSG/HRG/AMBP
HP_ABNORMALITY_OF_COAGULATION	182	-0.719797	-2.0529	1e-10	4.21333e-08	3.69342e-08	1538	tags=19%	list=8%	signal=18%	FLNA/SPTB/PRF1/F10/ITGB3/CFI/A2ML1/PGM1/SERPINE1/SPTA1/RYR1/KLKB1/PROC/HBB/SLC30A10/ABCC2/EPB42/SLC4A1/SERPINF2/F7/F12/CACNA1S/MTTP/F11/AKR1D1/F13B/ALDOB/F2/SERPINC1/FGG/FGB/PLG/HRG/F9/FGA
GOBP_NEGATIVE_REGULATION_OF_RESPONSE_TO_WOUNDING	85	-0.803504	-2.13733	1.69193e-10	6.84353e-08	5.99906e-08	1690	tags=40%	list=9%	signal=36%	GJA1/FAP/RTN4R/THBS1/PHLDB2/APOE/CLDN19/EDN1/SERPINE1/PLAU/PLAUR/RGMA/SERPINB2/MYOZ1/CD109/KLKB1/PROC/SPP1/SERPINF2/F12/KLK8/KRT1/F11/VTN/KNG1/CPB2/F2/APCS/FGG/FGB/PLG/HRG/APOH/FGA
GOBP_KERATINOCYTE_DIFFERENTIATION	198	-0.686819	-1.97692	2.4672e-10	9.59551e-08	8.41145e-08	1731	tags=38%	list=9%	signal=35%	PKP3/PALLD/JAG1/HRNR/CYP27B1/PERP/LIPN/LCE1E/TCHH/CTSL/CASP14/ANXA1/KRT84/KRT3/KRT79/DSG1/CSTA/SCEL/DSC2/ABCA12/KRT17/KRT10/SFN/FLG/DSP/IL20/SPRR2F/KRT15/KRT37/TGM3/LIPM/CTSV/CD109/CDH3/KRT36/DSC3/PKP1/KRT16/TGM5/EREG/SERPINB13/CNFN/KRT78/KRT74/KRT5/KLK12/KLK14/KRT14/SPRR2A/SPRR1B/KRT81/TGM1/DSG3/SPRR2D/KRT2/KRT9/KRT6A/CDSN/SPRR4/KRTAP19-1/DSG4/LCE3A/SPRR2E/PI3/SPRR2G/KRT6B/KLK13/KRT75/S100A7/KRT…
GOBP_ACUTE_INFLAMMATORY_RESPONSE	99	-0.782407	-2.10589	3.1208e-10	1.1688e-07	1.02457e-07	1831	tags=44%	list=10%	signal=40%	EXT1/CEBPB/PTGS2/GSTP1/ICAM1/ADORA1/NUPR1/CD163/C3/FFAR2/IL1B/OSMR/FN1/OSM/IL20RB/KLKB1/TFR2/TREM1/F3/IL31RA/VNN1/S100A8/ITIH4/SERPINF2/F12/SERPINA3/SERPINA1/HAMP/SAA1/SAA2/CREB3L3/SAA4/LBP/ORM2/ORM1/MBL2/HPR/F2/SERPINC1/HP/APCS/REG3A/AHSG/CRP
GOBP_NEGATIVE_REGULATION_OF_WOUND_HEALING	69	-0.824177	-2.10726	4.47737e-10	1.61697e-07	1.41744e-07	1690	tags=43%	list=9%	signal=40%	GJA1/FAP/THBS1/PHLDB2/APOE/CLDN19/EDN1/SERPINE1/PLAU/PLAUR/SERPINB2/MYOZ1/CD109/KLKB1/PROC/SERPINF2/F12/KRT1/F11/VTN/KNG1/CPB2/F2/APCS/FGG/FGB/PLG/HRG/APOH/FGA
GOBP_SKIN_DEVELOPMENT	310	-0.63083	-1.86464	5.38995e-10	1.87942e-07	1.64751e-07	1744	tags=32%	list=9%	signal=29%	EGFR/PKP3/PALLD/JAG1/SOX21/COL1A1/HRNR/COL1A2/GJB3/CLDN1/CYP27B1/COL3A1/COL5A3/ITGA3/PERP/COL5A1/SOX9/LIPN/LCE1E/INHBA/TCHH/CTSL/ITGA2/FLG2/CASP14/COL5A2/ANXA1/KRT84/KRT3/ASPRV1/KRT79/MET/TGFB2/DSG1/CSTA/SCEL/DSC2/ABCA12/KRT17/KRT10/SFN/FLG/DSP/IL20/SPRR2F/KRT15/ALOX12B/KRT37/TGM3/LIPM/CTSV/GAL/CD109/ALX4/CDH3/RYR1/KRT36/DSC3/PKP1/FOXE1/KRT16/TGM5/EREG/SERPINB13/CNFN/KRT78/KRT74/KRT5/KLK12/KLK14/…
GOBP_REGULATION_OF_BODY_FLUID_LEVELS	474	-0.583761	-1.75916	6.85481e-10	2.2902e-07	2.0076e-07	1690	tags=21%	list=9%	signal=19%	GJA1/FAP/AXL/CEL/EHD2/COL1A1/HRNR/THBS1/COL1A2/ADORA1/ANXA5/CELSR2/CLDN1/FLNA/COL3A1/APOE/NFE2/CYP4F11/FCER1G/H3C6/F10/EDN1/ITGB3/HK2/ITGA2/FLG2/P2RX6/PDPN/AVPR2/SERPINE1/SLC22A2/PLAU/CDO1/CAV1/MET/CD177/PLAUR/BPIFA1/FN1/NEURL1/ABCA12/SLC7A11/CYP4F2/SLC6A3/SFN/SERPINB2/FLG/AQP5/ALOX12B/PRKCG/PF4V1/ADM/TFPI2/KLKB1/PROC/KRT16/F3/CFTR/NPPB/HBE1/HBB/HNF4A/SERPINA5/HBD/HGFAC/GATA4/SLC4A1/SERPINF2/F7/C…
GOBP_POST_TRANSLATIONAL_PROTEIN_MODIFICATION	345	-0.62141	-1.84575	7.02098e-10	2.2902e-07	2.0076e-07	3146	tags=27%	list=17%	signal=23%	TTL/CKAP4/PSMB5/PSMD2/KLHL5/SOCS3/PENK/PSMD14/APOL1/COPS8/PSMA6/APP/PSMB6/CAND1/IGFBP5/PSMB3/PSMD1/MFGE8/C4A/VCAN/FBXL22/HSP90B1/FBN1/PSMB9/NUCB1/PRSS23/LAMC1/LTBP1/PSMB7/CCDC8/FSTL1/SDC2/P3H1/PSMA3/IL6/PSMC1/UBE2F/SCG2/UBD/FBXL21P/CSF1/CALU/ASB2/TIMP1/FBXW10/FSTL3/HIF1A/FBXO17/FAM20C/CP/CCN1/AMTN/APOE/CDH2/STC2/HIF3A/AGBL1/C3/ENAM/RAB38/FBXO32/FBXO2/MSLN/TNC/LGALS1/FOLH1B/FN1/MELTF/EVA1A/PROC/SP…
GOBP_ORGANIC_ACID_BIOSYNTHETIC_PROCESS	312	-0.631258	-1.86692	7.94203e-10	2.50968e-07	2.2e-07	2779	tags=32%	list=15%	signal=28%	MIF/ELOVL3/EPHX2/MTHFD1L/STARD4/MALRD1/GOT1/RDH10/PLOD3/NR1D1/GLUL/HPGDS/CYP46A1/PLA2G5/ALOX15B/NAGS/HSD17B12/ATP2B4/GAMT/MGLL/SCD5/EDN2/DPYD/KYNU/CYP27A1/FGFR4/BCAT1/ACOX2/RBP1/PTGIS/AKR1C3/GGT1/IDO1/TRIB3/HSD3B7/ACOT7/NR1H4/PTGS2/GSTP1/CBR1/GGTLC2/DEGS1/FADS3/HOGA1/OAT/PKM/SDS/CYP4F11/ALOX5AP/ELOVL4/EDN1/RGN/ANXA1/IL1B/PTGS1/FOLH1B/CDO1/PLA2G3/BHMT2/HACD1/GPT/APOC1/DHRS9/OSBPL6/CYP4A22/CYP2C9/M…
GOBP_REGULATION_OF_COAGULATION	70	-0.814568	-2.09039	9.09464e-10	2.78682e-07	2.44293e-07	1047	tags=34%	list=6%	signal=32%	SERPINE1/PLAU/CAV1/PLAUR/SERPINB2/KLKB1/PROC/F3/SERPINF2/F7/F12/KRT1/F11/VTN/KNG1/CPB2/F2/SERPINC1/FGG/FGB/PLG/HRG/APOH/FGA
GOBP_COMPLEMENT_ACTIVATION	69	-0.81776	-2.09086	1.10714e-09	3.29277e-07	2.88645e-07	1414	tags=46%	list=8%	signal=43%	VSIG4/C5AR1/C3/CFI/CD5L/IL1B/FCN3/COLEC10/CFB/C8G/C5/C4BPB/C6/KRT1/C4BPA/FCN2/CFHR1/VTN/CPN2/CPB2/CPN1/MASP2/MBL2/CFHR4/F2/C8B/C9/APCS/C8A/CFHR5/CRP/CFHR2
GOBP_STEROL_HOMEOSTASIS	79	-0.799023	-2.09558	1.2291e-09	3.55105e-07	3.11286e-07	1145	tags=29%	list=6%	signal=27%	MALL/CAV1/FABP4/APOM/AKR1C1/CYP7A1/CAV3/ABCB11/HNF4A/PCSK9/CES1/ABCG8/PLA2G12B/ABCG5/MTTP/ANGPTL3/G6PC/APOA4/APOA2/APOB/APOA5/APOA1/APOC3
HP_THICKENED_SKIN	400	-0.593839	-1.78187	1.4143e-09	3.9726e-07	3.48239e-07	1997	tags=22%	list=11%	signal=20%	NEXN/NPM1/CAP2/BAG3/ANOS1/ADAMTS2/COL12A1/TPM1/GJA1/MMP2/COL6A3/CAVIN1/GJB6/COL1A1/COL6A2/GJB3/CLDN1/CYP19A1/PERP/LIPN/COL6A1/VEGFC/PNPLA1/LAMB3/NOD2/SGCD/ELOVL4/ECM1/HSD11B1/FLG2/CRYAB/POMC/ASPRV1/ENPP1/CAV1/KISS1R/DSG1/CSTA/HAND2/DSC2/PROK2/ABCA12/KRT17/KRT10/FLG/DSP/AQP5/ARSL/ALOX12B/DES/TCAP/LAMA3/COL17A1/GJB2/CDH3/RYR1/PKP1/ACTC1/SULT2B1/SLC12A3/KRT16/TGM5/LAMC2/IL36RN/SDR9C7/SERPINB7/KRT5/K…
GOBP_SMALL_MOLECULE_CATABOLIC_PROCESS	418	-0.59031	-1.77423	1.51133e-09	4.13042e-07	3.62074e-07	2432	tags=25%	list=13%	signal=22%	TPI1/RIDA/CYP46A1/OXCT1/ENO2/ETFB/RBKS/ADA/ATP2B4/AHCY/DERA/ALDH3A2/ALDH1A1/ECI2/GPI/DPYD/KYNU/ALDOA/CYP27A1/MIOX/ALDOC/BCAT1/PNP/NUDT7/ACOX2/AKR1C3/UPP1/MT3/IDO1/MTHFS/FAH/IMPA2/CEL/SLC25A21/KHK/CBR3/ENO1/CYP27B1/HOGA1/APOE/PFKP/OAT/PRODH/ALDH1B1/PGAM1/PKM/SDS/CYP4F11/PGK1/GAPDH/TYMP/CYP4F3/ALDH1L1/HK2/ACAT1/NT5E/HK3/PGM1/TDO2/CDO1/APOBEC3A/GPT/HSD17B6/CYP4F2/ADH7/ALDH8A1/CYP7A1/PON3/TKTL1/GLDC/…
HP_PALMOPLANTAR_KERATODERMA	147	-0.714173	-2.00078	1.76863e-09	4.70642e-07	4.12566e-07	2485	tags=38%	list=14%	signal=33%	PLN/POMP/TNNI3/DMD/TRPV3/CERS3/TNNT2/NEXN/NPM1/CAP2/BAG3/TPM1/GJA1/GJB6/GJB3/PERP/PNPLA1/LAMB3/SGCD/CRYAB/ENPP1/DSG1/CSTA/HAND2/DSC2/ABCA12/KRT17/KRT10/DSP/AQP5/ALOX12B/DES/TCAP/LAMA3/COL17A1/GJB2/PKP1/ACTC1/KRT16/LAMC2/SERPINB7/KRT5/KRT14/MYPN/TTN/TGM1/KRT2/KRT9/KRT6A/ACTN2/ANKRD1/KRT6B/KRT1/KRT6C/CSRP3/TAT
HP_HYPERKERATOSIS	240	-0.659518	-1.92029	1.98628e-09	5.15008e-07	4.51457e-07	1997	tags=27%	list=11%	signal=24%	NEXN/NPM1/CAP2/BAG3/ADAMTS2/COL12A1/TPM1/GJA1/COL6A3/GJB6/COL6A2/GJB3/PERP/LIPN/COL6A1/VEGFC/PNPLA1/LAMB3/SGCD/ELOVL4/ECM1/CRYAB/ASPRV1/ENPP1/DSG1/CSTA/HAND2/DSC2/ABCA12/KRT17/KRT10/DSP/AQP5/ALOX12B/DES/TCAP/LAMA3/COL17A1/GJB2/CDH3/PKP1/ACTC1/SULT2B1/KRT16/LAMC2/SDR9C7/SERPINB7/KRT5/KRT14/MYPN/TTN/KRT81/TGM1/TMPRSS6/KRT2/KRT9/KRT6A/DSG4/ACTN2/ANKRD1/KRT6B/KRT1/KRT6C/CSRP3/TAT
GOCC_PROTEIN_LIPID_COMPLEX	37	-0.89122	-2.08932	2.32605e-09	5.88025e-07	5.15465e-07	171	tags=41%	list=1%	signal=40%	APOC1/APOM/SAA1/SAA2/SAA4/APOF/PON1/HPR/APOA4/APOA2/APOB/APOA5/APOA1/APOH/APOC3
GOMF_G_PROTEIN_COUPLED_RECEPTOR_ACTIVITY	431	0.431339	1.74414	2.55177e-09	6.29353e-07	5.51693e-07	2125	tags=31%	list=12%	signal=28%	OR4A47/OR7E24/OR5AU1/OPRD1/OR51A7/GP1BA/OR1F1/MAS1/OR6N1/OR51E2/OPRK1/MTNR1B/GPR50/CNR2/CXCR5/OR6K3/MRGPRX1/NMUR2/OR2T2/AGTR2/GPR182/HRH3/OR3A1/OR3A2/CNR1/OR2T10/GLP1R/OR2T11/GPR18/OR56B1/BRS3/CRHR2/HTR1A/GRIK3/PROKR1/OR8S1/CCR7/OR10J3/HTR4/OR1E2/OR51E1/OR52N4/OR1E1/GRM2/GPR55/MC4R/PROKR2/FFAR1/OR13A1/ADRA2A/GRM3/CCR6/TACR3/GPR174/GABBR2/SORCS1/CHRM4/MRGPRX2/HCAR1/GPR149/OR9Q2/SORCS3/OR2L5/HPGD/A…
GOBP_EPIDERMIS_DEVELOPMENT	353	-0.603399	-1.79235	2.79532e-09	6.73006e-07	5.89959e-07	1744	tags=28%	list=9%	signal=26%	EGFR/PKP3/PALLD/JAG1/SOX21/HRNR/CYP27B1/PERP/SOX9/LIPN/LCE1E/GJB5/INHBA/LAMB3/TCHH/CTSL/FLG2/CASP14/ANXA1/CALML5/KRT84/KRT3/KRT79/TGFB2/DSG1/CSTA/SCEL/DSC2/ABCA12/KRT17/KRT10/SFN/FLG/DSP/IL20/SPRR2F/KRT15/FABP5/KRT37/TGM3/LIPM/CTSV/LAMA3/COL17A1/GAL/CD109/ALX4/CDH3/KRT36/DSC3/PKP1/SULT2B1/FOXE1/KRT16/TGM5/LAMC2/EREG/SERPINB13/CNFN/KRT78/C1orf68/KRT74/KRT5/KLK12/KLK14/KRT14/SPRR2A/PTHLH/SPRR1B/KRT…
HP_ABNORMAL_CIRCULATING_CHOLESTEROL_CONCENTRATION	99	-0.76982	-2.07201	3.0282e-09	7.1212e-07	6.24247e-07	2180	tags=31%	list=12%	signal=28%	NUP107/PYGL/DHCR24/FHL1/CYP27A1/HSD3B7/LDLR/JAG1/CAVIN1/SLC2A3/LIPA/APOE/GHR/TTPA/CAV1/CYP11A1/CYP7A1/CAV3/PCSK9/DLK1/ABCG8/ABCG5/MTTP/RTL1/ANGPTL3/APOA2/APOB/APOA5/APOA1/ALB/APOC3
HP_ABNORMALITY_OF_THE_COAGULATION_CASCADE	116	-0.751258	-2.064	3.21415e-09	7.38671e-07	6.47521e-07	1538	tags=25%	list=8%	signal=23%	FLNA/SPTB/PRF1/F10/ITGB3/CFI/PGM1/SERPINE1/SPTA1/RYR1/PROC/SLC30A10/EPB42/SLC4A1/F7/F12/CACNA1S/MTTP/F11/AKR1D1/F13B/ALDOB/F2/SERPINC1/FGG/FGB/PLG/F9/FGA
GOBP_FATTY_ACID_METABOLIC_PROCESS	369	-0.601662	-1.795	3.47137e-09	7.80056e-07	6.83799e-07	1931	tags=21%	list=10%	signal=19%	NUDT7/ACOX2/PTGIS/AKR1C3/GGT1/TRIB3/ACOT7/EPHX1/PTGS2/CEL/GSTP1/CBR1/DEGS1/FADS3/SOX9/ECHDC3/CYP4F11/ALOX5AP/C3/ELOVL4/EDN1/CYP4F3/SLC27A6/RGN/ANXA1/ACAT1/PNPLA3/TYRP1/IL1B/PTGS1/PLA2G3/CAV1/HACD1/APOC1/CYP4F2/CYP4A22/CYP2C9/UGT1A8/PPARGC1A/MLXIPL/ADH7/AKR1C1/FABP5/ALOX12B/OLAH/CYP7A1/PON3/ACSM5/PLA2G4B/SLC27A5/LEP/ABCB11/ADH4/CYP2C8/PRKAG3/AKR1C4/ACSM2A/CES1/ACOT12/CYP2B6/HAO2/ACSM2B/PCK1/CYP2A7…
GOBP_STEROL_TRANSPORT	104	-0.762403	-2.05604	4.40846e-09	9.69094e-07	8.49511e-07	991	tags=22%	list=5%	signal=21%	CAV1/APOC1/ABCA12/OSBPL6/APOM/AKR1C1/EGF/LEP/CFTR/NPC1L1/PCSK9/CES1/ABCG8/ABCG5/MTTP/PON1/CYP8B1/APOA4/APOA2/APOB/APOA5/APOA1/APOC3
GOBP_ACUTE_PHASE_RESPONSE	42	-0.873408	-2.08384	4.51329e-09	9.7103e-07	8.51208e-07	582	tags=45%	list=3%	signal=44%	TFR2/ITIH4/SERPINF2/SERPINA3/SERPINA1/HAMP/SAA1/SAA2/SAA4/LBP/ORM2/ORM1/MBL2/F2/HP/APCS/REG3A/AHSG/CRP
GOBP_COAGULATION	326	-0.612519	-1.81368	4.82343e-09	1.01614e-06	8.90748e-07	1689	tags=22%	list=9%	signal=20%	FAP/AXL/EHD2/COL1A1/THBS1/COL1A2/ANXA5/FLNA/COL3A1/APOE/NFE2/CYP4F11/FCER1G/H3C6/F10/EDN1/ITGB3/ITGA2/P2RX6/PDPN/SERPINE1/PLAU/CAV1/CD177/PLAUR/FN1/SLC7A11/CYP4F2/SERPINB2/PRKCG/PF4V1/TFPI2/KLKB1/PROC/F3/HBE1/HBB/HNF4A/SERPINA5/HBD/HGFAC/GATA4/SLC4A1/SERPINF2/F7/C4BPB/F12/SERPINA1/SERPIND1/CLEC1B/SAA1/HBG1/KRT1/F11/IFNA6/HBG2/VTN/KNG1/PROZ/CPB2/F13B/F2/SERPINC1/SERPINA10/FGG/FGB/PLG/HRG/APOH/F9/F…
HP_VENOUS_THROMBOSIS	81	-0.78008	-2.05381	5.16458e-09	1.0658e-06	9.34284e-07	1102	tags=22%	list=6%	signal=21%	PGM1/CPA1/MET/PRSS1/PROC/CFTR/HBB/SLC4A1/HABP2/SERPIND1/SAA1/GDF2/F2/SERPINC1/FGG/FGB/F9/FGA
HP_ABNORMAL_CIRCULATING_LIPID_CONCENTRATION	226	-0.654043	-1.89572	5.35928e-09	1.08386e-06	9.50115e-07	1820	tags=17%	list=10%	signal=15%	HSD3B7/LDLR/GPD1/JAG1/CAVIN1/SLC2A3/LIPA/APOE/CYP19A1/PRF1/GHR/TTPA/CAV1/MMP1/CYP11A1/CYP7A1/LEP/HNF1A/CAV3/HNF4A/PCSK9/CFHR3/GYS2/DLK1/ABCG8/ABCG5/MTTP/RTL1/ANGPTL3/CFHR1/G6PC/APOA2/APOB/SLC2A2/APOA5/APOA1/ALB/APOC3
GOBP_LIPID_HOMEOSTASIS	140	-0.715411	-1.98876	5.50219e-09	1.09094e-06	9.56325e-07	1926	tags=29%	list=10%	signal=26%	ACOX2/RBP1/RCN3/LDLR/NR1H4/TM6SF2/IL18/ADORA1/GCKR/APOE/PNPLA1/PNPLA3/MALL/ANGPTL4/CAV1/FABP4/ABCA12/APOM/MLXIPL/AKR1C1/CYP7A1/CAV3/ABCB11/HNF4A/PCSK9/ACSM2A/ASGR2/CES1/ANGPTL8/ABCG8/PLA2G12B/ABCG5/MTTP/ANGPTL3/G6PC/APOA4/APOA2/APOB/APOA5/APOA1/APOC3
HP_ABNORMAL_THROMBOSIS	120	-0.736193	-2.03143	6.19917e-09	1.2055e-06	1.05674e-06	1230	tags=18%	list=7%	signal=17%	CFI/PGM1/CPA1/MET/FLNC/PRSS1/PROC/CFTR/HBB/MYPN/SLC4A1/HABP2/SERPIND1/SAA1/GDF2/F2/SERPINC1/FGG/FGB/HRG/F9/FGA
GOMF_LIPID_TRANSPORTER_ACTIVITY	157	-0.703089	-1.97164	6.90541e-09	1.30687e-06	1.14561e-06	1247	tags=22%	list=7%	signal=20%	SLC27A6/SLC2A1/TTPA/ABCA4/SLCO1B7/FABP4/ABCA12/OSBPL6/SLC7A11/APOM/FABP5/SLC10A6/SLC27A5/SLC17A8/SLCO1B3/GLTPD2/ABCB11/SLC25A18/SLC10A2/RBP4/AKR1C4/SLC17A6/SLC22A9/ABCG8/SLCO1B1/ABCG5/MTTP/APOF/CFHR4/APOA4/APOA2/APOB/FABP1/APOA1
GOCC_CORNIFIED_ENVELOPE	44	-0.862511	-2.07272	6.97896e-09	1.30687e-06	1.14561e-06	1327	tags=66%	list=7%	signal=61%	PKP3/HRNR/TCHH/FLG2/ANXA1/DSG1/CSTA/SCEL/DSC2/KRT10/FLG/DSP/SPRR2F/DSC3/PKP1/CNFN/SPRR2A/SPRR1B/TGM1/DSG3/SPRR2D/KRT2/CDSN/DSG4/SPRR2E/PI3/SPRR2G/KRT1/SPRR2B
GOBP_NEGATIVE_REGULATION_OF_RESPONSE_TO_EXTERNAL_STIMULUS	337	-0.610129	-1.81036	7.73334e-09	1.42181e-06	1.24636e-06	1983	tags=22%	list=11%	signal=20%	HTRA1/DCST1/DUSP1/PBK/PTGIS/LILRA2/THBD/SEMA3E/MEFV/LDLR/IL22RA2/FGF2/NR1H4/GJA1/FAP/RTN4R/GSTP1/C5orf30/LTF/THBS1/ADORA1/PHLDB2/APOE/VSIG4/SIRPA/NOD2/CLDN19/EDN1/GREM1/FPR2/NT5E/DPP4/SERPINE1/TNFAIP6/PLAU/PLAUR/RGMA/PADI2/ENPP3/HGF/SLC6A3/IL20RB/SERPINB2/MYOZ1/HLA-G/CD109/C5/KLKB1/PROC/MMP12/LEP/SPP1/SERPINB4/SERPINF2/F12/CTNNA2/HAMP/SAA1/KLK8/KRT1/F11/VTN/KNG1/CPB2/ARG1/F2/APCS/FGG/FGB/APOA1/PL…
GOCC_HIGH_DENSITY_LIPOPROTEIN_PARTICLE	25	-0.924543	-2.01592	8.79973e-09	1.58898e-06	1.3929e-06	171	tags=60%	list=1%	signal=60%	APOC1/APOM/SAA1/SAA2/SAA4/APOF/PON1/HPR/APOA4/APOA2/APOB/APOA5/APOA1/APOH/APOC3
GOBP_KERATINIZATION	124	-0.725278	-2.00173	9.21386e-09	1.63457e-06	1.43287e-06	1471	tags=49%	list=8%	signal=46%	PERP/LIPN/LCE1E/TCHH/CASP14/KRT84/KRT3/KRT79/DSG1/CSTA/DSC2/ABCA12/KRT17/KRT10/SFN/FLG/DSP/SPRR2F/KRT15/KRT37/TGM3/LIPM/CDH3/KRT36/DSC3/PKP1/KRT16/TGM5/CNFN/KRT78/KRT74/KRT5/KLK12/KLK14/KRT14/SPRR2A/SPRR1B/KRT81/TGM1/DSG3/SPRR2D/KRT2/KRT9/KRT6A/CDSN/SPRR4/KRTAP19-1/DSG4/LCE3A/SPRR2E/PI3/SPRR2G/KRT6B/KLK13/KRT75/KRT1/KLK5/SPRR2B/LCE3E/KRT6C/LCE3D
GOBP_BIOLOGICAL_PROCESS_INVOLVED_IN_INTERACTION_WITH_SYMBIONT	83	-0.780699	-2.06336	9.92007e-09	1.70075e-06	1.49088e-06	1939	tags=34%	list=11%	signal=30%	F2RL1/STOM/HMGA2/CCL4/LTF/CAV2/APOE/GAPDH/CAMP/PC/ANXA2/CCL8/CCL3/IFI27/FN1/CXCL6/HPN/LRRC19/KRT6A/CFHR1/ARG1/F2/APCS/CFHR5/PLG/CRP/HRG/CFHR2
GOBP_LIPID_CATABOLIC_PROCESS	323	-0.606714	-1.79707	9.92326e-09	1.70075e-06	1.49088e-06	2463	tags=26%	list=13%	signal=23%	PNPLA4/HEXB/CYP46A1/PLD1/PLA2G5/PRDX6/ETFB/CIDEA/HCAR2/ALDH3A2/MGLL/GM2A/ENPP7/ECI2/YWHAH/CYP27A1/NUDT7/ACOX2/LGALS12/PLCXD3/AKR1C3/MT3/LDLR/BCO2/CES3/CEL/SRD5A1/CES5A/ADORA1/CYP27B1/LIPA/APOE/CYP19A1/LIPN/CYP4F11/PNPLA1/FABP2/CYP4F3/HSD11B1/ACAT1/PNPLA3/GBA3/IL1B/PLAAT2/SPHK1/APOC1/FABP4/HSD17B6/CYP4F2/NEU4/FABP5/LIPM/LIPF/CYP7A1/PLA2G4E/PLA2G4B/PLCZ1/LEP/ASPG/SPP1/ABCB11/FABP12/PNLIPRP3/CPS1/FA…
GOBP_CHOLESTEROL_EFFLUX	50	-0.841511	-2.05028	1.06308e-08	1.79164e-06	1.57056e-06	991	tags=30%	list=5%	signal=28%	CAV1/APOC1/ABCA12/APOM/EGF/CES1/ABCG8/ABCG5/PON1/APOA4/APOA2/APOB/APOA5/APOA1/APOC3
GOBP_ORGANIC_ACID_CATABOLIC_PROCESS	254	-0.634651	-1.85538	1.26607e-08	2.09877e-06	1.83979e-06	1985	tags=19%	list=11%	signal=17%	BCAT1/NUDT7/ACOX2/IDO1/MTHFS/FAH/CEL/SLC25A21/HOGA1/OAT/PRODH/SDS/CYP4F11/CYP4F3/ALDH1L1/ACAT1/TDO2/CDO1/GPT/CYP4F2/ALDH8A1/PON3/GLDC/PIPOX/LEP/AMDHD1/ABCB11/HGD/HAL/DAO/PRODH2/FTCD/ACMSD/HAO2/PAH/PCK1/MAT1A/AGXT2/OTC/UROC1/AKR1D1/HPD/PON1/CYP4A11/ARG1/AGXT/HAO1/FABP1/TAT
GOBP_CORNIFICATION	102	-0.74669	-2.01634	1.44805e-08	2.36172e-06	2.07029e-06	1471	tags=50%	list=8%	signal=46%	PERP/LIPN/TCHH/CASP14/KRT84/KRT3/KRT79/DSG1/CSTA/DSC2/KRT17/KRT10/FLG/DSP/SPRR2F/KRT15/KRT37/LIPM/KRT36/DSC3/PKP1/KRT16/TGM5/KRT78/KRT74/KRT5/KLK12/KLK14/KRT14/SPRR2A/SPRR1B/KRT81/TGM1/DSG3/SPRR2D/KRT2/KRT9/KRT6A/CDSN/DSG4/SPRR2E/PI3/SPRR2G/KRT6B/KLK13/KRT75/KRT1/KLK5/SPRR2B/KRT6C/LCE3D
GOBP_NEGATIVE_REGULATION_OF_COAGULATION	51	-0.840534	-2.04737	1.67026e-08	2.68089e-06	2.35008e-06	1047	tags=39%	list=6%	signal=37%	SERPINE1/PLAU/PLAUR/SERPINB2/KLKB1/PROC/SERPINF2/F12/KRT1/F11/VTN/KNG1/CPB2/F2/FGG/FGB/PLG/HRG/APOH/FGA
GOMF_SERINE_TYPE_ENDOPEPTIDASE_INHIBITOR_ACTIVITY	83	-0.776564	-2.05243	1.77051e-08	2.7974e-06	2.45221e-06	1251	tags=43%	list=7%	signal=41%	SLPI/ANXA2/A2ML1/SERPINE1/SERPINB1/SERPINB5/SERPINB3/SERPINB2/CD109/TFPI2/AGT/SERPINB13/SERPINB10/SERPINB7/SERPINA5/SERPINB4/SERPINB12/ITIH4/WFDC5/SERPINA4/SERPINF2/SERPINA11/WFDC12/SERPINA3/PI3/SERPINA1/SERPIND1/SERPINA7/ITIH3/ITIH2/SERPINA6/SERPINC1/ITIH1/SERPINA10/HRG/AMBP
HP_ABNORMAL_DELIVERY	71	-0.795844	-2.05108	1.87939e-08	2.92375e-06	2.56297e-06	1817	tags=44%	list=10%	signal=40%	BIN1/ADAMTS2/PLOD1/TPM2/COL1A1/COL1A2/ANXA5/COL5A1/ACTA1/ITGB3/ITGA2/COL5A2/SERPINE1/ENPP1/ABCC6/CYP11A1/CD109/RYR1/NEB/MYPN/KLHL41/LMOD3/DLK1/RTL1/F13B/F2/SERPINC1/FGG/FGB/ALB/FGA
GOBP_REGULATION_OF_STEROL_TRANSPORT	54	-0.835992	-2.04256	2.10191e-08	3.17621e-06	2.78428e-06	1175	tags=33%	list=6%	signal=31%	ANXA2/CAV1/APOC1/ABCA12/OSBPL6/EGF/LEP/PCSK9/CES1/ABCG8/ABCG5/PON1/CYP8B1/APOA4/APOA2/APOA5/APOA1/APOC3
GOBP_EPIDERMAL_CELL_DIFFERENTIATION	250	-0.632818	-1.84842	2.10449e-08	3.17621e-06	2.78428e-06	1471	tags=31%	list=8%	signal=29%	PKP3/PALLD/JAG1/HRNR/CYP27B1/PERP/LIPN/LCE1E/TCHH/CTSL/CASP14/ANXA1/KRT84/KRT3/KRT79/DSG1/CSTA/SCEL/DSC2/ABCA12/KRT17/KRT10/SFN/FLG/DSP/IL20/SPRR2F/KRT15/KRT37/TGM3/LIPM/CTSV/CD109/CDH3/KRT36/DSC3/PKP1/SULT2B1/KRT16/TGM5/EREG/SERPINB13/CNFN/KRT78/KRT74/KRT5/KLK12/KLK14/KRT14/SPRR2A/SPRR1B/KRT81/TGM1/DSG3/SPRR2D/KRT2/KRT9/KRT6A/CDSN/SPRR4/KRTAP19-1/DSG4/LCE3A/SPRR2E/PI3/SPRR2G/KRT6B/KLK13/KRT75/S1…
GOBP_SENSORY_PERCEPTION_OF_SMELL	106	0.637618	2.25255	2.24959e-08	3.34527e-06	2.93247e-06	2089	tags=46%	list=11%	signal=41%	OBP2B/OR4A47/OR7E24/OR5AU1/OR51A7/OR1F1/OR6N1/OR51E2/OR6K3/OR2T2/OR3A1/OR3A2/OR2T10/OR2T11/OR56B1/OR8S1/OR10J3/OR1E2/OR51E1/OR52N4/OR1E1/OR13A1/GFY/SYT10/OR9Q2/OR2L5/SLC24A4/OR2L3/OR2L8/OMP/OR5B21/OR8G1/OR8G2P/OR2L2/OR1L8/OR8A1/DRD2/OR5M11/OR10H1/OR6C70/OR8G5/OR1B1/OR1J2/OR1Q1/OR2AE1/OR1J4/OR4F21/OR1N2/OR5K4
GOBP_DETOXIFICATION	128	-0.721964	-1.99359	2.29964e-08	3.34942e-06	2.93611e-06	2839	tags=47%	list=15%	signal=40%	MT1A/TXNDC2/TPO/GSR/GSTZ1/ESD/PRDX5/PRDX4/PRDX1/PRDX6/AKR7A3/TXNDC17/GSTO1/HBQ1/NQO1/PRXL2C/MT3/PXDN/PTGS2/GPX8/GSTP1/GPX3/TXNRD1/NXN/APOE/TXN/SOD2/ALOX5AP/MT1F/PTGS1/SRXN1/PDZK1/S100A9/MT1M/ABCG2/MT1X/MT1E/APOM/MT2A/SLC17A3/MT1G/HBA1/HBA2/LPO/HBE1/HBB/SLC30A10/MT1H/ADH4/HBM/HBD/ABCC2/AKR1B10/MT1B/HBG1/HBG2/APOA4/HP/FABP1/ALB
GOBP_ORGANIC_ANION_TRANSPORT	351	-0.586911	-1.74307	2.31862e-08	3.34942e-06	2.93611e-06	2455	tags=28%	list=13%	signal=25%	NMB/SLC2A9/SLC26A2/PLA2G5/SLC16A12/LRRC8A/SLC3A2/GRM1/SLC16A2/PSAP/SLC7A2/SLC6A13/ITGB1/SLC38A5/CA12/SLC16A4/BDKRB2/SLC7A5/CASR/SLC9A3R1/SLC10A1/NR1H4/SLC6A14/SLC1A1/GJA1/RGS2/SLC25A21/ADORA1/SLC66A1L/PPFIA4/SLC22A3/SLCO4A1/SLC16A3/SLC2A14/LRP2/RHAG/EDN1/SLC7A8/SLC47A1/SLC3A1/ANXA1/SLC2A1/NTRK2/IL1B/SLC11A1/CLTRN/SLCO1B7/SLC22A2/PLA2G3/SLC36A2/CA2/ABCG2/FOLR3/SLC7A11/CYP4F2/FOLR1/AKR1C1/NR0B2/SLC…
GOMF_SERINE_HYDROLASE_ACTIVITY	161	-0.691307	-1.94268	2.44003e-08	3.46742e-06	3.03955e-06	1753	tags=37%	list=10%	signal=34%	ACHE/PRSS21/FAP/MMP2/LTF/PRSS12/MMP7/F10/PRSS41/HTRA3/CFI/MMP9/CD5L/PRSS3/TMPRSS13/DPP4/MMP3/PLAU/CELA3A/CFB/ENDOU/HGF/MMP1/MMP8/HTRA4/PRSS1/TMPRSS11E/KLKB1/PROC/F3/HPN/TMPRSS9/KLK11/KLK12/KLK14/HGFAC/PCSK9/TMPRSS11F/TMPRSS6/KLK6/TMPRSS11A/F7/F12/HABP2/TMPRSS11D/KLK7/KLK10/KLK13/TMPRSS11B/KLK8/KLK9/KLK5/F11/PROZ/MASP2/HPR/F2/HP/PLG/F9
GOBP_MONOCARBOXYLIC_ACID_BIOSYNTHETIC_PROCESS	206	-0.665449	-1.92069	2.48458e-08	3.46742e-06	3.03955e-06	2196	tags=30%	list=12%	signal=27%	GAMT/MGLL/SCD5/EDN2/CYP27A1/FGFR4/ACOX2/RBP1/PTGIS/AKR1C3/IDO1/TRIB3/HSD3B7/ACOT7/NR1H4/PTGS2/GSTP1/CBR1/DEGS1/FADS3/HOGA1/PKM/SDS/ELOVL4/EDN1/RGN/ANXA1/IL1B/PTGS1/PLA2G3/HACD1/APOC1/DHRS9/OSBPL6/CYP2C9/MLXIPL/FABP5/ALOX12B/OLAH/ALDH8A1/CYP7A1/ACSM5/SLC27A5/ABCB11/CYP2C8/PKLR/PRKAG3/AKR1C4/ACSM2A/ACMSD/CES1/ACSM2B/BAAT/AKR1D1/CYP2E1/CYP8B1/AGXT/APOA4/CYP3A4/APOA5/APOA1/APOC3
HP_ABNORMAL_CIRCULATING_CARBOXYLIC_ACID_CONCENTRATION	213	-0.653177	-1.8893	2.50318e-08	3.46742e-06	3.03955e-06	1820	tags=22%	list=10%	signal=20%	HSD3B7/FAH/EPHX1/NR1H4/TNFRSF11B/SPTB/OAT/PRODH/PRF1/RHAG/PGK1/TYMP/PC/G6PD/SLC2A1/POMC/PLAU/SPTA1/SLC6A3/DMGDH/GLDC/SLCO1B3/HBB/ABCB11/SLC30A10/GNMT/HAL/PKLR/ABCC2/CPS1/EPB42/CA5A/SLC4A1/FTCD/PAH/PCK1/SLCO1B1/MAT1A/OTC/MTTP/UROC1/BAAT/AKR1D1/HPD/ARG1/ALDOB/TAT
GOBP_PROTEIN_PROCESSING	213	-0.652283	-1.88672	2.84259e-08	3.88437e-06	3.40505e-06	1602	tags=23%	list=9%	signal=21%	THBS1/ENO1/PRSS12/MMP14/PERP/SRGN/GAS1/PGK1/CTSL/PRNP/CD5L/PRSS3/ASPRV1/SERPINE1/PLAU/CCBE1/MELTF/GRIN2A/KLKB1/F3/IL1R2/HPN/USP17L2/HGFAC/PCSK9/KLK6/CARD18/SERPINF2/NLRP7/F7/F12/H2BC1/REN/CES1/ANGPTL8/KLK13/CGB3/F11/CPB2/CPN1/HJV/HPR/HP/FGG/FGB/APOH/F9/FGA
HP_SPONTANEOUS_ABORTION	32	-0.885622	-2.02033	3.0012e-08	4.04642e-06	3.5471e-06	1047	tags=41%	list=6%	signal=38%	SERPINE1/ENPP1/ABCC6/RYR1/DLK1/RTL1/F13B/F2/SERPINC1/FGG/FGB/ALB/FGA
GOBP_CYTOLYSIS	29	-0.899962	-2.0277	3.30987e-08	4.37218e-06	3.83267e-06	681	tags=45%	list=4%	signal=43%	C8G/C5/KRT6A/C6/LBP/CFHR1/F2/C8B/C9/C8A/CFHR5/HRG/CFHR2
GOBP_REGULATION_OF_LIPID_LOCALIZATION	159	-0.678665	-1.90858	3.32929e-08	4.37218e-06	3.83267e-06	1602	tags=25%	list=9%	signal=23%	THBS1/ADORA1/APOE/CYP19A1/C3/EDN1/ITGB3/ANXA2/IL1B/AGTR1/POMC/PLA2G3/CAV1/APOC1/ABCA12/OSBPL6/CYP4F2/RETN/LRAT/GAL/EGF/AGT/LEP/SPP1/PCSK9/REN/CES1/ABCG8/ABCG5/PON1/CYP8B1/CYP4A11/APOA4/APOA2/APOB/APOA5/APOA1/CRP/APOC3
GOBP_RESPONSE_TO_TOXIC_SUBSTANCE	227	-0.641249	-1.86131	3.41677e-08	4.42953e-06	3.88294e-06	2754	tags=37%	list=15%	signal=32%	EPHX2/TPO/GSR/GSTZ1/ESD/PRDX5/CDKN1A/SCN2B/PRDX4/PON2/PRDX1/CCNB1/PRDX6/AKR7A3/TXNDC17/GSTO1/HBQ1/BAK1/NQO1/PRXL2C/SCN9A/MT3/PXDN/TRPM6/EPHX1/MAOB/SLC6A14/PTGS2/GPX8/SRD5A1/GSTP1/CCL4/NUPR1/GPX3/TXNRD1/CLDN1/NXN/APOE/TXN/SOD2/ALOX5AP/SLC7A8/TLR2/MT1F/PTGS1/SRXN1/PDZK1/CCL3/S100A9/MT1M/ABCG2/MT1X/SLC7A11/MT1E/APOM/MT2A/SLC17A3/MT1G/PON3/HBA1/HBA2/LPO/HBE1/HBB/SLC30A10/MT1H/ADH4/HBM/HBD/ABCC2/CPS1/…
GOCC_CHYLOMICRON	12	-0.965056	-1.8789	4.62461e-08	5.91951e-06	5.18906e-06	44	tags=67%	list=0%	signal=67%	APOC1/APOA4/APOA2/APOB/APOA5/APOA1/APOH/APOC3
GOBP_REGULATION_OF_IMMUNE_EFFECTOR_PROCESS	388	-0.577125	-1.72729	5.13154e-08	6.48627e-06	5.68588e-06	2460	tags=23%	list=13%	signal=21%	C1S/IL6/C2/C4B/ZP3/PLA2G5/CD59/PVR/RSAD2/TYROBP/NLRP3/C1R/TFRC/SERPING1/GPI/C1QB/HERC5/TNFSF4/IL10/LAG3/ITGAM/HTRA1/FFAR3/C1QC/F2RL1/SLC7A5/C1QA/C3AR1/TGFB1/CD300A/SH2D1B/IL18/ICAM1/HMOX1/VSIG4/C5AR1/CLC/NOD2/C3/CLCF1/IFIT1/CFI/ANXA1/FFAR2/CD5L/IL1B/PLA2G3/TGFB2/CD177/CFB/ENPP3/IL20RB/IL13RA2/HLA-G/AZGP1/C8G/C5/CXCL6/PGLYRP3/MMP12/LEP/PGC/SERPINB4/USP17L2/IFIT1B/RBP4/C4BPB/PGLYRP2/KLK7/C6/PCK1/C4…
GOBP_ALCOHOL_METABOLIC_PROCESS	351	-0.577053	-1.71379	7.12292e-08	8.89222e-06	7.79495e-06	2215	tags=20%	list=12%	signal=18%	VLDLR/ALDH3A2/DHCR24/ALDH1A1/FGF1/AKR1C2/CYP27A1/MIOX/IPPK/AKR1C3/MT3/P2RY1/LDLR/FGF2/NR1H4/ADH1B/IMPA2/GPD1/CEL/CYP27B1/APOE/ALDH1B1/NUDT10/SNCA/G6PD/NUDT11/AKR1B15/SEC14L2/SPHK1/LHCGR/SDR16C5/CYP3A7/DHRS9/CYP2C9/ADH7/IP6K3/AKR1C1/NR0B2/LRAT/CYP11A1/CYP7A1/MOGAT1/SULT2B1/PLCZ1/RDH16/LEP/CFTR/NPC1L1/ADH4/CYP2C8/TTR/PCSK9/RBP4/AKR1B10/AKR1C4/CES1/MOGAT3/PCK1/AKR1D1/ANGPTL3/APOF/PON1/ADH1A/APOA4/AP…
GOBP_ALPHA_AMINO_ACID_METABOLIC_PROCESS	184	-0.662889	-1.89411	7.48395e-08	9.22899e-06	8.09016e-06	1866	tags=26%	list=10%	signal=23%	GGT1/IDO1/MTHFS/ADSS1/FAH/NR1H4/SLC25A21/HOGA1/ART4/OAT/GCLM/PRODH/GFPT2/SDS/ACAT1/TDO2/CDO1/BHMT2/GPT/SLC7A11/PLOD2/ALDH8A1/GLDC/PIPOX/AMDHD1/HNF4A/HGD/GNMT/HAL/TTC36/GLYATL1/CPS1/DAO/PRODH2/FTCD/GLYAT/ACMSD/PAH/MAT1A/AGXT2/OTC/UROC1/BAAT/HPD/ARG1/AGXT/TAT
GOBP_SENSORY_PERCEPTION_OF_CHEMICAL_STIMULUS	163	0.54371	2.00818	8.2137e-08	1.00069e-05	8.77205e-06	2568	tags=44%	list=14%	signal=38%	OBP2B/OR4A47/OR7E24/OR5AU1/OR51A7/OR1F1/OR6N1/OR51E2/OR6K3/OR2T2/OR3A1/OR3A2/OR2T10/OR2T11/OR56B1/TRPM5/GNAT3/OR8S1/OR10J3/OR1E2/SCNN1B/OR51E1/SCNN1G/OR52N4/OR1E1/P2RX3/OR13A1/P2RX2/GFY/SYT10/OR9Q2/OR2L5/SLC24A4/OR2L3/OR2L8/OMP/OR5B21/OR8G1/OR8G2P/OR2L2/TAS2R8/OR1L8/OR8A1/DRD2/OR5M11/TAS2R7/OR10H1/OR6C70/OR8G5/WNT10B/TAS2R9/TAS2R10/OR1B1/OR1J2/OR1Q1/OR2AE1/LEF1/OR1J4/GNAT1/OR4F21/OR1N2/TAS2R46/OR…
GOBP_STEROID_BIOSYNTHETIC_PROCESS	175	-0.669736	-1.89698	8.4747e-08	1.02019e-05	8.94304e-06	2178	tags=27%	list=12%	signal=24%	LHB/DHCR24/FGF1/ATP1A1/CYP27A1/FGFR4/ACOX2/AKR1C3/HSD3B7/HSD3B2/NR1H4/SRD5A1/SNAI2/CYP27B1/APOE/CYP19A1/HSD11B1/G6PD/SRD5A2/HSD17B1/AKR1B15/SEC14L2/CYP3A7/HSD17B6/OSBPL6/PPARGC1A/CYP11A1/CYP7A1/ADM/SLC27A5/LEP/CFTR/NPC1L1/ABCB11/NR0B1/HSD3B1/AKR1C4/NR5A1/CES1/BAAT/AKR1D1/CYP8B1/APOA4/APOB/CYP3A4/APOA5/APOA1
GOMF_OLFACTORY_RECEPTOR_ACTIVITY	84	0.658004	2.2249	1.01395e-07	1.20624e-05	1.05739e-05	2089	tags=51%	list=11%	signal=46%	OR4A47/OR7E24/OR5AU1/OR51A7/OR1F1/OR6N1/OR51E2/OR6K3/OR2T2/OR3A1/OR3A2/OR2T10/OR2T11/OR56B1/OR8S1/OR10J3/OR1E2/OR51E1/OR52N4/OR1E1/OR13A1/OR9Q2/OR2L5/OR2L3/OR2L8/OR5B21/OR8G1/OR8G2P/OR2L2/OR1L8/OR8A1/OR5M11/OR10H1/OR6C70/OR8G5/OR1B1/OR1J2/OR1Q1/OR2AE1/OR1J4/OR4F21/OR1N2/OR5K4
GOBP_STEROL_METABOLIC_PROCESS	154	-0.68111	-1.90665	1.15049e-07	1.35276e-05	1.18583e-05	838	tags=14%	list=5%	signal=13%	CYP2C9/NR0B2/CYP11A1/CYP7A1/SULT2B1/LEP/CFTR/NPC1L1/PCSK9/CES1/AKR1D1/ANGPTL3/APOF/PON1/CYP8B1/APOA4/APOA2/APOB/CYP3A4/APOA5/APOA1
GOBP_CELLULAR_TRANSITION_METAL_ION_HOMEOSTASIS	109	-0.719482	-1.95628	1.24356e-07	1.44539e-05	1.26703e-05	2255	tags=49%	list=12%	signal=43%	HEPH/SLC39A8/FXN/SLC39A13/SLC39A10/ACO1/ATP6V1A/GLRX3/APP/CAND1/MT1A/PRND/SCO2/ATOX1/LCN2/TFRC/SLC30A8/ABCB6/FTH1/MT3/HIF1A/CP/SLC1A1/LTF/FTL/HMOX1/MYC/PRNP/MT1F/FTHL17/SLC11A1/SLC39A14/S100A9/MT1M/ABCG2/MT1X/MT1E/MT2A/MT1G/TFR2/SLC30A10/MT1H/S100A8/TMPRSS6/ALAS2/SLC39A5/HAMP/MT1B/HEPHL1/GDF2/TF/HPX/HJV
GOMF_ENDOPEPTIDASE_ACTIVITY	378	-0.579109	-1.73126	1.47933e-07	1.69988e-05	1.49012e-05	1893	tags=24%	list=10%	signal=22%	ADAM12/MME/PLGLB2/ADAMTS3/ADAMTS2/ADAMTS14/CAPN2/BMP1/PRSS21/FAP/MMP2/LTF/PAPPA/UCHL1/ADAMTS12/PRSS12/MMP14/USP2/MMP11/MMP7/CAPN14/F10/CLC/ADAM23/CTSB/CASP5/CTSL/PRSS41/HTRA3/CFI/CASP14/MMP9/CD5L/PRSS3/TMPRSS13/DPP4/MMP3/ASPRV1/PLAU/ADAMTS16/CELA3A/CFB/TLL2/HGF/MMP1/MMP8/MMP10/CTSV/HTRA4/PRSS1/TINAG/TMPRSS11E/KLKB1/PROC/F3/MMP12/HPN/TMPRSS9/USP17L7/PGC/KLK11/PIP/KLK12/KLK14/USP17L2/HGFAC/CPS1/PCS…
GOCC_I_BAND	128	-0.703023	-1.94128	1.51624e-07	1.72272e-05	1.51015e-05	2049	tags=39%	list=11%	signal=35%	CSRP1/ALDOA/NEXN/MYL9/BAG3/PDLIM7/PARVB/FERMT2/BIN1/PALLD/SYNC/FLNA/RYR3/ANKRD2/PDLIM4/ACTN1/SMTNL2/PDLIM3/FBXO32/ADRA1A/SLC2A1/IGFN1/KY/MYOZ2/CRYAB/CASQ2/MYO18B/MYOZ1/FLNC/DES/TCAP/RYR1/NEB/ACTC1/AHNAK2/CAV3/BMP10/MYPN/TTN/MYOT/SLC4A1/TRIM54/SYNPO2L/FBP2/CACNA1S/ACTN2/ANKRD1/NRAP/C10orf71/CSRP3
GOBP_RECEPTOR_MEDIATED_ENDOCYTOSIS	251	-0.6147	-1.79666	1.93201e-07	2.17072e-05	1.90286e-05	2225	tags=23%	list=12%	signal=21%	APLN/VLDLR/TFRC/COLEC12/ITGB1/ITGAM/RAB31/PDLIM7/ITGAV/LDLR/MRC1/MSR1/ACHE/CXCR1/CD14/CAV2/APOE/CD163/LRP2/FCER1G/C3/SNCA/GREM1/CTSL/FPR2/ITGB3/ANXA2/NECAB2/SERPINE1/DKK1/MARCO/CAV1/APOC1/FOLR1/CACNG8/ADM/EGF/HBA1/HBA2/TFR2/CXCL8/SH3GL3/CAV3/HBB/ASGR1/PCSK9/SAA1/VTN/TF/HPX/HPR/APOB/HP/APOA5/APOA1/ALB/AMBP/APOC3
GOBP_REGULATION_OF_LIPID_TRANSPORT	130	-0.698859	-1.93175	2.84598e-07	3.16248e-05	2.77224e-05	1602	tags=28%	list=9%	signal=25%	THBS1/ADORA1/APOE/CYP19A1/EDN1/ITGB3/ANXA2/IL1B/AGTR1/POMC/PLA2G3/CAV1/APOC1/ABCA12/OSBPL6/CYP4F2/RETN/LRAT/GAL/EGF/AGT/LEP/SPP1/PCSK9/REN/CES1/ABCG8/ABCG5/PON1/CYP8B1/CYP4A11/APOA4/APOA2/APOA5/APOA1/APOC3
GOBP_GLYCEROLIPID_METABOLIC_PROCESS	410	-0.558342	-1.67708	3.00172e-07	3.29612e-05	2.88939e-05	1804	tags=13%	list=10%	signal=12%	LDLR/FGF2/NR1H4/ACHE/CAPN2/IMPA2/GPD1/CHRM5/CPNE7/AGPAT4/APOE/PNPLA1/C3/FABP2/RAB38/RGN/PNPLA3/GPAT3/PLAAT2/PLA2G3/CAV1/ANG/CWH43/APOC1/FABP4/IP6K3/FABP5/LIPF/THRSP/MOGAT1/PLA2G4E/PLA2G4B/SLC27A5/GAL3ST1/PIK3C2G/CAV3/FABP12/CPS1/PCSK9/FABP7/FGF21/MOGAT3/PCK1/MTTP/CYP2E1/PON1/G6PC/APOA4/APOA2/APOB/FABP1/APOA5/APOA1/APOH/APOC3
GOBP_DEFENSE_RESPONSE_TO_BACTERIUM	202	-0.640854	-1.84934	3.03144e-07	3.29612e-05	2.88939e-05	1400	tags=28%	list=8%	signal=26%	TREM2/C5AR1/FCER1G/NOD2/CAMP/FPR2/S100A14/SLPI/TLR2/GSDMC/IFNE/CCL20/SLC11A1/SERPINE1/NLRP10/BPIFA2/ANG/S100A9/BPIFA1/S100A12/ANXA3/PGLYRP4/RNASE7/DEFB1/CXCL6/DMBT1/LPO/PGLYRP3/PGC/PPBP/S100A8/GBP6/GBP7/WFDC5/KRT6A/WFDC12/LCE3A/RAG2/PI3/DEFA6/PGLYRP2/KLK7/HAMP/S100A7/KLK5/LBP/FCN2/TF/STATH/MBL2/F2/HTN3/HP/FGB/CRP/FGA
HP_ABNORMALITY_OF_LIPOPROTEIN_CHOLESTEROL_CONCENTRATION	47	-0.823374	-1.9923	3.10079e-07	3.33566e-05	2.92405e-05	698	tags=23%	list=4%	signal=23%	CYP7A1/PCSK9/ABCG8/ABCG5/MTTP/ANGPTL3/APOA2/APOB/APOA5/APOA1/APOC3
GOBP_REGULATION_OF_HUMORAL_IMMUNE_RESPONSE	75	-0.759996	-1.973	3.18719e-07	3.39252e-05	2.97389e-05	1414	tags=40%	list=8%	signal=37%	VSIG4/C5AR1/NOD2/C3/CFI/CD5L/IL1B/CFB/C8G/C5/PGC/C4BPB/ZP4/KLK7/C6/C4BPA/KLK5/CFHR1/VTN/CPN2/HPX/CPB2/CPN1/CFHR4/F2/C8B/C9/C8A/CFHR5/CFHR2
GOBP_GLYCEROLIPID_CATABOLIC_PROCESS	68	-0.776848	-1.9853	3.46623e-07	3.6511e-05	3.20056e-05	1362	tags=28%	list=7%	signal=26%	PNPLA1/FABP2/PNPLA3/APOC1/FABP4/FABP5/PLA2G4E/PLA2G4B/FABP12/CPS1/FABP7/FGF21/APOA4/APOA2/APOB/FABP1/APOA5/APOA1/APOC3
GOBP_REGULATION_OF_LIPID_METABOLIC_PROCESS	376	-0.566228	-1.69097	3.73831e-07	3.89709e-05	3.4162e-05	1822	tags=17%	list=10%	signal=15%	TRIB3/LDLR/FGF2/TGFB1/NR1H4/TM6SF2/CAPN2/PTGS2/CHRM5/CCN1/SNAI2/ADORA1/TXNRD1/CYP27B1/APOE/SOX9/NOD2/C3/FPR2/RAB38/RGN/ANXA1/IL1B/AGTR1/ME1/SEC14L2/SPHK1/ANGPTL4/PLA2G3/CAV1/APOC1/UGT1A8/PPARGC1A/MLXIPL/G0S2/FABP5/THRSP/GAL/CYP7A1/ADM/HSD17B13/AGT/LEP/ABCB11/HNF4A/NR0B1/FGF21/NR5A1/SERPINA3/CES1/ANGPTL8/ANKRD1/PCK1/ANGPTL3/CYP4A11/F2/APOA4/APOA2/APOB/FABP1/APOA5/APOA1/APOC3
GOMF_LIPOPROTEIN_PARTICLE_RECEPTOR_BINDING	28	-0.891795	-1.99993	3.86753e-07	3.99066e-05	3.49822e-05	373	tags=29%	list=2%	signal=28%	DKK1/PCSK9/APOA2/APOB/APOA5/APOA1/CRP/APOC3
HP_ABNORMALITY_OF_THE_CEREBRAL_VASCULATURE	264	-0.601291	-1.76482	4.19733e-07	4.28693e-05	3.75794e-05	1804	tags=19%	list=10%	signal=18%	LDLR/MFAP5/BICC1/JAG1/COL1A1/SAMD9/FLNA/COL3A1/MYH11/COL5A1/ALOX5AP/F10/GDNF/EDN1/PRNP/ITGB3/ITGA2/CFI/COL5A2/LOX/SERPINE1/ENPP1/TGFB2/FN1/MLXIPL/FLNC/ABCC6/CD109/ALX4/PROC/ACTC1/NKX2-5/HBB/TTR/CPS1/MYPN/PCSK9/GATA4/SERPINF2/F7/ABCG8/ABCG5/OTC/GDF2/F13B/AGXT/F2/APOB/FGG/FGB/FGA
GOBP_CHYLOMICRON_ASSEMBLY	10	-0.970597	-1.82972	4.27829e-07	4.28693e-05	3.75794e-05	137	tags=70%	list=1%	signal=70%	APOE/MTTP/APOA4/APOA2/APOB/APOA1/APOC3
GOMF_GLYCOSAMINOGLYCAN_BINDING	211	-0.628706	-1.8146	4.28185e-07	4.28693e-05	3.75794e-05	2123	tags=32%	list=12%	signal=28%	PF4/FGF1/CCDC80/THBS2/FGFR4/NRP2/ADAMTS3/ANOS1/FGF2/PCOLCE2/APLP1/RTN4R/CCN1/CEL/LTF/THBS1/REG4/COL5A3/APOE/POSTN/COL5A1/MMP7/TREM2/CXCL10/NOD2/HBEGF/PRNP/TLR2/SULF2/PGF/GPNMB/CD44/TNFAIP6/CCL8/ANG/FN1/COL11A1/FGFBP1/PGLYRP4/RNASE7/PF4V1/CXCL11/CXCL6/REG1B/HAPLN1/PGLYRP3/LAMC2/CCL7/SERPINA5/REG1A/SOST/HABP2/PGLYRP2/SERPIND1/SAA1/F11/ANGPTL3/VTN/KNG1/F2/SERPINC1/APOB/SERPINA10/REG3A/APOA5/HRG/APOH
HP_HYPERLIPIDEMIA	103	-0.718996	-1.93821	4.41715e-07	4.37904e-05	3.83868e-05	1804	tags=23%	list=10%	signal=21%	LDLR/GPD1/JAG1/CAVIN1/LIPA/APOE/CYP19A1/PRF1/TTPA/CAV1/CYP7A1/LEP/PCSK9/CFHR3/GYS2/ABCG8/ABCG5/CFHR1/G6PC/APOB/SLC2A2/APOA5/ALB/APOC3
GOBP_ISOPRENOID_METABOLIC_PROCESS	130	-0.69374	-1.9176	4.96153e-07	4.87097e-05	4.26991e-05	1919	tags=30%	list=10%	signal=27%	LRP8/RBP1/AKR1C3/GPC5/BCO2/EGFR/ADH1B/SRD5A1/APOE/LRP2/GPC6/ABCA4/AKR1B15/SDR16C5/CYP3A7/DHRS9/CYP2C9/APOM/UGT1A8/ADH7/AKR1C1/LRAT/ALDH8A1/RDH16/ADH4/CYP2C8/TTR/RBP4/AKR1B10/AKR1C4/RBP2/CYP2E1/ADH1A/APOA4/APOA2/APOB/CYP3A4/APOA1/APOC3
GOBP_PROTEIN_MATURATION	279	-0.594887	-1.75269	5.36848e-07	5.21981e-05	4.5757e-05	2229	tags=23%	list=12%	signal=20%	C1R/SCG5/LHB/BAK1/KLK1/MYRF/BAG2/ASPH/ADAM19/SERPINH1/MME/GGT1/ADAMTS3/ADAMTS2/ERO1A/THBS1/ENO1/PRSS12/MMP14/PERP/SRGN/GAS1/PGK1/CTSL/PRNP/CD5L/PRSS3/ASPRV1/SERPINE1/PLAU/CCBE1/MELTF/GRIN2A/KLKB1/TFR2/F3/IL1R2/HPN/USP17L2/HGFAC/PCSK9/KLK6/CARD18/SERPINF2/NLRP7/F7/F12/H2BC1/REN/CES1/ANGPTL8/KLK13/CGB3/F11/CPB2/CPN1/HJV/HPR/HP/FGG/FGB/APOH/F9/FGA
GOBP_REGULATION_OF_LIPOPROTEIN_LIPASE_ACTIVITY	21	-0.912864	-1.94377	5.71984e-07	5.45673e-05	4.78338e-05	207	tags=43%	list=1%	signal=42%	ANGPTL4/APOC1/ANGPTL8/ANGPTL3/APOA4/APOA5/APOA1/APOH/APOC3
GOBP_TRANSITION_METAL_ION_HOMEOSTASIS	130	-0.691839	-1.91235	5.72007e-07	5.45673e-05	4.78338e-05	2255	tags=32%	list=12%	signal=28%	LCN2/TFRC/SLC30A8/ABCB6/FTH1/MT3/HIF1A/CP/SLC1A1/LTF/FTL/HMOX1/MYC/PRNP/MT1F/FTHL17/SLC11A1/SLC39A14/S100A9/MT1M/ABCG2/MT1X/MT1E/MT2A/MELTF/MT1G/TFR2/SLC30A10/MT1H/S100A8/EPB42/TMPRSS6/ALAS2/SLC39A5/HAMP/MT1B/HEPHL1/GDF2/TF/HPX/HJV
GOBP_ANTIMICROBIAL_HUMORAL_RESPONSE	112	-0.710635	-1.94631	6.07419e-07	5.70093e-05	4.99745e-05	1366	tags=44%	list=7%	signal=41%	CXCL10/GAPDH/NOD2/CAMP/SLPI/PRSS3/CXCL2/SLC11A1/BPIFA2/ANG/CCL13/S100A9/BPIFA1/S100A12/CXCL3/CXCL1/PGLYRP4/RNASE7/DEFB1/PF4V1/CXCL11/CXCL6/DMBT1/REG1B/PGLYRP3/CXCL8/IL36RN/PGC/PPBP/S100A8/CXCL5/WFDC5/REG1A/KRT6A/WFDC12/PI3/DEFA6/PGLYRP2/KLK7/S100A7/KLK5/TF/F2/HTN3/MUC7/REG3A/FGB/HRG/FGA
GOBP_DETECTION_OF_STIMULUS_INVOLVED_IN_SENSORY_PERCEPTION	176	0.514015	1.91525	6.08881e-07	5.70093e-05	4.99745e-05	2568	tags=42%	list=14%	signal=37%	OR4A47/OR7E24/OR5AU1/GJA10/OR51A7/OR1F1/OR6N1/OR51E2/NTRK1/OR6K3/OR2T2/OR3A1/OR3A2/OR2T10/OR2T11/OR56B1/GNAT3/OR8S1/OR10J3/OR1E2/SCN1A/OR51E1/OR52N4/OR1E1/ATP8A2/OR13A1/OR9Q2/OR2L5/CRB1/OR2L3/OR2L8/OR5B21/OR8G1/OR8G2P/OR2L2/TAS2R8/OR1L8/OR8A1/OR5M11/TAS2R7/OR10H1/RGS9BP/OR6C70/OR8G5/TAS2R9/TAS2R10/OR1B1/OR1J2/OR1Q1/TMC1/OR2AE1/REEP6/OR1J4/NR2F6/GNAT1/OR4F21/OR1N2/CACNB3/MMP24/TAS2R46/OR5K4/TAS2R3…
GOBP_TERPENOID_METABOLIC_PROCESS	112	-0.708912	-1.94159	6.89087e-07	6.3927e-05	5.60386e-05	1919	tags=35%	list=10%	signal=31%	LRP8/RBP1/AKR1C3/GPC5/BCO2/EGFR/ADH1B/SRD5A1/APOE/LRP2/GPC6/ABCA4/AKR1B15/SDR16C5/CYP3A7/DHRS9/CYP2C9/APOM/UGT1A8/ADH7/AKR1C1/LRAT/ALDH8A1/RDH16/ADH4/CYP2C8/TTR/RBP4/AKR1B10/AKR1C4/RBP2/CYP2E1/ADH1A/APOA4/APOA2/APOB/CYP3A4/APOA1/APOC3
GOBP_NEUTRAL_LIPID_CATABOLIC_PROCESS	42	-0.833436	-1.98847	7.08786e-07	6.51567e-05	5.71166e-05	1362	tags=38%	list=7%	signal=35%	PNPLA1/FABP2/PNPLA3/FABP4/FABP5/FABP12/CPS1/FABP7/FGF21/APOA4/APOA2/APOB/FABP1/APOA5/APOA1/APOC3
GOBP_B_CELL_ACTIVATION	234	0.473144	1.85001	7.32614e-07	6.67405e-05	5.85049e-05	1797	tags=21%	list=10%	signal=19%	IFNA21/IFNA7/IFNA4/IFNA10/CR2/FCRL1/MS4A1/CXCR5/NTRK1/BLK/CHRNB2/CD19/AICDA/CD22/TNFRSF13B/TNFRSF13C/CD79B/FCRL3/CD79A/BANK1/IL2/CD40LG/IGLL1/TBC1D10C/CCR6/IKZF3/CD27/POU2AF1/ZAP70/WNT3A/FLT3/LAX1/PRKCB/TLR9/GAPT/CD28/MZB1/BCL2/LFNG/CARD11/IGLL5/SASH3/FOXJ1/TBX21/JAK3/CD180/LEF1/PLCG2
GOBP_INTESTINAL_ABSORPTION	39	-0.841086	-1.98025	9.16811e-07	8.27749e-05	7.25608e-05	797	tags=38%	list=4%	signal=37%	AKR1C1/SLC5A1/LEP/NPC1L1/GCNT3/HAMP/ABCG8/VIL1/ABCG5/CYP8B1/APOA4/SLC2A2/FABP1/APOA5/APOA1
HP_ABNORMAL_CIRCULATING_PROTEIN_CONCENTRATION	474	-0.539386	-1.62543	9.97011e-07	8.92193e-05	7.82099e-05	2485	tags=22%	list=14%	signal=19%	PLN/GAA/SLC22A4/IL6/SGCB/TNNI3/IFNGR1/DMD/NLRP3/AHCY/DYSF/TNNT2/NUP107/NLRP12/LRP12/FHL1/IL10/SGCA/NEXN/CAP2/BAG3/HLA-DQB1/FTH1/CASR/LAMP2/BIN1/MEFV/CP/ADSS1/FAH/TPM2/COL12A1/TPM1/COL6A3/CAVIN1/CEL/COL6A2/MAP3K20/FTL/ITGA3/PRF1/COL6A1/SGCD/ACTA1/SCN4A/KY/CRYAB/PGM1/CPA1/LDHA/SERPINE1/KCNJ18/CAV1/MET/HACD1/HAND2/CCBE1/FN1/SGCG/PADI4/FLNC/DES/TCAP/DMGDH/PRSS1/RYR1/POPDC3/SLC16A1/NEB/ACTC1/TFR2/KCNA…
GOMF_SULFUR_COMPOUND_BINDING	244	-0.602118	-1.7573	1.05252e-06	9.33604e-05	8.184e-05	2300	tags=27%	list=12%	signal=24%	ADAMTS5/HSD17B12/LPA/CHST15/PF4/FGF1/CCDC80/ECI2/THBS2/FGFR4/NRP2/ADAMTS3/ANOS1/FGF2/ACOT7/PCOLCE2/APLP1/RTN4R/CCN1/CEL/GSTP1/PRMT8/LTF/THBS1/REG4/COL5A3/APOE/POSTN/COL5A1/MMP7/CXCL10/HBEGF/PC/ITGA2/PNPLA3/PGF/GPNMB/ENPP1/CCL8/ANG/HPSE2/FN1/COL11A1/FGFBP1/PF4V1/CXCL11/TKTL1/CXCL6/LAMC2/CCL7/GNMT/SERPINA5/SOST/ACOT12/SERPIND1/SAA1/F11/ANGPTL3/VTN/KNG1/F2/SERPINC1/APOB/SERPINA10/APOA5/HRG/APOH
GOBP_RESPONSE_TO_OXIDATIVE_STRESS	421	-0.547508	-1.64548	1.08683e-06	9.55654e-05	8.37729e-05	2962	tags=25%	list=16%	signal=22%	PPP2CB/KLF4/PLK3/APP/CYBB/MCTP1/ADAM9/CA3/PRR5L/EIF2S1/SELENOP/TPO/ROMO1/GSR/ATOX1/CPEB2/PRDX5/HSPA1A/PRDX4/MSRB2/NME2/PRDX1/IL6/PRDX6/ADA/MSRB3/AIF1/ETV5/DHCR24/BAK1/NQO1/IL10/WNT16/DUSP1/STX2/ACOX2/AKR1C3/MT3/GPR37L1/HIF1A/PXDN/CAPN2/EGFR/SLC1A1/PTGS2/TPM1/AXL/MMP2/GPX8/GSTP1/ERO1A/COL1A1/GPX3/TXNRD1/MMP14/APOE/HMOX1/TXN/GCLM/PRODH/SIRPA/SOD2/ANKRD2/SNCA/TLDC2/EDN1/PRNP/NCF2/ANXA1/G6PD/MMP9/BNI…
GOBP_REGULATION_OF_PLASMA_LIPOPROTEIN_PARTICLE_LEVELS	83	-0.740122	-1.95612	1.10403e-06	9.6241e-05	8.43652e-05	1804	tags=29%	list=10%	signal=26%	LDLR/MSR1/NR1H4/BMP1/CES3/LIPA/APOE/HMOX1/ANXA2/AGTR1/PLA2G3/APOC1/APOM/AGT/PCSK9/FGF21/MTTP/APOA4/APOA2/APOB/APOA5/APOA1/ALB/APOC3
GOCC_TRIGLYCERIDE_RICH_PLASMA_LIPOPROTEIN_PARTICLE	18	-0.922196	-1.92116	1.19867e-06	0.000103598	9.08141e-05	44	tags=50%	list=0%	signal=50%	APOC1/APOM/APOA4/APOA2/APOB/APOA5/APOA1/APOH/APOC3
GOBP_LIPOPROTEIN_METABOLIC_PROCESS	128	-0.68349	-1.88735	1.21071e-06	0.000103751	9.09487e-05	962	tags=12%	list=5%	signal=12%	CWH43/APOC1/APOM/ALOX12B/LEP/HHATL/NPC1L1/PCSK9/ANGPTL8/MTTP/APOA4/APOA2/APOB/APOA5/APOA1/APOC3
GOBP_ACYLGLYCEROL_HOMEOSTASIS	33	-0.85543	-1.96148	1.22891e-06	0.000104427	9.15406e-05	1771	tags=55%	list=10%	signal=49%	NR1H4/IL18/ADORA1/GCKR/APOE/ANGPTL4/MLXIPL/HNF4A/ACSM2A/ANGPTL8/ABCG8/PLA2G12B/ABCG5/ANGPTL3/APOA4/APOA5/APOA1/APOC3
GOBP_PLASMINOGEN_ACTIVATION	23	-0.894626	-1.93548	1.2891e-06	0.000108629	9.52241e-05	1602	tags=74%	list=9%	signal=68%	THBS1/ENO1/PGK1/SERPINE1/PLAU/MELTF/KLKB1/HPN/SERPINF2/F12/H2BC1/F11/CPB2/FGG/FGB/APOH/FGA
GOBP_RESPONSE_TO_EXTRACELLULAR_STIMULUS	445	-0.532615	-1.60425	1.30784e-06	0.000109297	9.58099e-05	2427	tags=25%	list=13%	signal=22%	C2/NUAK2/SST/OXCT1/SPARC/SCTR/MAP1LC3B/ADA/IFI16/CD68/AHCY/ATF3/DAPL1/KLF10/NUAK1/DDIT3/VDR/RRAGD/KYNU/NQO1/RALB/PMAIP1/AKR1C3/UPP1/STC1/MT3/CASR/LAMP2/LDLR/SLC10A1/ADSS1/NR1H4/EGFR/AXL/BMP8A/CCL28/WNT11/SRD5A1/GSTP1/SNAI2/COL1A1/ICAM1/TNFRSF11B/CYP27B1/NOCT/APOE/HMOX1/GCLM/SLC22A3/POSTN/PKM/MMP7/STC2/SOD2/CXCL10/NOD2/ACTA1/MYH13/BCHE/ITGA2/G6PD/SLC2A1/TTPA/BNIP3/POMC/TNC/LDHA/FOXA3/GPT/DSC2/FOSL…
HP_HYPERCHOLESTEROLEMIA	55	-0.780895	-1.91153	1.4032e-06	0.000115512	0.000101258	2180	tags=38%	list=12%	signal=34%	NUP107/PYGL/CYP27A1/LDLR/JAG1/CAVIN1/LIPA/APOE/GHR/TTPA/CAV1/CYP7A1/CAV3/PCSK9/DLK1/ABCG8/ABCG5/RTL1/APOB/ALB/APOC3
GOBP_CELLULAR_LIPID_CATABOLIC_PROCESS	222	-0.617161	-1.7879	1.40796e-06	0.000115512	0.000101258	1362	tags=14%	list=7%	signal=13%	PNPLA1/FABP2/ACAT1/PNPLA3/GBA3/SPHK1/APOC1/FABP4/NEU4/FABP5/PLA2G4E/PLA2G4B/LEP/ABCB11/FABP12/CPS1/FABP7/AKR1B10/FGF21/HAO2/PCK1/ANGPTL3/APOA4/APOA2/APOB/HAO1/FABP1/APOA5/APOA1/APOC3
GOBP_REGULATION_OF_COMPLEMENT_ACTIVATION	52	-0.803678	-1.95691	1.41648e-06	0.000115512	0.000101258	1414	tags=46%	list=8%	signal=43%	VSIG4/C5AR1/C3/CFI/CD5L/IL1B/CFB/C8G/C5/C4BPB/C6/C4BPA/CFHR1/VTN/CPN2/CPB2/CPN1/CFHR4/F2/C8B/C9/C8A/CFHR5/CFHR2
HP_HYPOLIPOPROTEINEMIA	24	-0.894188	-1.94673	1.43465e-06	0.000116058	0.000101736	137	tags=29%	list=1%	signal=29%	APOE/MTTP/ANGPTL3/APOB/APOA5/APOA1/APOC3
HP_ABNORMALITY_OF_THE_COMMON_COAGULATION_PATHWAY	50	-0.799422	-1.94774	1.50009e-06	0.000120388	0.000105532	1494	tags=28%	list=8%	signal=26%	SPTB/PRF1/F10/CFI/SERPINE1/SPTA1/EPB42/SLC4A1/F13B/SERPINC1/FGG/FGB/PLG/FGA
HP_ARTERIOSCLEROSIS	75	-0.741917	-1.92607	1.55619e-06	0.000123907	0.000108617	2041	tags=31%	list=11%	signal=27%	CYP27A1/HTRA1/LDLR/MFAP5/LIPA/COL3A1/APOE/MYH11/GHR/LOX/ENPP1/TGFB2/ABCC6/CYP7A1/HGD/PCSK9/SERPIND1/ABCG8/ABCG5/AGXT/APOA2/APOB/APOA5
HP_ABNORMAL_LDL_CHOLESTEROL_CONCENTRATION	37	-0.845379	-1.98185	1.60191e-06	0.000126551	0.000110935	698	tags=35%	list=4%	signal=34%	APOE/GHR/TTPA/CYP7A1/PCSK9/ABCG8/ABCG5/MTTP/ANGPTL3/APOA2/APOB/APOA5/APOC3
HP_DILATED_CARDIOMYOPATHY	144	-0.662724	-1.85736	1.99072e-06	0.000156048	0.000136792	2485	tags=29%	list=14%	signal=25%	PLN/SGCB/TNNI3/DMD/TNNT2/NUP107/FHL1/GATA5/NEXN/CAP2/BAG3/LAMP2/MEFV/TPM2/TPM1/EYA4/SPEG/MAP3K20/LAMB3/SGCD/ACTA1/CRYAB/PGM1/HACD1/HAND2/DSP/MMP1/DES/TCAP/LAMA3/RYR1/ACTC1/LAMC2/HBB/MYPN/TTN/MYL2/ACTN2/HAMP/ANKRD1/HJV/CSRP3
GOBP_ANTIMICROBIAL_HUMORAL_IMMUNE_RESPONSE_MEDIATED_BY_ANTIMICROBIAL_PEPTIDE	65	-0.768822	-1.94366	2.05722e-06	0.000159885	0.000140155	1476	tags=54%	list=8%	signal=50%	GNLY/CXCL10/GAPDH/NOD2/CAMP/CXCL2/ANG/CCL13/S100A9/BPIFA1/S100A12/CXCL3/CXCL1/PGLYRP4/RNASE7/DEFB1/PF4V1/CXCL11/CXCL6/REG1B/PGLYRP3/CXCL8/PGC/PPBP/CXCL5/REG1A/KRT6A/DEFA6/KLK7/S100A7/KLK5/F2/MUC7/REG3A/HRG
GOBP_PROTEIN_CONTAINING_COMPLEX_REMODELING	33	-0.849868	-1.94872	2.07791e-06	0.000159885	0.000140155	1118	tags=39%	list=6%	signal=37%	AGTR1/PLA2G3/APOC1/APOM/AGT/MTTP/APOA4/APOA2/APOB/APOA5/APOA1/ALB/APOC3
GOBP_POSITIVE_REGULATION_OF_WOUND_HEALING	55	-0.77661	-1.90104	2.0871e-06	0.000159885	0.000140155	574	tags=36%	list=3%	signal=35%	ITGB1/HPSE/THBD/FERMT2/THBS1/CLDN1/HBEGF/ANXA1/SERPINE1/F3/SERPINF2/F7/F12/VTN/CPB2/F2/REG3A/PLG/HRG/APOH
GOBP_FIBRINOLYSIS	25	-0.883618	-1.92669	2.18441e-06	0.000164977	0.000144619	1047	tags=68%	list=6%	signal=64%	SERPINE1/PLAU/PLAUR/SERPINB2/KLKB1/SERPINF2/F12/KRT1/F11/CPB2/F2/FGG/FGB/PLG/HRG/APOH/FGA
GOBP_PROTEIN_ACTIVATION_CASCADE	26	-0.876903	-1.93567	2.1862e-06	0.000164977	0.000144619	622	tags=54%	list=3%	signal=52%	FN1/KLKB1/F3/F7/F12/F11/KNG1/F2/SERPINC1/FGG/FGB/APOH/F9/FGA
GOBP_CELLULAR_AMINO_ACID_CATABOLIC_PROCESS	104	-0.708665	-1.91112	2.22958e-06	0.000167003	0.000146396	1840	tags=28%	list=10%	signal=25%	IDO1/FAH/SLC25A21/HOGA1/OAT/PRODH/SDS/TDO2/CDO1/GPT/ALDH8A1/GLDC/PIPOX/AMDHD1/HGD/HAL/DAO/PRODH2/FTCD/ACMSD/PAH/MAT1A/AGXT2/OTC/UROC1/HPD/ARG1/AGXT/TAT
GOBP_CELLULAR_OXIDANT_DETOXIFICATION	95	-0.711329	-1.90437	2.44432e-06	0.00018159	0.000159182	2803	tags=44%	list=15%	signal=38%	TXNDC2/TPO/GSR/GSTZ1/PRDX5/PRDX4/PRDX1/PRDX6/TXNDC17/GSTO1/HBQ1/NQO1/PRXL2C/MT3/PXDN/PTGS2/GPX8/GSTP1/GPX3/TXNRD1/NXN/APOE/TXN/SOD2/ALOX5AP/PTGS1/SRXN1/S100A9/APOM/HBA1/HBA2/LPO/HBE1/HBB/HBM/HBD/HBG1/HBG2/APOA4/HP/FABP1/ALB
HP_ABNORMAL_URINE_METABOLITE_LEVEL	415	-0.539054	-1.62092	2.46023e-06	0.00018159	0.000159182	1881	tags=15%	list=10%	signal=14%	CASR/THBD/MEFV/FAH/ACP5/SLC1A1/BICC1/CEL/TNFRSF11B/CYP27B1/ITGA3/APOE/HMOX1/OAT/PRODH/LRP2/PGK1/C3/GDNF/CFI/SLC3A1/G6PD/ACAT1/LDHA/WT1/SLC36A2/CFB/FN1/LIN28B/PLOD2/DMGDH/CLDN16/RYR1/GLDC/SLC16A1/SLC12A3/SLC5A1/SLCO1B3/HNF1A/SPP1/HNF4A/HGD/HAL/CPS1/CA5A/FTCD/GYS2/CACNA1S/PAH/SAA1/PCK1/SLCO1B1/OTC/UROC1/HPD/ARG1/ALDOB/G6PC/SLC2A2/TAT/APOA1/FGA
GOBP_REGULATION_OF_STEROID_METABOLIC_PROCESS	111	-0.690396	-1.88765	2.5783e-06	0.000188926	0.000165613	2116	tags=24%	list=11%	signal=22%	FGF1/ATP1A1/FGFR4/AKR1C3/NR1H4/SNAI2/CYP27B1/APOE/AGTR1/SEC14L2/APOC1/UGT1A8/PPARGC1A/GAL/CYP7A1/ADM/AGT/LEP/ABCB11/NR0B1/NR5A1/CES1/APOA4/APOA2/APOB/APOA5/APOA1
GOBP_REGULATION_OF_FATTY_ACID_METABOLIC_PROCESS	85	-0.723232	-1.9238	2.70202e-06	0.000196238	0.000172023	1231	tags=21%	list=7%	signal=20%	SOX9/RGN/ANXA1/IL1B/PLA2G3/CAV1/APOC1/UGT1A8/PPARGC1A/MLXIPL/FABP5/CYP7A1/ABCB11/APOA4/FABP1/APOA5/APOA1/APOC3
HP_ABNORMALITY_OF_BLOOD_CIRCULATION	297	-0.572404	-1.69512	2.7169e-06	0.000196238	0.000172023	1855	tags=16%	list=10%	signal=14%	CCR1/HSD3B7/HSD3B2/MEFV/PLOD1/FAH/MFAP5/SAMD9/RS1/COL3A1/APOE/MYH11/PRF1/F10/GDNF/MYC/GREM1/ITGB3/ITGA2/CFI/AVPR2/LOX/SERPINE1/ENPP1/PLAU/TGFB2/FN1/ABCC6/CYP11A1/CD109/PROC/ACTC1/NKX2-5/GATA4/CFHR3/SERPINF2/F7/F11/GDF2/CFHR1/F13B/ALDOB/F2/FGG/FGB/F9/FGA
GOMF_GATED_CHANNEL_ACTIVITY	298	0.424165	1.62276	2.9443e-06	0.000211154	0.000185099	2603	tags=33%	list=14%	signal=29%	GABRG1/GRIN3A/CHRNA2/CACNA1A/KCNH6/SCN10A/KCNC1/HCN1/SCN3A/KCNB2/CHRNB2/CHRNA3/NMUR2/GABRR3/GRIA2/CACNA2D2/CNR1/GRIN2B/GRIA4/TRPM5/HTR3E/CNGA3/GRIK3/KCNH3/GABRA1/TRPM8/KCNMB2/HCN4/GRID2/KCNQ2/SCNN1B/KCNG1/GABRG3/SCN1A/GABRB1/SCNN1G/CACNA1D/P2RX3/P2RX5/KCNH8/GRIA1/GABRP/KCNJ3/KCNJ6/KCNF1/P2RX2/TMC8/GRIK4/KCNA3/KCNJ10/KCNK2/TMC7/KCNH4/CACNA1E/KCNA2/KCNK12/KCNK10/GRIN2C/GABRA3/KCNS2/ABCC8/GLRA3/CLIC…
GOBP_CELLULAR_AMINO_ACID_METABOLIC_PROCESS	321	-0.572719	-1.69595	3.08206e-06	0.000219477	0.000192394	4099	tags=38%	list=22%	signal=30%	FARSB/PSMD13/IARS2/NOX4/PSMA1/GMPS/PSMD5/CARNMT1/PSMB1/NOS1/ALDH6A1/MTRR/PARK7/PSMC6/PPAT/DARS1/GARS1/PSMA7/PSMA4/DLST/PHGDH/BCKDK/DDO/YARS1/PSMC2/RARS1/IL4I1/PSMD9/HARS1/PSMA2/PSMC3/ALDH7A1/MTHFD1/SLC39A8/HSD17B10/SLC7A7/PSMB5/PSMD2/PSMD14/PSAT1/PSMA6/KMO/PSPH/PSMB6/GLS/PSMB3/PSMD1/GSTZ1/PSMB9/GOT1/TARS1/PSMB7/PLOD3/PTS/GLUL/PSMA3/PPA1/PSMC1/RIDA/NAGS/SMS/ATP2B4/SLC16A2/AHCY/DPYD/KYNU/NQO1/BCAT1…
GOBP_PROTEIN_LIPID_COMPLEX_ASSEMBLY	31	-0.859375	-1.94372	3.32881e-06	0.000233804	0.000204953	137	tags=29%	list=1%	signal=29%	APOC1/APOM/MTTP/APOA4/APOA2/APOB/APOA5/APOA1/APOC3
HP_ABNORMALITY_OF_CIRCULATING_ENZYME_LEVEL	262	-0.587281	-1.72316	3.32949e-06	0.000233804	0.000204953	2485	tags=23%	list=14%	signal=20%	PLN/GAA/SGCB/TNNI3/DMD/AHCY/DYSF/TNNT2/LRP12/FHL1/SGCA/NEXN/CAP2/BAG3/LAMP2/BIN1/ADSS1/TPM2/COL12A1/TPM1/COL6A3/CAVIN1/COL6A2/MAP3K20/COL6A1/SGCD/ACTA1/SCN4A/KY/CRYAB/PGM1/LDHA/KCNJ18/HACD1/HAND2/SGCG/FLNC/DES/TCAP/DMGDH/RYR1/POPDC3/SLC16A1/NEB/ACTC1/KCNA1/CAV3/LAMA1/MYPN/KLHL41/TTN/MYOT/NEFL/MYL2/LMOD3/CACNA1S/ACTN2/ANKRD1/AGXT/CSRP3
GOMF_ANTIOXIDANT_ACTIVITY	82	-0.729009	-1.92128	3.44944e-06	0.000240557	0.000210873	2803	tags=51%	list=15%	signal=44%	TXNDC2/TPO/GSR/GSTZ1/PRDX5/PRDX4/PRDX1/PRDX6/TXNDC17/GSTO1/HBQ1/NQO1/PRXL2C/MT3/PXDN/PTGS2/GPX8/GSTP1/GPX3/TXNRD1/NXN/APOE/TXN/SOD2/ALOX5AP/PTGS1/SRXN1/S100A9/APOM/HBA1/HBA2/LPO/HBE1/HBB/HBM/HBD/HBG1/HBG2/APOA4/HP/FABP1/ALB
GOBP_MYOFIBRIL_ASSEMBLY	58	-0.776479	-1.92638	3.51087e-06	0.000243111	0.000213112	1500	tags=41%	list=8%	signal=38%	TPM1/TMOD4/MYH11/ACTA1/EDN1/MYOZ2/MYOZ1/TNNT1/TCAP/NEB/ACTC1/CAV3/BMP10/MYPN/KLHL41/TTN/SYNPO2L/MYL2/LMOD3/ACTN2/ANKRD1/NRAP/LMOD2/CSRP3
GOBP_PROTEIN_LIPID_COMPLEX_SUBUNIT_ORGANIZATION	51	-0.793256	-1.93221	3.53415e-06	0.000243111	0.000213112	1118	tags=25%	list=6%	signal=24%	AGTR1/PLA2G3/APOC1/APOM/AGT/MTTP/APOA4/APOA2/APOB/APOA5/APOA1/ALB/APOC3
HP_HEPATOMEGALY	491	-0.52757	-1.59269	3.63099e-06	0.000248085	0.000217472	2475	tags=16%	list=13%	signal=14%	GAA/NDUFAF2/IL6/TKT/TNNI3/GPC1/ETFB/ATP6V1B2/NAGS/ADA/PSAP/NLRP3/TNNT2/PYGL/RRAS2/RRAS/CTSK/NPM1/CASR/HSD3B7/MEFV/TGFB1/FAH/SNX10/GPD1/CAVIN1/CLDN1/LIPA/APOE/HMOX1/SPTB/PRF1/DCDC2/CDKN1C/RHAG/PC/NCF2/SLC2A1/ACAT1/A2ML1/CAV1/MET/SPTA1/WT1/CA2/FLNC/HBA1/HBA2/HNF1A/CFTR/HBB/ABCB11/SLC30A10/HNF4A/GNMT/ABCC2/MYPN/EPB42/SLC4A1/RAG2/SERPINA1/HAMP/DLK1/SAA1/PCK1/MTTP/HBG1/AKR1D1/RTL1/HBG2/SLC13A5/ARG1/AL…
GOBP_TRIGLYCERIDE_CATABOLIC_PROCESS	33	-0.843269	-1.93359	3.80862e-06	0.000258475	0.00022658	1362	tags=45%	list=7%	signal=42%	PNPLA1/FABP2/PNPLA3/FABP4/FABP5/FABP12/CPS1/FABP7/FGF21/APOA4/APOB/FABP1/APOA5/APOA1/APOC3
GOMF_HEPARIN_BINDING	154	-0.648926	-1.81656	3.93831e-06	0.000265495	0.000232734	2123	tags=33%	list=12%	signal=30%	PF4/FGF1/CCDC80/THBS2/FGFR4/NRP2/ADAMTS3/ANOS1/FGF2/PCOLCE2/APLP1/RTN4R/CCN1/CEL/LTF/THBS1/REG4/COL5A3/APOE/POSTN/COL5A1/MMP7/CXCL10/HBEGF/PGF/GPNMB/CCL8/ANG/FN1/COL11A1/FGFBP1/PF4V1/CXCL11/CXCL6/LAMC2/CCL7/SERPINA5/SOST/SERPIND1/SAA1/F11/ANGPTL3/VTN/KNG1/F2/SERPINC1/APOB/SERPINA10/APOA5/HRG/APOH
HP_CEREBRAL_HEMORRHAGE	61	-0.763137	-1.90677	4.02336e-06	0.000269432	0.000236185	1318	tags=15%	list=7%	signal=14%	GDNF/CFI/FN1/ABCC6/GDF2/F13B/FGG/FGB/FGA
GOMF_STEROID_BINDING	96	-0.708635	-1.90137	4.1777e-06	0.000277927	0.000243632	1269	tags=20%	list=7%	signal=19%	HSD11B1/HSD17B1/PAQR5/CAV1/OSBPL6/UGT1A8/SHBG/SULT2B1/CALB1/AKR1D1/APOF/SERPINA6/APOA4/APOA2/GC/CYP3A4/APOA5/APOA1/APOC3
GOBP_MUSCLE_CELL_DIFFERENTIATION	314	-0.560549	-1.66028	4.24523e-06	0.000278752	0.000244355	2417	tags=26%	list=13%	signal=23%	CCNB1/SGCB/PGM5/OLFM2/TCF23/DMD/MEGF10/DYSF/TNNT2/SGCZ/ALPK2/CSRP1/MAPK12/CHRNB1/ADAM12/HEY1/RBPMS2/BIN1/TGFB1/CAPN2/PTGFRN/TPM1/RGS2/EHD2/SPEG/SOX6/CAV2/MMP14/TMOD4/MYH11/CDH2/AKAP6/RBM24/SOX9/SOD2/CXCL10/ACTA1/EDN1/GREM1/ADRA1A/G6PD/MYOZ2/STAC3/LOX/DKK1/MYOG/MYO18B/WT1/MYOZ1/FLNC/TNNT1/TCAP/BARX2/NRG1/ADM/ERVFRD-1/RYR1/POPDC3/NEB/ACTC1/DNER/TRIM72/NKX2-5/EREG/CAV3/BMP10/MYPN/KLHL41/TTN/GATA4/SY…
GOBP_MUSCLE_SYSTEM_PROCESS	405	-0.53784	-1.61421	4.24523e-06	0.000278752	0.000244355	2568	tags=34%	list=14%	signal=30%	SCN2B/DTNA/DOCK5/KCNMA1/RYR2/ITGB5/PLN/GAA/ACTA2/MYL12A/TNNI3/SULF1/DMD/ADA/TPM4/NMU/ATP2B4/GJA5/TMEM38B/VIM/GSTO1/MYOM1/GAMT/DYSF/TNNT2/SORBS1/KCNJ2/STAC/CHRM3/EDN2/TBX20/CHRNG/ATP1A1/ALDOA/ASPH/GATA5/SGCA/OXTR/MYL9/CHRNB1/BDKRB2/STC1/CALCA/P2RY1/BIN1/LMCD1/TPM2/TPM1/GJA1/RGS2/CKMT2/ADORA1/EDN3/CACNB2/ENO1/FLNA/HMOX1/TMOD4/MYH11/AKAP6/CHRND/ANKRD2/ACTA1/GDNF/EDN1/MYH13/SCN4A/SYNM/ITGA2/FBXO32/SU…
GOBP_ORGANIC_HYDROXY_COMPOUND_TRANSPORT	242	-0.589199	-1.71698	4.37214e-06	0.000285233	0.000250036	1819	tags=28%	list=10%	signal=25%	P2RY1/LDLR/SLC10A1/MSR1/NR1H4/MAOB/CHRM5/CEL/SLC6A2/APOE/CYP19A1/SLC22A3/SLC16A3/SNCA/GDNF/SYT12/ITGB3/ANXA2/AGTR1/POMC/SLCO1B7/SLC22A2/CAV1/APOC1/ABCA12/OSBPL6/SLC6A3/APOM/KCNB1/AKR1C1/NR0B2/GAL/CYP7A1/EGF/AQP9/SLC10A6/AGT/SLC16A1/SLC27A5/SLC5A1/SLCO1B3/LEP/CFTR/SPP1/NPC1L1/ABCB11/SLC10A2/ABCC2/PCSK9/RBP4/AKR1C4/SLC22A1/REN/CES1/ABCG8/SLCO1B1/CHRNA4/ABCG5/MTTP/PON1/CYP8B1/APOA4/APOA2/APOB/APOA5/…
GOBP_IRON_ION_HOMEOSTASIS	81	-0.726256	-1.9121	4.82096e-06	0.000312497	0.000273936	2255	tags=31%	list=12%	signal=27%	LCN2/TFRC/ABCB6/FTH1/HIF1A/CP/LTF/FTL/HMOX1/MYC/FTHL17/SLC11A1/SLC39A14/ABCG2/MELTF/TFR2/EPB42/TMPRSS6/ALAS2/HAMP/HEPHL1/GDF2/TF/HPX/HJV
GOBP_POSITIVE_REGULATION_OF_LIPID_CATABOLIC_PROCESS	25	-0.877051	-1.91237	5.029e-06	0.000323906	0.000283937	332	tags=32%	list=2%	signal=31%	IL1B/FGF21/ANGPTL3/APOA4/APOA2/FABP1/APOA5/APOA1
HP_DECREASED_LDL_CHOLESTEROL_CONCENTRATION	11	-0.955561	-1.83229	5.35548e-06	0.000342751	0.000300457	137	tags=55%	list=1%	signal=54%	CCT5/MTTP/ANGPTL3/APOB/APOA5/APOC3
HP_ABNORMAL_SYSTEMIC_BLOOD_PRESSURE	414	-0.527349	-1.5851	5.40629e-06	0.000343827	0.000301399	2057	tags=17%	list=11%	signal=16%	KYNU/BNC2/ABCB6/GATA5/PTGIS/CASR/THBD/HSD3B2/LDLR/ACP5/MFAP5/EGFR/OTX2/BICC1/GJA1/MMP2/GBE1/COL1A1/TNFRSF11B/CLDN1/PDE11A/COL3A1/MMP14/MYH11/DCDC2/COL5A1/NOD2/C3/SNCA/GDNF/CFI/COL5A2/ACAT1/AGTR1/AVPR2/LOX/ENPP1/CAV1/TGFB2/HPSE2/WT1/CFB/FN1/MLXIPL/ABCC6/CYP11A1/ALX4/RYR1/AGT/SLC12A3/NKX2-5/LEP/HBB/SLC30A10/HGD/TTR/PCSK9/CFHR3/REN/ABCG8/SAA1/ABCG5/MTTP/GDF2/CFHR1/SERPINA6/G6PC/APOB/APOA1/ALB/FGA
GOBP_ZYMOGEN_ACTIVATION	57	-0.766313	-1.89497	5.46374e-06	0.000345308	0.000302698	1602	tags=49%	list=9%	signal=45%	THBS1/ENO1/PRSS12/MMP14/PERP/PGK1/CTSL/CD5L/PRSS3/SERPINE1/PLAU/MELTF/GRIN2A/KLKB1/HPN/HGFAC/SERPINF2/F12/H2BC1/F11/CPB2/HPR/HP/FGG/FGB/APOH/F9/FGA
GOBP_TRIGLYCERIDE_RICH_LIPOPROTEIN_PARTICLE_REMODELING	13	-0.942842	-1.87696	6.01266e-06	0.00037764	0.00033104	44	tags=54%	list=0%	signal=54%	APOE/APOA4/APOA2/APOB/APOA5/APOA1/APOC3
HP_ABNORMAL_CIRCULATING_PROTEINOGENIC_AMINO_ACID_CONCENTRATION	76	-0.731934	-1.91455	6.66401e-06	0.000415966	0.000364637	618	tags=17%	list=3%	signal=17%	GLDC/SLC30A10/GNMT/HAL/CPS1/FTCD/PAH/MAT1A/OTC/UROC1/HPD/ARG1/TAT
GOBP_REGULATION_OF_MEMBRANE_POTENTIAL	397	0.392797	1.56472	7.2642e-06	0.000449423	0.000393965	2098	tags=22%	list=11%	signal=20%	GABRG1/SEZ6/GRIN3A/UCN3/CHRNA2/NPPA/OPRD1/CACNA1A/KCNH6/SCN10A/TCL1A/MTNR1B/CNR2/HCN1/SCN3A/CHRNB2/CHRNA3/GABRR3/FGF14/CNR1/GRIN2B/PTN/HTR3E/GRIK3/KCNH3/GABRA1/CELF4/KCNMB2/HCN4/GRID2/GABRG3/SCN1A/GABRB1/CACNA1D/P2RX3/P2RX5/KCNH8/GRIA1/GABRP/KCNJ3/P2RX2/GRIK4/KCNJ10/KCNK2/ATP1A4/RGS7BP/KCNH4/CACNA1E/KCNA2/GHRL/KCNK12/DRD2/CCK/UCP2/KCNK10/BCL2/GRIN2C/GABRA3/GNA14/GLRA3/KCNN4/NRXN1/ATP1A3/FGF13/SCN…
GOBP_EXTERNAL_ENCAPSULATING_STRUCTURE_ORGANIZATION	381	-0.54022	-1.61604	7.2889e-06	0.000449423	0.000393965	3426	tags=45%	list=19%	signal=37%	ITGB6/NID1/ITGB4/LAMB1/NID2/ADAMTS15/OLFML2A/ADAMTS6/LAMB4/SLC39A8/LUM/COL10A1/LAMA4/PRSS2/FURIN/COL23A1/COL15A1/TNF/PTX3/TLL1/HAS2/APP/ANTXR1/LRP1/SH3PXD2B/DCN/COL27A1/NOXO1/MYO1E/ADAMTSL3/ITGA2B/FOXC1/ITGA6/VCAN/ST7/FBN1/ADAM15/CREB3L1/LAMC1/TGFBR1/PLOD3/PRDX4/ITGB5/MMP13/TIMP2/IL6/EMILIN1/ITGA11/SULF1/ITGAX/SPARC/ITGB8/ADAMTS5/HSD17B12/TMEM38B/MMP19/ITGB1/CCDC80/IBSP/TIMP1/P3H4/ADAM19/CTSK/SER…
GOMF_ALCOHOL_BINDING	82	-0.721028	-1.90025	7.94304e-06	0.000486788	0.00042672	991	tags=18%	list=5%	signal=17%	CAV1/OSBPL6/ADH7/LRAT/C8G/SULT2B1/ADH4/RBP4/RBP2/APOF/APOA4/APOA2/APOA5/APOA1/APOC3
GOBP_REGULATION_OF_LIPID_BIOSYNTHETIC_PROCESS	183	-0.621007	-1.77172	8.02503e-06	0.00048885	0.000428527	2183	tags=22%	list=12%	signal=20%	SORBS1/ENPP7/FGF1/ATP1A1/FGFR4/AKR1C3/TRIB3/LDLR/NR1H4/CAPN2/PTGS2/CCN1/SNAI2/CYP27B1/APOE/C3/RAB38/RGN/ANXA1/IL1B/SEC14L2/SPHK1/PLA2G3/APOC1/PPARGC1A/MLXIPL/FABP5/THRSP/CYP7A1/ADM/HSD17B13/LEP/NR0B1/NR5A1/CES1/PCK1/APOA4/APOB/APOA5/APOA1/APOC3
GOBP_INTERMEMBRANE_LIPID_TRANSFER	46	-0.780451	-1.88239	8.21267e-06	0.000494325	0.000433327	516	tags=17%	list=3%	signal=17%	GLTPD2/ABCG8/ABCG5/MTTP/APOA4/APOA2/APOB/APOA1
GOMF_LIPID_TRANSFER_ACTIVITY	46	-0.780451	-1.88239	8.21267e-06	0.000494325	0.000433327	516	tags=17%	list=3%	signal=17%	GLTPD2/ABCG8/ABCG5/MTTP/APOA4/APOA2/APOB/APOA1
HP_XANTHOMATOSIS	25	-0.871718	-1.90074	8.28937e-06	0.000494945	0.000433871	373	tags=44%	list=2%	signal=43%	APOE/GHR/TTPA/PCSK9/ABCG8/ABCG5/G6PC/APOA2/APOB/APOA5/APOA1
GOBP_CELLULAR_RESPONSE_TO_MOLECULE_OF_BACTERIAL_ORIGIN	187	-0.616212	-1.75725	8.32088e-06	0.000494945	0.000433871	2263	tags=35%	list=12%	signal=31%	LYN/TNF/KMO/LILRB2/HCK/CCL2/HAVCR2/ADAM9/CD86/CASP1/NR1D1/IL6/CD68/NLRP3/VIM/PF4/IL37/TNFSF4/IL10/LILRA2/CEBPB/MRC1/TGFB1/NR1H4/CAPN2/AXL/PDCD1LG2/GSTP1/IL18/LTF/ICAM1/CARD17/CD14/TREM2/SIRPA/CXCL10/NOD2/CSF3/TLR2/IL1B/CXCL2/SERPINE1/CCL3/CD274/IL24/CXCL3/CXCL1/PPARGC1A/PF4V1/CXCL11/CXCL6/CSF2/CXCL8/IL36RN/PPBP/CXCL5/IL36B/IL36A/ABCC2/NLRP7/DEFA6/IL36G/HAMP/ANKRD1/LBP/ARG1
GOBP_CARBOXYLIC_ACID_TRANSPORT	263	-0.56991	-1.67119	9.00726e-06	0.00053264	0.000466914	2455	tags=30%	list=13%	signal=26%	NMB/SLC26A2/PLA2G5/SLC16A12/LRRC8A/SLC3A2/GRM1/SLC16A2/PSAP/SLC7A2/SLC6A13/ITGB1/SLC38A5/SLC16A4/BDKRB2/SLC7A5/CASR/SLC9A3R1/SLC10A1/NR1H4/SLC6A14/SLC1A1/GJA1/RGS2/SLC25A21/ADORA1/SLC66A1L/PPFIA4/SLC22A3/SLC16A3/LRP2/EDN1/SLC7A8/SLC47A1/SLC3A1/ANXA1/NTRK2/IL1B/SLC11A1/CLTRN/SLCO1B7/SLC22A2/PLA2G3/SLC36A2/ABCG2/FOLR3/SLC7A11/CYP4F2/FOLR1/AKR1C1/NR0B2/SLC17A3/ABCC6/CYP7A1/AQP9/SLC10A6/SLC16A1/SLC6A…
GOBP_CELLULAR_IRON_ION_HOMEOSTASIS	65	-0.748574	-1.89247	9.2286e-06	0.000542556	0.000475606	2255	tags=35%	list=12%	signal=31%	LCN2/TFRC/ABCB6/FTH1/HIF1A/CP/LTF/FTL/HMOX1/MYC/FTHL17/SLC11A1/SLC39A14/ABCG2/TFR2/TMPRSS6/ALAS2/HAMP/HEPHL1/GDF2/TF/HPX/HJV
GOBP_REGULATION_OF_FATTY_ACID_BIOSYNTHETIC_PROCESS	43	-0.802423	-1.91918	9.32663e-06	0.000545149	0.00047788	1231	tags=28%	list=7%	signal=26%	RGN/ANXA1/IL1B/PLA2G3/APOC1/MLXIPL/FABP5/CYP7A1/APOA4/APOA5/APOA1/APOC3
GOBP_FATTY_ACID_BIOSYNTHETIC_PROCESS	151	-0.643731	-1.80569	9.49943e-06	0.000552059	0.000483937	1905	tags=23%	list=10%	signal=21%	PTGIS/AKR1C3/TRIB3/ACOT7/PTGS2/GSTP1/CBR1/DEGS1/FADS3/ELOVL4/EDN1/RGN/ANXA1/IL1B/PTGS1/PLA2G3/HACD1/APOC1/CYP2C9/MLXIPL/FABP5/ALOX12B/OLAH/CYP7A1/ACSM5/CYP2C8/PRKAG3/ACSM2A/ACSM2B/CYP2E1/APOA4/CYP3A4/APOA5/APOA1/APOC3
GOBP_ORGANOPHOSPHATE_ESTER_TRANSPORT	123	-0.654802	-1.8062	9.99504e-06	0.000577542	0.000506275	931	tags=12%	list=5%	signal=12%	ABCA4/APOC1/ABCA12/SLC17A3/ABCC6/GLTPD2/SLC4A1/ABCG8/MTTP/G6PC/APOA4/APOA2/APOA5/APOA1/APOC3
GOBP_RESPONSE_TO_PEPTIDE_HORMONE	405	-0.529307	-1.5886	1.02826e-05	0.000590781	0.00051788	3088	tags=28%	list=17%	signal=24%	SOCS3/SHC1/ATP6V0E1/LYN/ATP6V1A/ATP6V1C2/IGF1R/ATP6V1E1/ADCY7/ATP6V1B1/IGFBP5/CYBB/MYO5A/EGR2/EIF2B2/RARRES2/FBN1/PHEX/ERRFI1/INHBB/GOT1/CPEB2/ATP6V1D/NME2/PLN/GNAI1/TNFSF10/AP3S1/SPARC/ATP6V1B2/SLC2A4/OTOP1/GHRHR/SORBS1/TIMP4/BAIAP2/TIMP1/ADCY8/IL10/OXTR/RAB31/FFAR3/AGTRAP/CPEB1/TRIB3/NR1H4/GJA1/ATP6V0A4/SRD5A1/GSTP1/COL1A1/KHK/ICAM1/GRB14/CAV2/PKM/STC2/ECHDC3/GHR/EDN1/TLR2/ANXA1/SLC2A1/PNPLA3/I…
HP_DEEP_VENOUS_THROMBOSIS	18	-0.904189	-1.88365	1.06758e-05	0.000609909	0.000534648	612	tags=33%	list=3%	signal=32%	PROC/HABP2/SERPIND1/F2/SERPINC1/F9
GOBP_CELLULAR_RESPONSE_TO_TOXIC_SUBSTANCE	113	-0.669542	-1.83999	1.11833e-05	0.00063531	0.000556915	2803	tags=41%	list=15%	signal=35%	TXNDC2/TPO/GSR/GSTZ1/ESD/PRDX5/PRDX4/PRDX1/PRDX6/TXNDC17/GSTO1/HBQ1/NQO1/PRXL2C/MT3/PXDN/PTGS2/GPX8/GSTP1/GPX3/TXNRD1/NXN/APOE/TXN/SOD2/ALOX5AP/PTGS1/SRXN1/S100A9/ABCG2/APOM/HBA1/HBA2/LPO/HBE1/HBB/ADH4/HBM/HBD/AKR1B10/HBG1/HBG2/APOA4/HP/FABP1/ALB
HP_ABNORMAL_BLEEDING	430	-0.524193	-1.57528	1.17743e-05	0.000665147	0.00058307	1855	tags=15%	list=10%	signal=14%	CCR1/HSD3B7/ADAMTS2/MEFV/EPHB2/PLOD1/FAH/ACP5/MFAP5/SNX10/COL1A1/SAMD9/COL1A2/DSE/RS1/FLNA/PDE11A/COL3A1/APOE/MYH11/PRF1/COL5A1/F10/GDNF/MYC/GREM1/ACTN1/ITGB3/ITGA2/CFI/COL5A2/A2ML1/LOX/SERPINE1/ENPP1/PLAU/TGFB2/FN1/ABCC6/CD109/HBA1/HBA2/PROC/TFR2/KRT5/KRT14/CFHR3/SERPINF2/F7/ABCG8/MTTP/KRT1/F11/GDF2/AKR1D1/CFHR1/F13B/ALDOB/G6PC/F2/FGG/FGB/F9/FGA
GOBP_CELLULAR_KETONE_METABOLIC_PROCESS	235	-0.581549	-1.68757	1.24503e-05	0.000699429	0.000613122	3111	tags=32%	list=17%	signal=27%	PSMB5/PSMD2/PRKAA2/PSMD14/PSMA6/KMO/ADIPOR2/PSMB6/PSMB3/PSMD1/PDP1/STARD4/MALRD1/GSTZ1/PSMB9/RDH10/TWIST1/PSMB7/NR1D1/PSMA3/PSMC1/TPI1/CYP46A1/OXCT1/ATP2B4/LHB/KYNU/AKR1C2/NQO1/FGFR4/AKR1C3/IDO1/TRIB3/NR1H4/PTGS2/GPD1/SRD5A1/CBR3/SOX9/CYP4F11/CYP4F3/RGN/ANXA1/SRD5A2/HSD17B1/IL1B/TDO2/PLA2G3/CAV1/APOC1/HSD17B6/DHRS9/SLC7A11/CYP4F2/UGT1A8/PPARGC1A/MLXIPL/AKR1C1/FABP5/ALDH8A1/CYP11A1/CYP7A1/ADM/ABCB…
HP_ABNORMAL_CIRCULATING_AMINO_ACID_CONCENTRATION	120	-0.675698	-1.8645	1.25491e-05	0.000701088	0.000614576	2529	tags=31%	list=14%	signal=27%	PSAT1/PSPH/APP/PDP1/IRF6/TALDO1/PTS/PRDX1/GLUL/NAGS/AHCY/PDHA1/ADK/KYNU/FAH/TNFRSF11B/OAT/PRODH/TYMP/PC/PLAU/DMGDH/GLDC/SLC30A10/GNMT/HAL/CPS1/CA5A/FTCD/PAH/PCK1/MAT1A/OTC/UROC1/HPD/ARG1/TAT
GOBP_STRIATED_MUSCLE_CELL_DIFFERENTIATION	237	-0.588337	-1.70731	1.28712e-05	0.000715132	0.000626887	1781	tags=25%	list=10%	signal=23%	TGFB1/CAPN2/PTGFRN/TPM1/RGS2/EHD2/SOX6/CAV2/MMP14/TMOD4/MYH11/CDH2/AKAP6/RBM24/CXCL10/ACTA1/EDN1/GREM1/ADRA1A/G6PD/MYOZ2/STAC3/LOX/DKK1/MYOG/MYO18B/WT1/MYOZ1/FLNC/TNNT1/TCAP/BARX2/NRG1/ERVFRD-1/RYR1/POPDC3/NEB/ACTC1/DNER/TRIM72/NKX2-5/CAV3/BMP10/MYPN/KLHL41/TTN/GATA4/SYNPO2L/CEACAM5/MYL2/LMOD3/ACTN2/HAMP/ANKRD1/NRAP/LMOD2/SMYD1/ERVW-1/CSRP3
GOBP_REGENERATION	177	-0.618065	-1.75477	1.30613e-05	0.000721728	0.000632669	2165	tags=27%	list=12%	signal=24%	KIAA0319/BAK1/SOX15/IL10/SGCA/CEBPB/EGFR/PTGFRN/AXL/RTN4R/GSTP1/RTN4RL2/CLDN1/FLNA/HMOX1/POSTN/PKM/C5AR1/NNMT/EYS/RGN/SULF2/ANXA1/MAG/TNC/MYOG/RGMA/ANXA3/WNT7A/HGF/FOLR1/MYOZ1/NR0B2/ADM/SPP1/GATA4/KLK6/REG1A/F7/NEFL/TM4SF4/HAMP/KLK8/BAAT/IGFBP1/CPB2/APOA5/APOA1
GOBP_ALPHA_AMINO_ACID_CATABOLIC_PROCESS	86	-0.708489	-1.8872	1.36814e-05	0.000751882	0.000659102	1840	tags=30%	list=10%	signal=27%	IDO1/FAH/SLC25A21/HOGA1/OAT/PRODH/SDS/ACAT1/TDO2/CDO1/GPT/ALDH8A1/GLDC/PIPOX/HGD/DAO/PRODH2/ACMSD/PAH/MAT1A/AGXT2/OTC/HPD/ARG1/AGXT/TAT
GOBP_REGULATION_OF_LIPID_CATABOLIC_PROCESS	57	-0.755703	-1.86874	1.41189e-05	0.000765403	0.000670955	480	tags=19%	list=3%	signal=19%	IL1B/APOC1/ABCB11/FGF21/ANGPTL3/APOA4/APOA2/FABP1/APOA5/APOA1/APOC3
HP_ABNORMAL_BLOOD_ION_CONCENTRATION	271	-0.569602	-1.67381	1.41307e-05	0.000765403	0.000670955	2107	tags=24%	list=11%	signal=21%	VDR/ATP1A1/ABCB6/CA12/CASR/ADAMTS3/FAM20C/SLC9A3R1/HSD3B2/SEMA3E/TRPM6/CP/FAH/SNX10/ATP6V0A4/SAMD9/TNFRSF11B/CYP27B1/COL3A1/PRF1/CDKN1C/LAMB3/CLDN19/GDNF/SCN4A/SLC3A1/SLC2A1/AVPR2/ENPP1/KCNJ18/CAV1/SLC39A14/DSG1/CCBE1/FXYD2/MLXIPL/MMP1/CLDN10/ABCC6/LAMA3/CYP11A1/CLDN16/EGF/RYR1/SLC12A3/TFR2/SLC5A1/LAMC2/CAV3/HBB/SLC30A10/HNF4A/PKLR/NR0B1/TMPRSS6/SLC4A1/ALAS2/CACNA1S/HAMP/TRDN/ALDOB/HJV/SLC2A2/CYP…
HP_ABNORMAL_URINE_CARBOXYLIC_ACID_LEVEL	42	-0.80039	-1.90962	1.41812e-05	0.000765403	0.000670955	180	tags=12%	list=1%	signal=12%	PAH/UROC1/HPD/ARG1/TAT
GOBP_POSITIVE_REGULATION_OF_RESPONSE_TO_EXTERNAL_STIMULUS	472	-0.509887	-1.53717	1.42302e-05	0.000765403	0.000670955	2458	tags=24%	list=13%	signal=21%	PSMA3/IL6/PSMC1/ZP3/PLA2G5/TLR8/SCG2/MNDA/PVR/IFI16/TYROBP/CSF1/SUCNR1/AIF1/TMSB4X/NLRP12/TSLP/C2CD4A/EDN2/CLEC4E/CLEC4A/TNFSF4/LAG3/LILRA5/FFAR3/F2RL1/CASR/LILRA2/THBD/C3AR1/CCR1/IDO1/IL1RL1/CEBPB/FGF2/TGFB1/EGFR/SH2D1B/PTGS2/TGM2/CCL4/IL18/TRIM15/THBS1/CDH13/NUPR1/CCL24/EDN3/FLNA/VEGFC/TREM2/C5AR1/FCER1G/MUC13/CXCL10/NOD2/C3/SNCA/EDN1/FPR2/POLR3G/S100A14/ITGA2/TLR2/FFAR2/MUC3A/PGF/IL1B/AGTR1/OS…
GOBP_MUSCLE_CELL_DEVELOPMENT	152	-0.637628	-1.78713	1.51419e-05	0.000810134	0.000710166	2462	tags=34%	list=13%	signal=30%	CCNB1/SGCB/PGM5/DMD/MEGF10/DYSF/TNNT2/SGCZ/ALPK2/CSRP1/CHRNB1/BIN1/TPM1/RGS2/CAV2/TMOD4/MYH11/AKAP6/ACTA1/EDN1/ADRA1A/G6PD/MYOZ2/STAC3/LOX/MYOG/MYO18B/MYOZ1/FLNC/TNNT1/TCAP/ADM/RYR1/NEB/ACTC1/DNER/NKX2-5/CAV3/BMP10/MYPN/KLHL41/TTN/GATA4/SYNPO2L/MYL2/LMOD3/ACTN2/HAMP/ANKRD1/NRAP/LMOD2/CSRP3
GOBP_POSITIVE_REGULATION_OF_COAGULATION	24	-0.873242	-1.90113	1.5724e-05	0.000836849	0.000733584	574	tags=42%	list=3%	signal=40%	SERPINE1/F3/SERPINF2/F7/F12/CPB2/F2/PLG/HRG/APOH
GOMF_CYSTEINE_TYPE_ENDOPEPTIDASE_INHIBITOR_ACTIVITY	47	-0.783781	-1.8965	1.60627e-05	0.000850397	0.000745461	1920	tags=38%	list=10%	signal=34%	PTTG1/MT3/LTF/CARD17/BIRC7/CST1/SNCA/CSTA/SERPINB3/CST4/CST5/SERPINB13/CARD18/VIL1/FETUB/KNG1/AHSG/HRG
HP_ABNORMAL_ENZYME_COENZYME_ACTIVITY	442	-0.512329	-1.5418	1.77353e-05	0.000932545	0.000817471	2107	tags=14%	list=11%	signal=13%	VDR/GPI/ADK/DPYD/SGMS2/CASR/FAM20C/HSD3B7/PLOD1/CP/TGFB1/FAH/NR1H4/PALLD/GPD1/JAG1/CAVIN1/TNFRSF11B/CYP27B1/FKBP10/PRF1/DCDC2/RHAG/MYC/TYMP/BCHE/CFI/NCF2/PGM1/CPA1/ENPP1/ABCC6/DMGDH/PRSS1/TFR2/SLCO1B3/HNF1A/CFTR/SPP1/HBB/ABCB11/SLC30A10/HNF4A/GNMT/PKLR/SLC4A1/ALAS2/DPYS/SOST/GYS2/RAG2/SERPINA1/HAMP/PAH/SLCO1B1/MTTP/GDF2/AKR1D1/ALDOB/HJV/G6PC/SLC2A2/CYP3A4
HP_CONGESTIVE_HEART_FAILURE	195	-0.602195	-1.72798	1.78145e-05	0.000932545	0.000817471	3298	tags=31%	list=18%	signal=26%	VCL/RPS19/LDB3/FXN/LMNA/LIMK1/ATP6V1A/TLL1/SCN1B/IFIH1/SCO2/FBN1/FGD1/DTNA/PLN/GAA/TPI1/TNNI3/DMD/TNNT2/TBX20/BAG3/CASR/PLOD1/CP/TPM1/GJA1/CAVIN1/EYA4/COL1A1/COL1A2/FLNA/SGCD/GDNF/BCHE/SCN4A/ENPP1/CAV1/MYLK2/DSP/FLNC/DES/ABCC6/RYR1/HBA1/HBA2/ACTC1/NKX2-5/CAV3/HBB/MYPN/TTN/GATA4/CACNA1S/ACTN2/HAMP/MTTP/GDF2/TF/HJV
GOBP_MODULATION_OF_PROCESS_OF_OTHER_ORGANISM	115	-0.660802	-1.81562	1.7891e-05	0.000932545	0.000817471	1939	tags=24%	list=11%	signal=22%	F2RL1/STOM/HMGA2/CCL4/LTF/CAV2/APOE/KPNA7/PRF1/PC/SLPI/ANXA2/CCL8/CCL3/IFI27/S100A9/RNASE7/CXCL6/REG1B/HPN/LRRC19/REG1A/KRT6A/DEFA6/ARG1/APCS/REG3A/CRP
GOBP_REGULATION_OF_CELL_SUBSTRATE_ADHESION	207	-0.593909	-1.71539	1.84341e-05	0.000954852	0.000837026	2787	tags=26%	list=15%	signal=22%	ITGA6/LIMS1/PTPRO/NRP1/ADAM15/DOCK5/ILK/EFNA5/EMILIN1/GBP1/HSD17B12/SPOCK1/CSF1/FMN1/RRAS/CCDC80/EGFL6/FERMT2/SEMA3E/JAG1/CCL28/CCN1/EDIL3/MYADM/COL1A1/THBS1/CDH13/CORO1C/PHLDB2/FLNA/MMP14/ITGA3/POSTN/CDK6/GREM1/PDPN/S100A10/LGALS1/ITGA5/SERPINE1/PLAU/ONECUT1/CCL25/FN1/CEACAM6/MELTF/OLFM4/MMP12/FGG/FGB/APOA1/PLG/HRG/FGA
GOBP_CELLULAR_COMPONENT_ASSEMBLY_INVOLVED_IN_MORPHOGENESIS	94	-0.689119	-1.84574	1.85078e-05	0.000954852	0.000837026	1799	tags=31%	list=10%	signal=28%	SOX30/TPM1/PHLDB2/TMOD4/MYH11/ACTA1/TPPP/EDN1/TLR2/MYOZ2/PLA2G3/MYOZ1/TNNT1/TCAP/NEB/ACTC1/CAV3/BMP10/MYPN/KLHL41/TTN/SYNPO2L/MYL2/LMOD3/ACTN2/ANKRD1/NRAP/LMOD2/CSRP3
GOBP_STRIATED_MUSCLE_CELL_DEVELOPMENT	97	-0.694531	-1.86342	1.87454e-05	0.000958081	0.000839857	1517	tags=32%	list=8%	signal=29%	CAV2/TMOD4/MYH11/ACTA1/EDN1/MYOZ2/STAC3/LOX/MYOG/MYO18B/MYOZ1/FLNC/TNNT1/TCAP/RYR1/NEB/ACTC1/DNER/CAV3/BMP10/MYPN/KLHL41/TTN/SYNPO2L/MYL2/LMOD3/ACTN2/ANKRD1/NRAP/LMOD2/CSRP3
GOBP_KILLING_OF_CELLS_IN_OTHER_ORGANISM_INVOLVED_IN_SYMBIOTIC_INTERACTION	21	-0.881947	-1.87794	1.87599e-05	0.000958081	0.000839857	652	tags=48%	list=4%	signal=46%	GAPDH/CAMP/CXCL6/KRT6A/CFHR1/ARG1/F2/CFHR5/HRG/CFHR2
HP_ABNORMAL_MITRAL_VALVE_PHYSIOLOGY	129	-0.652026	-1.80111	1.99124e-05	0.00101183	0.000886972	3216	tags=36%	list=17%	signal=30%	LMNA/LIMK1/KIF20A/ALPK3/TLL1/PPP1CB/HCCS/C4A/COX7B/SCO2/FBN1/DTNA/PLD1/TNNI3/TNNT2/CHST3/FHL1/TBX20/IL10/FBN2/IRX5/CCR1/MEFV/LDLR/TPM1/GJA1/COL1A1/COL1A2/DSE/FLNA/COL5A1/COL5A2/CRYAB/LOX/MLXIPL/FLNC/ABCC6/ACTC1/NKX2-5/MYPN/PCSK9/GATA4/ABCG8/ABCG5/HEPHL1/APOB
HP_HYPERLIPOPROTEINEMIA	33	-0.824409	-1.89035	2.02661e-05	0.00102465	0.000898214	1505	tags=33%	list=8%	signal=31%	APOE/GHR/TTPA/CYP7A1/PCSK9/ABCG8/ABCG5/APOA2/APOB/APOA5/APOC3
HP_ARTERIAL_STENOSIS	83	-0.706199	-1.86646	2.04181e-05	0.0010272	0.000900448	1804	tags=25%	list=10%	signal=23%	LDLR/MFAP5/JAG1/COL3A1/APOE/MYH11/GHR/GDNF/LOX/ENPP1/TGFB2/MLXIPL/ABCC6/CYP7A1/PCSK9/SERPIND1/ABCG8/ABCG5/AGXT/APOA2/APOB
HP_ABNORMAL_ORAL_MUCOSA_MORPHOLOGY	279	-0.561377	-1.65396	2.08626e-05	0.001044	0.000915177	2816	tags=24%	list=15%	signal=21%	ITGA2B/ANTXR2/C4A/ITGA6/CTSC/PLEC/EVC2/MCFD2/CDKN1A/KCNMA1/C1S/IL6/ATP6V1B2/TRPV3/NLRP3/C1R/DHCR24/NLRP12/KYNU/IL10/FAM20A/NPM1/CCR1/ADAMTS3/FAM20C/ADAMTS2/MEFV/EVC/MMP2/GJB6/SAMD9/COL3A1/NXN/MMP14/PERP/PRF1/ROR2/F10/LAMB3/NOD2/ECM1/ITGB3/NCF2/CCBE1/KRT17/DSP/MMP1/ABCC6/LAMA3/COL17A1/GJB2/KRT16/LAMC2/SPP1/KRT5/KRT14/SERPINF2/F7/KRT6A/KRT6B/SAA1/F13B/F2/FGG/FGB/PLG/FGA
GOBP_POSITIVE_REGULATION_OF_RESPONSE_TO_WOUNDING	65	-0.73843	-1.86683	2.09585e-05	0.001044	0.000915177	1602	tags=26%	list=9%	signal=24%	THBS1/CLDN1/FLNA/HBEGF/ANXA1/SERPINE1/F3/SERPINF2/F7/F12/VTN/CPB2/F2/REG3A/PLG/HRG/APOH
HP_CHOLESTASIS	226	-0.584607	-1.69446	2.17254e-05	0.0010769	0.000944011	2084	tags=20%	list=11%	signal=18%	GPI/ADK/ALDOA/CYP27A1/BLVRA/CASR/HSD3B7/NR1H4/PALLD/JAG1/TG/CLDN1/LIPA/SPTB/PRF1/DCDC2/RHAG/G6PD/SLC2A1/POMC/CPA1/SPTA1/CYP7A1/PRSS1/NKX2-5/SLCO1B3/CFTR/HBB/ABCB11/SLC30A10/HNF4A/PKLR/ABCC2/EPB42/TMPRSS6/SLC4A1/SERPINA1/SAA1/SLCO1B1/AKR1D1/HBG2/ARG1/ALDOB/APOA1/FGA
GOBP_PEPTIDE_CROSS_LINKING	34	-0.817604	-1.89238	2.23529e-05	0.0011026	0.000966541	1697	tags=56%	list=9%	signal=51%	TGM2/TGM6/THBS1/COL3A1/ANXA1/CSTA/FN1/KRT10/FLG/DSP/TGM3/TGM5/SPRR1B/TGM1/EPB42/KRT2/SPRR2E/PI3/KRT1
GOCC_HAPTOGLOBIN_HEMOGLOBIN_COMPLEX	10	-0.949585	-1.79011	2.26667e-05	0.00111265	0.000975353	630	tags=90%	list=3%	signal=87%	HBA1/HBA2/HBE1/HBB/HBM/HBD/HBG1/HBG2/HP
GOBP_CELLULAR_RESPONSE_TO_BIOTIC_STIMULUS	211	-0.590898	-1.70547	2.69644e-05	0.00131722	0.00115468	3067	tags=32%	list=17%	signal=27%	LYN/TNF/KMO/LILRB2/HCK/CCL2/HAVCR2/ADAM9/CD86/CASP1/HSPA5/NR1D1/IL6/CD68/NLRP3/VIM/PF4/IL37/DDIT3/TNFSF4/IL10/LILRA2/CEBPB/MRC1/TGFB1/NR1H4/CAPN2/AXL/PDCD1LG2/GSTP1/IL18/LTF/ICAM1/CARD17/CD14/TREM2/SIRPA/CXCL10/NOD2/CSF3/TLR2/IL1B/CXCL2/SERPINE1/CCL3/CD274/IL24/CXCL3/CXCL1/PPARGC1A/PF4V1/CXCL11/CXCL6/CSF2/CXCL8/IL36RN/PPBP/CXCL5/IL36B/IL36A/ABCC2/NLRP7/DEFA6/IL36G/HAMP/ANKRD1/LBP/ARG1
GOMF_STEROL_TRANSPORTER_ACTIVITY	34	-0.813993	-1.88403	2.73174e-05	0.00132804	0.00116417	183	tags=24%	list=1%	signal=23%	OSBPL6/ABCG8/ABCG5/MTTP/APOA4/APOA2/APOB/APOA1
GOBP_STEROL_BIOSYNTHETIC_PROCESS	72	-0.719844	-1.8574	2.84648e-05	0.00137627	0.00120644	1213	tags=15%	list=7%	signal=14%	APOE/G6PD/SEC14L2/CYP7A1/CFTR/NPC1L1/CES1/APOA4/APOB/APOA5/APOA1
GOBP_MUSCLE_CONTRACTION	326	-0.53906	-1.59617	2.85815e-05	0.00137627	0.00120644	2568	tags=36%	list=14%	signal=32%	SCN2B/DTNA/DOCK5/KCNMA1/RYR2/ITGB5/PLN/GAA/ACTA2/MYL12A/TNNI3/SULF1/DMD/ADA/TPM4/NMU/ATP2B4/GJA5/TMEM38B/VIM/GSTO1/MYOM1/GAMT/DYSF/TNNT2/SORBS1/KCNJ2/STAC/CHRM3/EDN2/TBX20/CHRNG/ATP1A1/ALDOA/ASPH/SGCA/OXTR/MYL9/CHRNB1/BDKRB2/STC1/CALCA/BIN1/TPM2/TPM1/GJA1/RGS2/CKMT2/ADORA1/EDN3/CACNB2/ENO1/FLNA/TMOD4/MYH11/CHRND/ANKRD2/ACTA1/GDNF/EDN1/MYH13/SCN4A/SYNM/ITGA2/SULF2/P2RX6/ADRA1A/STAC3/CRYAB/CACNA1G/…
GOBP_REGULATION_OF_INTESTINAL_ABSORPTION	11	-0.943522	-1.80921	3.01029e-05	0.00144266	0.00126464	547	tags=73%	list=3%	signal=71%	LEP/HAMP/ABCG8/ABCG5/CYP8B1/APOA4/APOA5/APOA1
HP_INTRACRANIAL_HEMORRHAGE	125	-0.656788	-1.81236	3.10558e-05	0.00148131	0.00129852	1598	tags=18%	list=9%	signal=16%	SAMD9/COL3A1/MYH11/F10/GDNF/ITGB3/ITGA2/CFI/LOX/SERPINE1/TGFB2/FN1/ABCC6/CD109/SERPINF2/F7/GDF2/F13B/F2/FGG/FGB/FGA
GOBP_B_CELL_PROLIFERATION	82	0.580056	1.96528	3.33508e-05	0.0015833	0.00138793	1455	tags=29%	list=8%	signal=27%	IFNA21/IFNA7/IFNA4/IFNA10/CR2/MS4A1/BLK/CHRNB2/CD19/CD22/TNFRSF13B/TNFRSF13C/FCRL3/CD79A/IL2/CD40LG/IKZF3/WNT3A/TLR9/GAPT/MZB1/BCL2/CARD11/SASH3
GOMF_STEROL_TRANSFER_ACTIVITY	22	-0.86112	-1.84509	3.54544e-05	0.00166875	0.00146283	183	tags=36%	list=1%	signal=36%	APOE/ABCG8/ABCG5/MTTP/APOA4/APOA2/APOB/APOA1
GOCC_TERTIARY_GRANULE_LUMEN	53	-0.754644	-1.8336	3.55975e-05	0.00166875	0.00146283	2048	tags=43%	list=11%	signal=39%	ALDOA/ALDOC/FTH1/LRG1/LTF/CAMP/FLG2/MMP9/OSCAR/PRSS3/PGM1/TNFAIP6/CRISP3/FOLR3/CXCL1/MMP8/OLFM4/CDA/CHIT1/PPBP/HBB/ORM1/HP
GOBP_RESPONSE_TO_METAL_ION	330	-0.54281	-1.60979	3.56458e-05	0.00166875	0.00146283	2962	tags=33%	list=16%	signal=28%	PPP2CB/APP/ADCY7/CYBB/PAM/ADAM9/MT1A/EIF2S1/CALM1/KCNK3/SERPINF1/NPC1/CALM2/GOT1/HSPA5/KCNMA1/RYR2/KCNMB1/PLN/CCNB1/RASAL1/CLIC4/KCNMB4/SPARC/SYT3/SUCNR1/TNNT2/SLC30A8/SYT13/ADCY8/GLRA2/NQO1/DUSP1/FSTL3/AKR1C3/C1QA/MT3/CASR/SYT9/HIF1A/MAOB/EGFR/CPNE7/THBS1/KHK/ICAM1/TNFRSF11B/CLDN1/CD14/HMOX1/FIBIN/CPNE8/RYR3/CPNE9/SOD2/ALOX5AP/SNCA/ACTA1/EDN1/PRNP/SYT12/S100A16/TFAP2A/G6PD/MMP9/MT1F/BNIP3/LOXL2/…
GOBP_B_CELL_RECEPTOR_SIGNALING_PATHWAY	59	0.647027	2.05936	3.58135e-05	0.00166888	0.00146294	1430	tags=29%	list=8%	signal=27%	BMX/MS4A1/PAX5/BLK/CD19/CD22/CD79B/FCRL3/CD79A/STAP1/IGLL1/LCK/PRKCB/ITK/GCSAM/BCL2/IGLL5
GOBP_REACTIVE_OXYGEN_SPECIES_METABOLIC_PROCESS	260	-0.563841	-1.65207	3.64277e-05	0.00168971	0.0014812	3066	tags=32%	list=17%	signal=27%	TNF/PTX3/GNAI3/STK17A/KLF4/CYBB/SH3PXD2B/NOXO1/RFK/NQO2/NDUFS4/TPO/MPV17L/ROMO1/PRDX5/IFI6/CDKN1A/PRDX4/PRDX1/PRDX6/ATP2B4/TYROBP/HBQ1/NQO1/IL10/PMAIP1/ITGAM/F2RL1/PTGIS/AKR1C3/MT3/HIF1A/PXDN/TGFB1/BCO2/MAOB/EGFR/PTGS2/CCN1/GSTP1/THBS1/ICAM1/GPX3/SIRPA/SOD2/SNCA/EDN1/FPR2/TFAP2A/HK2/TLR2/RGN/NCF2/G6PD/BNIP3/IL1B/AGTR1/CRYAB/DDIT4/MMP3/CAV1/CD177/MMP8/PON3/HBA1/HBA2/LPO/AGT/LEP/HBE1/HBB/SLC30A10/P…
HP_RECURRENT_BRONCHITIS	29	0.777041	2.14512	3.68925e-05	0.00170345	0.00149325	312	tags=24%	list=2%	signal=24%	CR2/MS4A1/CD19/TNFRSF13B/TNFRSF13C/CD79B/CD79A
GOCC_TRANSPORTER_COMPLEX	303	0.394757	1.51298	3.81093e-05	0.00175164	0.00153549	2588	tags=28%	list=14%	signal=25%	GABRG1/GRIN3A/CHRNA2/CACNA1A/SCN10A/KCNC1/HCN1/SCN3A/BEST3/KCNB2/CHRNB2/CHRNA3/GABRR3/UNC80/ATP4B/GRIA2/CACNA2D2/GRIN2B/GRIA4/CNGA3/GRIK3/GABRA1/KCNMB2/HCN4/GRID2/KCNQ2/SCNN1B/KCNG1/GABRG3/SCN1A/GABRB1/SCNN1G/CACNA1D/FXYD4/CNTNAP2/GRIA1/GABRP/KCNJ3/KCNJ6/KCNF1/OLFM3/GRIK4/KCNA3/DPP10/KCNK2/SHISA9/PKD1L1/ATP1A4/KCNH4/CACNA1E/KCNA2/GRIN2C/GABRA3/KCNS2/ABCC8/GLRA3/CATSPERG/CLIC6/KCNN4/ATP1A3/SCN4B/A…
GOBP_RESPONSE_TO_PEPTIDE	483	-0.501123	-1.51085	3.84381e-05	0.00175876	0.00154173	3088	tags=27%	list=17%	signal=23%	SOCS3/SHC1/ATP6V0E1/LYN/ATP6V1A/ATP6V1C2/IGF1R/ATP6V1E1/KLF4/APP/ADCY7/ATP6V1B1/LRP1/IGFBP5/CYBB/MYO5A/EGR2/EIF2B2/RARRES2/FBN1/PHEX/SERPINF1/ERRFI1/INHBB/GOT1/CPEB2/ATP6V1D/NME2/PLN/MMP13/GNAI1/TNFSF10/AP3S1/SPARC/ATP6V1B2/SLC2A4/OTOP1/VIM/GHRHR/SORBS1/KLF10/TIMP4/BAIAP2/TIMP1/ADCY8/IL10/OXTR/RAB31/FFAR3/AGTRAP/CPEB1/CASR/TRIB3/NR1H4/JAG1/GJA1/ATP6V0A4/MMP2/SRD5A1/GSTP1/COL1A1/KHK/ICAM1/GRB14/CA…
GOBP_RESPONSE_TO_MOLECULE_OF_BACTERIAL_ORIGIN	319	-0.543663	-1.61211	4.00548e-05	0.00181311	0.00158937	2263	tags=27%	list=12%	signal=24%	CD68/NLRP3/GNG12/VIM/TIMP4/PF4/IL37/TNFSF4/IL10/LILRA2/THBD/GGT1/PTGFR/IDO1/CEBPB/MRC1/TGFB1/NR1H4/MAOB/CAPN2/GJA1/AXL/FMO1/PDCD1LG2/GSTP1/GJB6/IL18/LTF/ICAM1/CARD17/CLDN1/CYP27B1/CD14/NOCT/TREM2/C5AR1/SIRPA/SOD2/CXCL10/NOD2/SNCA/EDN1/CSF3/S100A14/SLPI/TLR2/IL1B/CXCL2/SLC11A1/SCGB1A1/SERPINE1/BDKRB1/CCL3/S100A9/CD274/IL24/CXCL3/CXCL1/PPARGC1A/PF4V1/ADM/GJB2/CXCL11/CXCL6/CSF2/DMBT1/CXCL8/IL36RN/PP…
GOMF_PASSIVE_TRANSMEMBRANE_TRANSPORTER_ACTIVITY	420	0.376502	1.51431	4.01305e-05	0.00181311	0.00158937	2603	tags=28%	list=14%	signal=24%	GABRG1/GRIN3A/GJA10/CHRNA2/CACNA1A/KCNH6/SCN10A/KCNC1/HCN1/SCN3A/BEST3/KCNB2/CHRNB2/CHRNA3/NMUR2/GABRR3/UNC80/GRIA2/CACNA2D2/CNR1/GRIN2B/GRIA4/TRPM5/HTR3E/CNGA3/GRIK3/KCNH3/GABRA1/TRPM8/KCNMB2/HCN4/GRID2/KCNQ2/SCNN1B/KCNG1/GABRG3/SCN1A/GABRB1/SCNN1G/GPM6A/CACNA1D/P2RX3/FXYD4/P2RX5/KCNH8/SLC26A7/GRIA1/GABRP/SLC14A1/KCNJ3/KCNJ6/KCNF1/P2RX2/TMC8/GRIK4/KCNA3/KCNJ10/KCNK2/PKD1L1/SLC24A4/TMC7/KCNH4/SLC…
GOBP_HORMONE_METABOLIC_PROCESS	207	-0.585059	-1.68983	4.01637e-05	0.00181311	0.00158937	2629	tags=36%	list=14%	signal=31%	RDH10/CYP2C18/ADH6/CTSZ/PCSK1N/PNPLA4/ENPEP/CYP46A1/SLC16A10/HSD17B12/SLC16A2/GHRHR/SCG5/LHB/CYP2S1/ALDH1A1/ATP1A1/AKR1C2/CTSK/FFAR3/RBP1/AKR1C3/MME/HIF1A/HSD3B2/BCO2/ADH1B/TG/SRD5A1/CYP27B1/CYP19A1/STC2/GHR/UGT2B7/CTSL/SRD5A2/HSD17B1/AKR1B15/DIO1/SDR16C5/CYP3A7/HSD17B6/DHRS9/CYP2C9/UGT1A8/PPARGC1A/ADH7/AKR1C1/LRAT/ALDH8A1/CYP11A1/GAL/ADM/FOXE1/RDH16/LEP/HPN/SPP1/ADH4/CYP2C8/TTR/RBP4/AKR1B10/HSD3…
HP_ABNORMAL_CORONARY_ARTERY_MORPHOLOGY	51	-0.759364	-1.84965	4.43328e-05	0.00199241	0.00174656	1804	tags=37%	list=10%	signal=34%	LDLR/MFAP5/APOE/MYH11/GHR/NT5E/LOX/ENPP1/TGFB2/MLXIPL/ABCC6/CYP7A1/HGD/PCSK9/SERPIND1/ABCG8/ABCG5/APOA2/APOB
HP_ABNORMAL_MYOCARDIUM_MORPHOLOGY	480	-0.507603	-1.52975	4.65274e-05	0.00208179	0.0018249	3478	tags=25%	list=19%	signal=21%	TNFRSF1A/MYBPC3/DSG2/MYOCD/FAS/SLC25A3/NDUFS8/NDUFA6/C1QBP/VCL/LAMA4/HSD17B10/LDB3/FXN/LMNA/LIMK1/GYS1/ATP5F1E/KIF20A/TMEM126A/ATP6V1A/SBDS/PPP1CB/ANO5/MRPS22/HCCS/C4A/IFIH1/NDUFS4/COX7B/JPH2/SCO2/TARS1/DTNA/GPC4/RYR2/PLN/GAA/NDUFAF2/TPI1/SGCB/ATP5MD/TNNI3/DMD/GJA5/AHCY/TNNT2/NUP107/PYGL/PDHA1/FHL1/GATA5/IL10/SGCA/NEXN/CAP2/BAG3/LAMP2/CCR1/MEFV/TGFB1/FAH/TPM2/TPM1/CAVIN1/EYA4/GBE1/SPEG/MAP3K20/SL…
GOBP_ACTIVATION_OF_IMMUNE_RESPONSE	443	-0.506634	-1.5244	4.81469e-05	0.00213919	0.00187522	1414	tags=11%	list=8%	signal=11%	VSIG4/C5AR1/FCER1G/MUC13/FCGR2A/NOD2/C3/FPR2/PRNP/CFI/FFAR2/FYB2/MUC3A/CD5L/IL1B/FCN3/MUC16/MUC21/COLEC10/CFB/MUCL1/C8G/C5/MUC17/HHLA2/C4BPB/MYH2/C6/MUC5B/GPR32/KRT1/C4BPA/FCN2/CFHR1/VTN/CPN2/CPB2/CPN1/MASP2/MBL2/CFHR4/F2/C8B/C9/APCS/MUC7/C8A/CFHR5/CRP/CFHR2
GOMF_LIGAND_GATED_ION_CHANNEL_ACTIVITY	124	0.518764	1.86908	4.82332e-05	0.00213919	0.00187522	705	tags=25%	list=4%	signal=24%	GABRG1/GRIN3A/CHRNA2/HCN1/CHRNB2/CHRNA3/GABRR3/GRIA2/GRIN2B/GRIA4/TRPM5/HTR3E/CNGA3/GRIK3/GABRA1/TRPM8/HCN4/GRID2/SCNN1B/GABRG3/GABRB1/SCNN1G/P2RX3/P2RX5/GRIA1/GABRP/KCNJ3/KCNJ6/P2RX2/GRIK4/KCNJ10
HP_INCREASED_BLOOD_PRESSURE	345	-0.535515	-1.59062	4.86076e-05	0.00214638	0.00188152	2056	tags=16%	list=11%	signal=14%	BNC2/ABCB6/GATA5/PTGIS/THBD/LDLR/ACP5/MFAP5/EGFR/BICC1/GJA1/MMP2/GBE1/TNFRSF11B/CLDN1/PDE11A/COL3A1/MMP14/MYH11/DCDC2/NOD2/C3/GDNF/CFI/ACAT1/AGTR1/AVPR2/LOX/ENPP1/CAV1/TGFB2/HPSE2/WT1/CFB/FN1/MLXIPL/ABCC6/ALX4/AGT/NKX2-5/HBB/SLC30A10/HGD/PCSK9/CFHR3/ABCG8/ABCG5/MTTP/GDF2/CFHR1/SERPINA6/G6PC/APOB/APOA1/FGA
GOBP_ORGANIC_ACID_TRANSPORT	300	-0.544397	-1.60994	4.88422e-05	0.00214736	0.00188238	2461	tags=28%	list=13%	signal=25%	SLC22A4/NMB/SLC26A2/PLA2G5/SLC16A10/LRRC8A/SLC3A2/GRM1/SLC16A2/SLC7A2/SLC6A13/ITGB1/SLC38A5/BDKRB2/SLC7A5/SLC7A4/SLC9A3R1/SLC7A14/SLC10A1/NR1H4/SLC6A14/SLC1A1/GJA1/RGS2/SLC25A21/THBS1/ADORA1/SLC66A1L/APOE/PPFIA4/SLC16A3/LRP2/EDN1/SLC7A8/SLC27A6/SLC38A4/SLC47A1/SLC3A1/ANXA1/SLC2A1/NTRK2/PDPN/IL1B/SLC11A1/CLTRN/SLCO1B7/SLC22A2/PLA2G3/SLC36A2/FABP4/ABCG2/FOLR3/SLC7A11/CYP4F2/FOLR1/AKR1C1/FABP5/NR0B2…
HP_GASTROINTESTINAL_HEMORRHAGE	139	-0.637475	-1.77145	4.91214e-05	0.00215029	0.00188495	1855	tags=17%	list=10%	signal=15%	CCR1/HSD3B7/MEFV/PLOD1/FAH/F10/MYC/GREM1/ITGB3/ITGA2/SERPINE1/ENPP1/ABCC6/CD109/F7/F11/GDF2/ALDOB/F2/FGG/FGB/F9/FGA
HP_ABNORMAL_VASCULAR_PHYSIOLOGY	245	-0.568221	-1.65966	4.96631e-05	0.00216463	0.00189752	3216	tags=28%	list=17%	signal=23%	LMNA/LIMK1/NFIX/COX8A/KIF20A/MYLK/TLL1/THPO/APP/C4A/IFIH1/PAM16/COX7B/KCNK3/FBN1/ACTB/TGFBR1/PLOD3/ACTA2/TNNI3/NAGS/TNNT2/CHST3/TBX20/IL10/TBX4/HTRA1/CCR1/MEFV/PLOD1/ACP5/MFAP5/SNX10/GJA1/COL1A1/COL1A2/FLNA/LIPA/COL3A1/MYH11/COL5A1/NOD2/COL5A2/NT5E/LOX/ENPP1/CAV1/TGFB2/FLNC/ABCC6/PROC/ACTC1/SLC12A3/NKX2-5/SPP1/HBB/MYPN/GATA4/SLC4A1/HABP2/DLK1/MUC5B/GDF2/RTL1/AGXT/F2/SERPINC1/ALB
HP_THROMBOEMBOLISM	29	-0.824599	-1.8579	5.0046e-05	0.00217195	0.00190394	782	tags=24%	list=4%	signal=23%	FLNC/MYPN/SLC4A1/HABP2/F2/SERPINC1/HRG
GOMF_ACTIN_BINDING	424	-0.510103	-1.53348	5.03752e-05	0.0021769	0.00190827	3368	tags=34%	list=18%	signal=28%	SNTA1/ACTN4/NF2/PSTPIP2/TMOD1/IQGAP1/VCL/CTNNA3/MSRB1/LDB3/FGD4/DBN1/SMTN/CNN2/LMOD1/CFL1/ARPC1A/PARVA/KLHL5/MICAL2/MYLK/COTL1/DSTN/ENAH/PANX1/SYNPO2/CFL2/DST/ESPN/ANTXR1/ITPRID2/MYO5A/DIXDC1/AJUBA/MYO1E/DIAPH3/LIMA1/FXYD5/GMFB/ARPC1B/PLEC/MYH15/ANXA8/CAPZA2/SHROOM3/FHL3/FMNL2/KCNMA1/MSRB2/TNS1/ANLN/AFAP1/TNNI3/GBP1/DMD/TPM4/PPP1R18/USH1C/MYOM1/AIF1/TMSB4X/TNNT2/SORBS1/PLS3/TMSB10/FMN1/ITGB1/SHTN…
GOBP_EPITHELIAL_CELL_PROLIFERATION	367	-0.530143	-1.57995	5.14474e-05	0.00221377	0.0019406	2116	tags=22%	list=11%	signal=20%	FGF1/VDR/IL10/HTRA1/NRP2/WNT16/LRG1/HIF1A/CEBPB/FGF2/TGFB1/EGFR/GJA1/FAP/SNAI2/WNT2/ODAM/THBS1/CDH13/NUPR1/CCL24/CLDN1/CAV2/MMP14/APOE/HMOX1/SOX9/VEGFC/CDKN1C/C5AR1/CDK6/NOG/NOD2/MYC/ECM1/ITGB3/RGN/SULF2/SOX11/PGF/LOXL2/AGTR1/BMPER/RETNLB/SERPINB1/CCL26/CAV1/TGFB2/ANG/SDR16C5/SERPINB5/PROK2/PTPRN/WNT7A/HGF/SFN/FGFBP1/CD109/CDH3/EGF/AREG/GDF5/F3/MMP12/LEP/HPN/EREG/TGM1/EPGN/FABP7/REG1A/KRT2/KLK8/G…
GOMF_CARBOXYLIC_ACID_BINDING	176	-0.601605	-1.70623	5.23885e-05	0.00223215	0.00195671	2043	tags=32%	list=11%	signal=29%	PYGL/VDR/AKR1C2/GLRA2/SIGLEC7/ACOX2/SIGLEC9/AKR1C3/CASR/PMP2/P4HA1/MTHFS/PLOD1/NR1H4/SLC1A1/RTN4R/GSTP1/CYP4F11/ALOX5AP/FABP2/PC/P3H2/MAG/TDO2/SIGLEC11/GRIN3B/P4HA2/SIGLEC12/S100A9/APOC1/FABP4/FOLR3/PADI4/UGT1A8/FOLR1/AKR1C1/PLOD2/FABP5/LRAT/GLDC/HNF4A/S100A8/GNMT/SERPINA5/CPS1/AKR1C4/DPYS/FTCD/PCK1/OTC/TM4SF5/AFP/AGXT/AFM/FABP1/TAT/ALB
HP_ABNORMALITY_OF_THE_BILIARY_SYSTEM	318	-0.538572	-1.59727	5.25308e-05	0.00223215	0.00195671	2084	tags=16%	list=11%	signal=15%	GPI/ADK/ALDOA/CYP27A1/BLVRA/CASR/HSD3B7/TGFB1/NR1H4/PALLD/JAG1/TG/CLDN1/LIPA/SPTB/PRF1/DCDC2/FCGR2A/RHAG/G6PD/SLC2A1/POMC/CPA1/SPTA1/CYP7A1/PRSS1/NKX2-5/SLCO1B3/GCGR/IL36RN/CFTR/HBB/ABCB11/SLC30A10/HNF4A/PKLR/ABCC2/EPB42/TMPRSS6/SLC4A1/ALAS2/SERPINA1/ABCG8/SAA1/SLCO1B1/GDF2/AKR1D1/HBG2/ARG1/ALDOB/APOA1/FGA
GOBP_NEGATIVE_REGULATION_OF_STEROL_TRANSPORT	12	-0.922525	-1.7961	5.25367e-05	0.00223215	0.00195671	931	tags=58%	list=5%	signal=55%	APOC1/EGF/PCSK9/ABCG8/ABCG5/APOA2/APOC3
HP_GINGIVAL_BLEEDING	53	-0.748161	-1.81785	5.29833e-05	0.0022417	0.00196508	330	tags=19%	list=2%	signal=19%	PRF1/F10/ITGB3/SERPINF2/F7/F13B/F2/FGG/FGB/FGA
GOCC_ACTIN_CYTOSKELETON	476	-0.501971	-1.51238	5.46223e-05	0.00230142	0.00201743	3930	tags=36%	list=21%	signal=29%	RAB22A/SPTBN1/TPM3/DMTN/MYH9/SNX9/CTNNA1/ACTG1/SPECC1L/AHNAK/DCTN6/ARPC5L/CALD1/FLOT1/BAIAP2L1/MYL6/CNN3/FER/MYL12B/JAM3/PTPN12/LURAP1/FHOD3/SPECC1/LAD1/ACTN4/NF2/PSTPIP2/DDX58/TMOD1/IQGAP1/VCL/MSRB1/LDB3/ABCB4/DBN1/SMTN/CNN2/LMOD1/CFL1/ARPC1A/PARVA/MYLK/COTL1/DSTN/SYNPO2/ACTR10/CFL2/RTKN/ESPN/HCK/ASAP1/SH3PXD2B/MYO5A/MYO1E/LIMA1/ARPC1B/MYH15/CAPZA2/ACTB/EHBP1/SHROOM3/DPYSL3/FHL3/NPM3/ILK/HAP1/AC…
GOBP_CELL_SUBSTRATE_ADHESION	344	-0.522022	-1.55155	5.56778e-05	0.00233616	0.00204788	3426	tags=31%	list=19%	signal=26%	ITGB6/NID1/ITGB4/LAMB1/NID2/ACTN4/NF2/THY1/GCNT2/C1QBP/IQGAP1/LAMB4/VCL/DUSP3/BVES/MAP4K4/PARVA/LYVE1/HAS2/LYPD3/ANTXR1/LRP1/ADAM9/AJUBA/ITGA2B/ITGA6/LIMS1/PTPRO/NRP1/ADAM15/LAMC1/DOCK5/ILK/ITGB5/EFNA5/EFNA1/ZYX/EMILIN1/ITGA11/GBP1/HSD17B12/SPOCK1/CSF1/SORBS1/LYPD5/FMN1/RRAS/ITGB1/HPSE/CCDC80/EGFL6/EPHB3/PARVB/ITGAV/FERMT2/SEMA3E/JAG1/AXL/CCL28/CCN1/EDIL3/MYADM/COL1A1/THBS1/CDH13/CORO1C/ADAMTS12/…
HP_PLANTAR_HYPERKERATOSIS	47	-0.769415	-1.86174	5.79759e-05	0.00242244	0.00212352	1690	tags=40%	list=9%	signal=37%	GJA1/GJB6/LAMB3/KRT17/KRT10/DSP/LAMA3/COL17A1/GJB2/PKP1/KRT16/LAMC2/SDR9C7/KRT5/KRT14/TGM1/KRT9/KRT6A/KRT1
GOBP_RESPONSE_TO_ZINC_ION	50	-0.756835	-1.84398	5.82132e-05	0.00242244	0.00212352	2143	tags=44%	list=12%	signal=39%	SLC30A8/GLRA2/MT3/KHK/SOD2/MT1F/MT1M/CA2/MT1X/MT1E/MT2A/MT1G/APOBEC1/SLC30A10/MT1H/S100A8/KRT14/CPS1/HAMP/MT1B/OTC/ARG1
GOBP_ORGANIC_HYDROXY_COMPOUND_BIOSYNTHETIC_PROCESS	231	-0.570256	-1.65326	5.98997e-05	0.0024824	0.00217608	2041	tags=22%	list=11%	signal=20%	DHCR24/FGF1/CYP27A1/PLTP/FGFR4/IPPK/ACOX2/AKR1C3/HSD3B7/P2RY1/FGF2/NR1H4/IMPA2/SNAI2/CYP27B1/APOE/SNCA/G6PD/SRD5A2/HSD17B1/TYRP1/SEC14L2/SPHK1/LHCGR/TGFB2/HAND2/GPR37/OSBPL6/SLC7A11/SLC6A3/IP6K3/CYP7A1/CDH3/SLC27A5/LEP/CFTR/NPC1L1/ABCB11/DAO/AKR1C4/CES1/PAH/PCK1/BAAT/AKR1D1/CYP8B1/APOA4/APOB/CYP3A4/APOA5/APOA1
GOBP_PHAGOCYTOSIS	265	-0.547067	-1.60589	6.39382e-05	0.00263059	0.00230599	2427	tags=25%	list=13%	signal=22%	C2/MST1R/C4B/PLA2G5/GULP1/SIRPB1/MEGF10/CD300LF/TYROBP/AIF1/DYSF/COLEC12/RAB34/BAIAP2/ITGB1/PLPP4/ITGAM/RAB31/F2RL1/ITGAV/LDLR/MSR1/CD300A/MYO10/TGM2/AXL/FCGR3A/ICAM5/THBS1/CORO1C/ADORA1/CD14/HAVCR1/TREM2/FCER1G/SIRPA/FCGR2A/NOD2/C3/SRPX/FPR2/ITGB3/ITGA2/TLR2/NCF2/ANXA1/IL1B/SLC11A1/FCN3/SPHK1/MARCO/MET/ANXA3/PRKCG/LEP/C4BPB/MYH2/C4BPA/LBP/FCN2/MBL2/APOA2/APOA1/AHSG/CRP
GOBP_METENCEPHALON_DEVELOPMENT	89	0.570788	1.95515	6.39958e-05	0.00263059	0.00230599	1256	tags=15%	list=7%	signal=14%	NEUROD1/SEZ6/ASCL1/KLHL1/CDK5R2/AGTR2/DAB1/PTN/GRID2/CDK5R1/SSTR2/BCL2/CD3E
GOBP_PEPTIDYL_METHIONINE_MODIFICATION	12	-0.919561	-1.79033	6.46245e-05	0.00264069	0.00231484	42	tags=25%	list=0%	signal=25%	NAA20/APOA2/APOA1
GOBP_CELL_FATE_COMMITMENT	217	0.429538	1.64387	6.47639e-05	0.00264069	0.00231484	1687	tags=23%	list=9%	signal=21%	NEUROD1/POU3F2/ASCL1/DBX1/FOXN4/TBXT/ARX/BARHL2/SOX8/NKX2-1/GBX1/FOXG1/LY9/NKX2-2/IHH/ISL1/NKX6-3/APC2/TBX3/DLX2/MESP1/TBX2/EYA2/SOSTDC1/IL12B/FOXA2/SLAMF6/DLX1/TBX22/WNT3A/ISL2/TBX1/FOXA1/IL23A/GATA3/GATA2/BCL2/HOXA2/SPN/TAL1/BMP2/IL23R/PPARG/GDF7/WNT10B/AR/EOMES/IRF4/FGF13/TBX21
GOCC_SPECIFIC_GRANULE	154	-0.612524	-1.71466	7.10096e-05	0.00288373	0.00252789	2608	tags=31%	list=14%	signal=26%	ATP6V1D/CTSD/CTSZ/TOM1/TIMP2/PLD1/CD59/GPR84/FCAR/LCN2/HPSE/ITGAM/RAP2B/STOM/LRG1/ITGAV/C3AR1/SLC2A5/LTF/DEGS1/SLC2A3/CHI3L1/CEACAM8/CAMP/FPR2/SLPI/OSCAR/CEACAM3/ADGRG3/PLAU/CRISP3/CD177/PLAUR/ANXA3/FOLR3/CXCL1/CLEC5A/RETN/MMP8/MCEMP1/OLFM4/CHIT1/RAB44/ORM2/ARG1/ORM1/HP
GOCC_SYNAPTIC_VESICLE_MEMBRANE	101	0.561209	1.96578	7.3012e-05	0.00295319	0.00258878	1576	tags=27%	list=9%	signal=25%	SYT4/SLC18A1/GAD2/OPRD1/SVOP/SV2C/DOC2A/CPLX3/SYP/SYN2/SH3GL2/SYT5/UNC13A/PTPRN2/GRIA1/TMEM163/BSN/SYT6/ICA1/DRD2/UNC13C/RAB3C/PRRT1/RPH3A/SYN3/VAMP1/OTOF
GOMF_STEROL_BINDING	58	-0.732383	-1.81699	7.54669e-05	0.00304032	0.00266516	991	tags=16%	list=5%	signal=15%	CAV1/OSBPL6/SULT2B1/APOF/APOA4/APOA2/APOA5/APOA1/APOC3
GOBP_HUMORAL_IMMUNE_RESPONSE_MEDIATED_BY_CIRCULATING_IMMUNOGLOBULIN	49	-0.755614	-1.8375	7.60002e-05	0.00304966	0.00267334	681	tags=27%	list=4%	signal=26%	C8G/C5/C4BPB/C6/C4BPA/HPX/MASP2/MBL2/C8B/C9/APCS/C8A/CRP
GOBP_DETECTION_OF_CHEMICAL_STIMULUS	152	0.472373	1.73825	7.6325e-05	0.00305019	0.0026738	2568	tags=41%	list=14%	signal=36%	OR4A47/OR7E24/OR5AU1/OR51A7/OR1F1/OR6N1/OR51E2/OR6K3/OR2T2/OR3A1/OR3A2/OR2T10/OR2T11/OR56B1/GNAT3/OR8S1/KCNMB2/OR10J3/OR1E2/OR51E1/OR52N4/OR1E1/OR13A1/P2RX2/OR9Q2/OR2L5/FOXA2/OR2L3/OR2L8/OR5B21/OR8G1/OR8G2P/OR2L2/TAS2R8/PDX1/OR1L8/OR8A1/OR5M11/TAS2R7/OR10H1/OR6C70/OR8G5/TAS2R9/TAS2R10/OR1B1/OR1J2/OR1Q1/OR2AE1/OR1J4/GNAT1/OR4F21/OR1N2/TAS2R46/OR5K4/TAS2R30/TAS2R50/TAS2R13/TAS2R43/OR1S1/TAS2R14/OR7…
HP_GASTROINTESTINAL_STROMA_TUMOR	18	0.813118	2.03786	7.66166e-05	0.00305019	0.0026738	225	tags=28%	list=1%	signal=27%	CR2/MS4A1/CD19/TNFRSF13B/TNFRSF13C
GOMF_CATION_CHANNEL_ACTIVITY	292	0.399831	1.53146	7.7404e-05	0.00305956	0.00268202	2098	tags=25%	list=11%	signal=22%	GRIN3A/CHRNA2/CACNA1A/KCNH6/SCN10A/KCNC1/HCN1/SCN3A/KCNB2/CHRNB2/CHRNA3/UNC80/GRIA2/CACNA2D2/CNR1/GRIN2B/GRIA4/TRPM5/HTR3E/CNGA3/GRIK3/KCNH3/TRPM8/KCNMB2/HCN4/KCNQ2/SCNN1B/KCNG1/SCN1A/SCNN1G/GPM6A/CACNA1D/P2RX3/FXYD4/P2RX5/KCNH8/GRIA1/KCNJ3/KCNJ6/KCNF1/P2RX2/GRIK4/KCNA3/KCNJ10/KCNK2/PKD1L1/SLC24A4/KCNH4/ANXA9/CACNA1E/KCNA2/KCNK12/KCNK10/GRIN2C/KCNS2/ABCC8/CNGA1/HVCN1/KCNN4/SCN4B/KCNJ15/TMC1/KCNN2…
GOBP_NEURON_FATE_COMMITMENT	46	0.660584	1.99086	7.74573e-05	0.00305956	0.00268202	1172	tags=33%	list=6%	signal=31%	POU3F2/ASCL1/DBX1/FOXN4/NKX2-1/GBX1/FOXG1/NKX2-2/IHH/ISL1/DLX2/DLX1/ISL2/FOXA1/GATA2
GOBP_ANTIGEN_RECEPTOR_MEDIATED_SIGNALING_PATHWAY	237	0.419338	1.64831	7.95184e-05	0.00312145	0.00273627	2767	tags=23%	list=15%	signal=20%	BMX/MS4A1/PAX5/BLK/CD19/CD22/CD79B/FCRL3/CD79A/STAP1/BTNL2/CCR7/PVRIG/IGLL1/TXK/TESPA1/TRAT1/UBASH3A/ZAP70/LCK/THEMIS/HLA-DQA2/GATA3/LAX1/PRKCB/ITK/CD28/GCSAM/PAK3/BCL2/SKAP1/CD3E/CD3D/CD247/GRAP2/CARD11/CD3G/IGLL5/KCNN4/PLCG2/SLA2/CD226/SH2D1A/CACNB3/KLHL6/NFATC2/BTNL9/LIME1/TNFRSF21/DGKZ/PTPRC/LAT/BLNK/INPP5D
HP_ABNORMALITY_OF_EPIDERMAL_MORPHOLOGY	67	-0.720186	-1.83287	7.96414e-05	0.00312145	0.00273627	1744	tags=37%	list=9%	signal=34%	EGFR/GJA1/GJB3/CLDN1/LIPN/ELOVL4/CASP14/OSMR/ENPP1/DSG1/CSTA/KRT10/DSP/ALOX12B/ABCC6/PKP1/SULT2B1/TGM5/IL36RN/SERPINB7/TGM1/KRT2/CDSN/KRT1/KRT6C
HP_SUDDEN_DEATH	90	-0.675	-1.80841	8.16447e-05	0.00318605	0.0027929	1033	tags=34%	list=6%	signal=33%	CALM1/CALM2/DTNA/DPP6/RYR2/TNNI3/TNNT2/KCNJ2/FHL1/LDLR/EYA4/CLCF1/ENPP1/CASQ2/DSC2/ABCA12/MLXIPL/MYLK2/DSP/DES/ABCC6/CAV3/PCSK9/TTN/SOST/MYL2/ABCG8/TRDN/ABCG5/APOB/CSRP3
GOBP_REGULATION_OF_LIPASE_ACTIVITY	92	-0.672803	-1.79978	8.19198e-05	0.00318605	0.0027929	1790	tags=24%	list=10%	signal=22%	FGF2/EGFR/ANXA8L1/CCN1/RGS2/C5AR1/SNCA/ANXA1/ADRA1A/NTRK2/AGTR1/ANGPTL4/ANG/APOC1/ANGPTL8/ANGPTL3/APOA4/APOA2/APOA5/APOA1/APOH/APOC3
HP_ABNORMAL_BLOOD_PHOSPHATE_CONCENTRATION	54	-0.744135	-1.81813	8.2279e-05	0.00318776	0.0027944	1881	tags=31%	list=10%	signal=28%	VDR/CASR/FAM20C/SLC9A3R1/FAH/SNX10/TNFRSF11B/CYP27B1/ENPP1/KCNJ18/ABCC6/RYR1/HNF4A/CACNA1S/ALDOB/SLC2A2/CYP3A4
HP_ABNORMAL_SKIN_MORPHOLOGY_OF_THE_PALM	263	-0.541944	-1.58918	8.54215e-05	0.00329688	0.00289005	2345	tags=19%	list=13%	signal=17%	ATP6V1B2/TRPV3/SLC16A2/C1R/PDHA1/CHST3/ZNF469/TBX4/EXT1/SEMA3E/PLOD1/TPM2/GJA1/GJB6/DSE/FLNA/NXN/PERP/ROR2/NOG/LAMB3/CTSB/TFAP2A/SOX11/DLX4/CSTA/CCBE1/KRT17/KRT10/FLG/DSP/LAMA3/COL17A1/GJB2/PKP1/KRT16/GDF5/TGM5/LAMC2/SLC18A3/SDR9C7/SERPINB7/KRT5/KRT14/TGM1/KRT9/KRT6A/DLK1/KRT6B/KRT1/RTL1
GOBP_RESPONSE_TO_REACTIVE_OXYGEN_SPECIES	211	-0.573354	-1.65484	8.5994e-05	0.00330635	0.00289836	2034	tags=21%	list=11%	signal=19%	NQO1/IL10/DUSP1/AKR1C3/MT3/GPR37L1/HIF1A/CAPN2/EGFR/TPM1/AXL/MMP2/GSTP1/COL1A1/APOE/HMOX1/TXN/SIRPA/SOD2/EDN1/ANXA1/MMP9/BNIP3/CRYAB/MMP3/SCGB1A1/LDHA/SPHK1/MET/PTPRN/GPR37/FOSL1/HGF/PPARGC1A/HBA1/HBA2/HBB/MB/S100A7/CYP2E1/ARG1/APOA4/HP/FABP1
HP_ABNORMALITY_OF_ACID_BASE_HOMEOSTASIS	357	-0.511186	-1.52046	8.90582e-05	0.0034112	0.00299027	5032	tags=38%	list=27%	signal=28%	RRM2B/ND1/GATB/ATAD3A/GOT2/ACADS/MRPL12/HADHA/CAD/TMEM126B/PDSS1/UQCC3/SLC25A19/MRPL3/TACO1/NDUFA9/ETFA/DLAT/MRPS16/TUFM/DARS2/USP18/TIMM22/PMPCA/ETHE1/LYRM7/COA6/OGDH/NDUFS3/PLAGL1/PPA2/MDH2/SUCLG1/ACAT2/TRMT5/NDUFV1/GATM/NDUFA12/NDUFAF4/NFU1/SUCLA2/LRPPRC/EHHADH/DLD/LCT/COX5A/BOLA3/MRPL44/ISCA1/HTRA2/NDUFS6/NDUFV2/ALDH6A1/KCNJ5/SDHA/SLC25A15/NDUFB9/NOTCH2/NDUFA1/MPV17/SLC25A4/PDSS2/PCCB/CYC1/SO…
GOMF_CHOLESTEROL_BINDING	49	-0.751942	-1.82857	9.03718e-05	0.00344845	0.00302292	991	tags=18%	list=5%	signal=17%	CAV1/OSBPL6/SULT2B1/APOF/APOA4/APOA2/APOA5/APOA1/APOC3
HP_ABNORMAL_MUSCLE_FIBER_MORPHOLOGY	202	-0.587604	-1.69567	9.07363e-05	0.00344934	0.0030237	2187	tags=22%	list=12%	signal=20%	DYSF/LRP12/FHL1/CHRNB1/BIN1/PLOD1/ADSS1/TPM2/COL12A1/COL6A3/COL6A2/SPEG/MAP3K20/COL6A1/TREM2/HPDL/CHRND/ACTA1/TYMP/SCN4A/STAC3/CRYAB/KCNJ18/HACD1/MYO18B/SGCG/FLNC/TNNT1/TCAP/RYR1/POPDC3/NEB/KCNA1/CAV3/SLC18A3/MYPN/KLHL41/TTN/MYOT/NEFL/MYL2/LMOD3/CACNA1S/ACTN2/MYH2
HP_ABNORMALITY_OF_THE_PLANTAR_SKIN_OF_FOOT	84	-0.689784	-1.83184	9.23022e-05	0.00349573	0.00306437	2345	tags=33%	list=13%	signal=29%	ATP6V1B2/TRPV3/C1R/ZNF469/PLOD1/GJA1/GJB6/PERP/LAMB3/CTSB/KRT17/KRT10/DSP/LAMA3/COL17A1/GJB2/PKP1/KRT16/LAMC2/SDR9C7/SERPINB7/KRT5/KRT14/TGM1/KRT9/KRT6A/KRT6B/KRT1
GOMF_CARBOHYDRATE_BINDING	248	-0.550281	-1.60738	9.59275e-05	0.00361947	0.00317284	2884	tags=36%	list=16%	signal=31%	HK1/GALK1/CANX/PAM/COLEC11/EMC7/VCAN/PRG2/P4HA3/CNTN1/TALDO1/PLOD3/LAYN/P3H1/GAA/C4B/ZP3/ZG16B/GALNT5/COLEC12/PYGL/GALNT18/GALNT10/GPI/CLEC4E/PPP1R3B/CLEC4A/ALDOA/ITLN1/SIGLEC7/LGALS12/SIGLEC9/NPTX2/GALNT15/P4HA1/PLOD1/MRC1/GALNT17/MRC2/SLC2A5/GBE1/REG4/CLEC2B/SLC2A3/GCKR/PFKP/GALNT6/CHI3L1/CLC/LGALS4/HK2/G6PD/FBXO2/HK3/LOXL2/P3H2/MAG/MGAM/SIGLEC11/LGALS1/FCN3/P4HA2/ENPP1/SI/SIGLEC12/COLEC10/ENDO…
GOBP_NEGATIVE_REGULATION_OF_LIPID_LOCALIZATION	48	-0.749055	-1.81552	9.76788e-05	0.00366435	0.00321218	1602	tags=29%	list=9%	signal=27%	THBS1/ADORA1/ITGB3/APOC1/CYP4F2/EGF/LEP/PCSK9/CES1/ABCG8/ABCG5/APOA2/CRP/APOC3
HP_PALMAR_HYPERKERATOSIS	40	-0.779443	-1.84341	9.78416e-05	0.00366435	0.00321218	861	tags=40%	list=5%	signal=38%	GJA1/GJB6/KRT17/KRT10/DSP/GJB2/PKP1/KRT16/SDR9C7/KRT5/KRT14/TGM1/KRT9/KRT6A/KRT6B/KRT1
GOBP_REGULATION_OF_SUBSTRATE_ADHESION_DEPENDENT_CELL_SPREADING	57	-0.725278	-1.7935	0.000101147	0.00377417	0.00330844	1632	tags=21%	list=9%	signal=19%	MYADM/CORO1C/FLNA/POSTN/PDPN/S100A10/MELTF/OLFM4/FGG/FGB/APOA1/FGA
GOBP_COLLAGEN_METABOLIC_PROCESS	96	-0.665569	-1.78582	0.000102943	0.00382705	0.00335481	2681	tags=51%	list=15%	signal=44%	ERRFI1/ADAM15/TRAM2/GOT1/CREB3L1/PLOD3/CTSD/P3H1/MMP13/IL6/EMILIN1/MMP19/VIM/ITGB1/P3H4/CTSK/SERPINH1/HIF1A/RCN3/ADAMTS3/ADAMTS2/MRC2/TGFB1/ADAMTS14/FAP/MMP2/COL1A1/COL1A2/MMP14/MMP11/COL5A1/MMP7/CTSB/CTSL/ITGA2/MMP9/P3H2/MMP3/MMP1/MMP8/MMP10/CYP7A1/MMP12/SERPINB7/TMPRSS6/KLK6/SERPINF2/ARG1/F2
GOMF_OXIDOREDUCTASE_ACTIVITY_ACTING_ON_CH_OH_GROUP_OF_DONORS	125	-0.642465	-1.77284	0.00010466	0.00387529	0.00339709	2286	tags=31%	list=12%	signal=28%	HSD17B12/AKR7A3/ALDH3A2/AKR1C2/MIOX/AKR1C3/HSD3B7/HSD3B2/IMPDH1/ADH1B/GPD1/CBR1/CBR3/HSD11B1/G6PD/SRD5A2/HSD17B1/LDHA/AKR1B15/ME1/SDR16C5/HSD17B6/DHRS9/CYP4A22/ADH7/AKR1C1/LIPF/HSD17B13/RDH16/ALDH3A1/SDR9C7/ADH4/AKR1B10/HSD3B1/AKR1C4/HAO2/AKR1D1/ADH1A/HAO1
GOBP_LIPID_MODIFICATION	263	-0.53859	-1.57935	0.000105087	0.00387529	0.00339709	1205	tags=12%	list=7%	signal=11%	IMPA2/B4GALNT2/CHRM5/APOE/PLPPR5/SOX9/ACAT1/AGTR1/SPHK1/APOC1/CYP3A7/CYP4A22/PPARGC1A/ADH7/IP6K3/ALOX12B/AGT/LEP/PIK3C2G/ABCB11/ADH4/CYP2C8/HAO2/CYP2E1/APOA4/APOA2/HAO1/FABP1/CYP3A4/APOA5/APOA1
GOCC_HEMOGLOBIN_COMPLEX	11	-0.93343	-1.78986	0.00010539	0.00387529	0.00339709	630	tags=82%	list=3%	signal=79%	HBA1/HBA2/HBE1/HBB/AHSP/HBM/HBD/HBG1/HBG2
HP_RETICULOCYTOSIS	38	-0.787326	-1.85312	0.000106524	0.00390278	0.00342119	1494	tags=39%	list=8%	signal=36%	SPTB/RHAG/PGK1/G6PD/SLC2A1/SPTA1/HBB/PKLR/CFHR3/EPB42/SLC4A1/ABCG8/MTTP/HBG2/CFHR1
HP_ABNORMAL_URINE_CYTOLOGY	137	-0.628719	-1.74479	0.000107073	0.00390876	0.00342643	1760	tags=20%	list=10%	signal=18%	NPM1/THBD/ACP5/BICC1/HOGA1/HMOX1/F10/C3/CLDN19/ITGB3/ITGA2/CFI/WT1/CFB/FN1/CD109/CLDN16/SLC5A1/SPP1/HBB/SERPINF2/GDF2/AGXT/F2/APOA1/CFHR5/FGA
GOBP_PHOSPHOLIPID_EFFLUX	12	-0.91468	-1.78082	0.000107461	0.0039088	0.00342647	931	tags=58%	list=5%	signal=55%	APOC1/ABCA12/APOA4/APOA2/APOA5/APOA1/APOC3
GOBP_CELL_MATRIX_ADHESION	220	-0.562853	-1.63294	0.000109767	0.00397837	0.00348745	3426	tags=33%	list=19%	signal=27%	ITGB6/NID1/ITGB4/NID2/NF2/THY1/IQGAP1/VCL/DUSP3/MAP4K4/LYVE1/LYPD3/LRP1/ADAM9/AJUBA/ITGA2B/LIMS1/NRP1/ADAM15/ILK/ITGB5/EFNA5/ZYX/EMILIN1/ITGA11/CSF1/SORBS1/LYPD5/FMN1/RRAS/ITGB1/HPSE/ITGAV/FERMT2/SEMA3E/JAG1/CCL28/THBS1/CDH13/CORO1C/ADAMTS12/PHLDB2/COL3A1/MMP14/COL5A3/ITGA3/POSTN/CDK6/GREM1/ACTN1/ITGB3/ITGA2/MSLN/CD44/S100A10/SERPINE1/RHOD/PLAU/ONECUT1/CCL25/FN1/CEACAM6/COL17A1/MMP12/L1CAM/ACTN2/…
GOMF_MONOCARBOXYLIC_ACID_BINDING	68	-0.701963	-1.79393	0.000111198	0.00401585	0.00352031	2260	tags=41%	list=12%	signal=36%	PSAP/PYGL/VDR/AKR1C2/ACOX2/AKR1C3/PMP2/NR1H4/GSTP1/CYP4F11/ALOX5AP/FABP2/PC/S100A9/APOC1/FABP4/UGT1A8/AKR1C1/FABP5/LRAT/HNF4A/S100A8/SERPINA5/AKR1C4/AFP/AFM/FABP1/ALB
HP_EMG_ABNORMALITY	240	-0.565204	-1.64568	0.000113488	0.00408395	0.00358001	2395	tags=24%	list=13%	signal=21%	TNNI3/DMD/PSAP/DYSF/TNNT2/LRP12/FHL1/CYP27A1/SGCA/NEXN/CAP2/BAG3/CHRNB1/CASR/LAMP2/BIN1/PLOD1/TPM2/COL12A1/TPM1/COL6A3/GBE1/COL6A2/SPEG/MAP3K20/OAT/COL6A1/GAS1/CHRND/SGCD/ACTA1/SCN4A/CRYAB/KCNJ18/HACD1/HAND2/SGCG/GJB1/TNNT1/DES/TCAP/RYR1/NEB/ACTC1/KCNA1/CAV3/SLC18A3/MYPN/KLHL41/TTN/MYOT/HSPB3/MYL2/CACNA1S/ACTN2/ANKRD1/CSRP3/APOA1
GOBP_OPSONIZATION	11	-0.932797	-1.78864	0.000114398	0.00410209	0.0035959	301	tags=55%	list=2%	signal=54%	C4BPB/C4BPA/LBP/FCN2/MBL2/CRP
GOBP_POSITIVE_REGULATION_OF_LIPID_METABOLIC_PROCESS	139	-0.627445	-1.74358	0.000122266	0.00435855	0.00382072	1804	tags=24%	list=10%	signal=22%	LDLR/FGF2/TGFB1/NR1H4/CAPN2/PTGS2/CCN1/ADORA1/APOE/NOD2/FPR2/RAB38/RGN/ANXA1/IL1B/AGTR1/PLA2G3/APOC1/PPARGC1A/MLXIPL/CYP7A1/ADM/HSD17B13/AGT/FGF21/CES1/ANGPTL3/F2/APOA4/APOA2/FABP1/APOA5/APOA1
GOBP_REGULATION_OF_FIBRINOLYSIS	14	-0.913141	-1.81716	0.000122412	0.00435855	0.00382072	622	tags=71%	list=3%	signal=69%	SERPINE1/KLKB1/SERPINF2/F12/F11/CPB2/F2/PLG/HRG/APOH
GOCC_TERTIARY_GRANULE	160	-0.602456	-1.69518	0.000124634	0.00441359	0.00386896	3162	tags=39%	list=17%	signal=32%	CLEC12A/CNN2/ATP6AP2/PTX3/DSC1/LILRB2/LAMP1/CYBB/FPR1/CTSD/GAA/TIMP2/PLD1/CD59/ITGAX/GPR84/FCAR/ALDOA/ALDOC/ITGAM/RAP2B/STOM/FTH1/LRG1/LAMP2/CD300A/LTF/ADGRE3/SLC2A3/FCER1G/SIRPA/CEACAM8/CAMP/FPR2/FLG2/MMP9/OSCAR/PRSS3/PGM1/MGAM/SLC11A1/TNFAIP6/PLAU/CRISP3/CD177/DSG1/FOLR3/CXCL1/CLEC5A/DSP/MMP8/MCEMP1/OLFM4/PKP1/CDA/SERPINB10/CHIT1/PPBP/HBB/SERPINB12/ORM1/HP
GOBP_POSITIVE_REGULATION_OF_SUBSTRATE_ADHESION_DEPENDENT_CELL_SPREADING	41	-0.77154	-1.83027	0.00012483	0.00441359	0.00386896	23	tags=22%	list=0%	signal=22%	FERMT2/MYADM/FLNA/S100A10/OLFM4/FGG/FGB/APOA1/FGA
HP_POSTERIOR_PHARYNGEAL_CLEFT	12	0.885236	1.99756	0.000127178	0.00448092	0.00392799	225	tags=42%	list=1%	signal=41%	CR2/MS4A1/CD19/TNFRSF13B/TNFRSF13C
HP_ABNORMAL_CIRCULATING_NITROGEN_COMPOUND_CONCENTRATION	128	-0.627065	-1.73154	0.000128097	0.00449761	0.00394262	1977	tags=20%	list=11%	signal=18%	PNP/THBD/NR1H4/BICC1/TNFRSF11B/C3/MYC/CFI/ACAT1/NT5E/AVPR2/CFB/CLDN16/HBB/HNF4A/CPS1/CFHR3/CA5A/REN/OTC/CFHR1/ARG1/ALDOB/G6PC/SLC2A2
GOBP_HYDROGEN_PEROXIDE_CATABOLIC_PROCESS	29	-0.814389	-1.8349	0.000132547	0.00463778	0.0040655	630	tags=69%	list=3%	signal=67%	TPO/PRDX5/PRDX4/PRDX1/PRDX6/HBQ1/PXDN/GPX3/SNCA/HBA1/HBA2/LPO/HBE1/HBB/HBM/HBD/HBG1/HBG2/APOA4/HP
GOCC_MICROBODY_LUMEN	50	-0.743145	-1.81062	0.000135118	0.00471141	0.00413004	576	tags=14%	list=3%	signal=14%	PIPOX/DAO/HAO2/BAAT/AGXT/HAO1/FABP1
GOBP_PHOSPHOLIPID_TRANSPORT	88	-0.677287	-1.8073	0.000136251	0.00473461	0.00415037	1132	tags=14%	list=6%	signal=13%	ABCA4/APOC1/ABCA12/GLTPD2/SLC4A1/ABCG8/MTTP/APOA4/APOA2/APOA5/APOA1/APOC3
GOBP_POSITIVE_REGULATION_OF_STEROID_METABOLIC_PROCESS	26	-0.831939	-1.83642	0.000136863	0.00473959	0.00415474	1118	tags=42%	list=6%	signal=40%	AGTR1/APOC1/PPARGC1A/CYP7A1/ADM/AGT/CES1/APOA4/APOA2/APOA5/APOA1
HP_ABNORMAL_CARDIAC_VENTRICULAR_FUNCTION	88	-0.677128	-1.80687	0.000137649	0.00475052	0.00416432	2694	tags=41%	list=15%	signal=35%	LDB3/LMNA/KIF20A/MYLK/TLL1/FBN1/TGFBR1/RYR2/GAA/ACTA2/TNNI3/DYSF/TNNT2/TBX20/LDLR/MFAP5/EYA4/MYH11/ROR2/LOX/ENPP1/CASQ2/TGFB2/SGCG/FLNC/ABCC6/ACTC1/NKX2-5/MYPN/PCSK9/TTN/GATA4/ABCG8/TRDN/ABCG5/APOB
GOBP_HEPATICOBILIARY_SYSTEM_DEVELOPMENT	135	-0.626507	-1.74119	0.000139167	0.00477654	0.00418713	1798	tags=21%	list=10%	signal=20%	CEBPB/EGFR/SRD5A1/CLDN1/HMOX1/PKM/SOX9/ITGA2/RGN/SULF2/ANXA1/ONECUT1/MET/HGF/COBL/AK4/HNF1A/HPN/HNF4A/CPS1/PCSK9/REG1A/HAMP/PCK1/OTC/BAAT/CPB2/ARG1/FGL1
HP_JOINT_HEMORRHAGE	17	-0.886847	-1.82998	0.000140045	0.00477654	0.00418713	1364	tags=53%	list=7%	signal=49%	F10/SERPINE1/PLAU/SERPINF2/F7/F11/F13B/F2/F9
HP_VASCULAR_CALCIFICATION	29	-0.813377	-1.83262	0.000140068	0.00477654	0.00418713	1144	tags=38%	list=6%	signal=36%	GATA5/LDLR/NT5E/ENPP1/ABCC6/NKX2-5/HGD/PCSK9/ABCG8/ABCG5/APOB
HP_HYPOPHOSPHATEMIA	43	-0.763644	-1.82643	0.000140292	0.00477654	0.00418713	2107	tags=35%	list=11%	signal=31%	VDR/CASR/FAM20C/SLC9A3R1/FAH/SNX10/CYP27B1/ENPP1/KCNJ18/ABCC6/HNF4A/CACNA1S/ALDOB/SLC2A2/CYP3A4
GOBP_PLASMA_LIPOPROTEIN_PARTICLE_CLEARANCE	50	-0.741772	-1.80728	0.000144176	0.00489229	0.0042886	1804	tags=32%	list=10%	signal=29%	LDLR/MSR1/NR1H4/CES3/LIPA/APOE/HMOX1/ANXA2/APOC1/APOM/PCSK9/FGF21/APOA2/APOB/APOA1/APOC3
GOBP_KILLING_OF_CELLS_OF_OTHER_ORGANISM	51	-0.740916	-1.80472	0.000145876	0.00493344	0.00432467	1476	tags=41%	list=8%	signal=38%	GNLY/PRF1/GAPDH/CAMP/CCL13/S100A12/PGLYRP4/CXCL6/PGLYRP3/KRT6A/LCE3A/DEFA6/HAMP/CFHR1/ARG1/F2/HTN3/MUC7/CFHR5/HRG/CFHR2
GOBP_NEGATIVE_REGULATION_OF_BIOMINERALIZATION	25	-0.838619	-1.82857	0.000147487	0.00497129	0.00435785	1872	tags=52%	list=10%	signal=47%	HEY1/HIF1A/CCR1/TGFB1/SRGN/SOX9/GREM1/ECM1/ASPN/ENPP1/CCL3/STATH/AHSG
GOBP_NEGATIVE_REGULATION_OF_FIBRINOLYSIS	10	-0.93131	-1.75565	0.000150927	0.00507036	0.00444469	330	tags=70%	list=2%	signal=69%	SERPINE1/SERPINF2/CPB2/F2/PLG/HRG/APOH
HP_METABOLIC_ACIDOSIS	133	-0.621726	-1.72391	0.000153718	0.00514702	0.00451189	1291	tags=15%	list=7%	signal=14%	FAH/JAG1/ATP6V0A4/PC/ACAT1/FN1/CA2/CLDN16/RYR1/SLC12A3/SLC5A1/HNF4A/CA5A/SLC4A1/DPYS/CACNA1S/HPD/ALDOB/AGXT/SLC2A2
GOMF_EXTRACELLULAR_LIGAND_GATED_ION_CHANNEL_ACTIVITY	65	0.59483	1.92436	0.000159394	0.00531944	0.00466303	685	tags=32%	list=4%	signal=31%	GABRG1/GRIN3A/CHRNA2/CHRNB2/CHRNA3/GABRR3/GRIA2/GRIN2B/GRIA4/HTR3E/GRIK3/GABRA1/GRID2/GABRG3/GABRB1/P2RX3/P2RX5/GRIA1/GABRP/P2RX2/GRIK4
HP_CORONARY_ARTERY_ATHEROSCLEROSIS	42	-0.765881	-1.82729	0.000160866	0.00535092	0.00469063	1804	tags=36%	list=10%	signal=32%	LDLR/MFAP5/APOE/MYH11/GHR/LOX/TGFB2/ABCC6/CYP7A1/PCSK9/SERPIND1/ABCG8/ABCG5/APOA2/APOB
HP_CIRRHOSIS	139	-0.622945	-1.73108	0.000166893	0.00553318	0.00485041	1820	tags=18%	list=10%	signal=16%	HSD3B7/FAH/NR1H4/JAG1/CAVIN1/GBE1/LIPA/APOE/DCDC2/TYMP/CAV1/MET/TFR2/HBB/ABCB11/SLC30A10/SERPINA1/HAMP/MUC5B/MTTP/GDF2/AKR1D1/ARG1/ALDOB/HJV
GOMF_MOLECULAR_CARRIER_ACTIVITY	66	-0.689644	-1.7471	0.00016783	0.00554606	0.00486169	630	tags=15%	list=3%	signal=15%	HBA1/HBA2/HBE1/HBB/HBM/HBD/MB/HBG1/HBG2/TF
GOBP_NEGATIVE_REGULATION_OF_CATECHOLAMINE_SECRETION	12	0.880762	1.98746	0.000170913	0.00562957	0.0049349	1134	tags=58%	list=6%	signal=55%	CHGA/SYT4/AGTR2/CNR1/CRH/ADRA2A/DRD2
GOCC_PORE_COMPLEX	23	-0.840575	-1.81855	0.000172641	0.005668	0.00496858	681	tags=26%	list=4%	signal=25%	C8G/C5/C6/C8B/C9/C8A
GOCC_EXOCYTIC_VESICLE	212	0.417341	1.58401	0.000176148	0.00576	0.00504923	2647	tags=23%	list=14%	signal=20%	SYT4/SLC18A1/GAD2/OPRD1/SNAP91/SVOP/SV2C/DOC2A/CPLX3/SYP/SYN2/SH3GL2/SYT5/SEPTIN1/UNC13A/PTPRN2/DDC/GRIA1/TMEM163/SYT10/BSN/CTTNBP2/SYTL5/SYT6/ICA1/DRD2/UNC13C/RAB3C/PRRT1/RAB3IP/RPH3A/SYN3/VAMP1/OTOF/KIF1A/AMPH/NGF/RAB15/NKD2/SLC2A8/RAB26/SYT17/PRRT2/SLC4A8/SEPTIN6/SYTL1/LAMP5/RAB3B/RAB40AL
GOBP_PYRUVATE_METABOLIC_PROCESS	142	-0.616741	-1.72394	0.000176582	0.00576	0.00504923	2432	tags=30%	list=13%	signal=26%	TPI1/PFKFB4/ENO2/OGDHL/NUP107/PDHA1/GPI/ALDOA/ALDOC/PRXL2C/HIF1A/GPD1/NUPR1/ENO1/HOGA1/GCKR/PFKP/PGAM1/PKM/SLC16A3/SDS/PFKFB3/PGK1/GAPDH/PC/HK2/HK3/PGM1/DDIT4/LDHA/ME1/MYOG/PPARGC1A/MLXIPL/SLC16A1/PKLR/SLC4A1/PRKAG3/HKDC1/PCK1/ALDOB/AGXT
GOBP_REGULATION_OF_POSTSYNAPTIC_MEMBRANE_POTENTIAL	127	0.478917	1.73437	0.000184453	0.00599738	0.00525733	2340	tags=29%	list=13%	signal=26%	GABRG1/SEZ6/GRIN3A/CHRNA2/CHRNB2/CHRNA3/FGF14/GRIN2B/GRIK3/GABRA1/CELF4/GRID2/GABRG3/GABRB1/P2RX3/P2RX5/GRIA1/P2RX2/GRIK4/RGS7BP/GHRL/DRD2/GRIN2C/GABRA3/GLRA3/NRXN1/NPFF/GRIK5/CBLN1/CACNB3/PPP1R9A/CHRNB4/NLGN3/ADCYAP1/DRD4/GRIK2/GRID1
GOCC_FICOLIN_1_RICH_GRANULE_LUMEN	124	-0.617109	-1.70319	0.000185798	0.00602176	0.00527869	5154	tags=60%	list=28%	signal=44%	XRCC6/DDX3X/FCN1/CSNK2B/PPIA/HSP90AA1/GLB1/KPNB1/PSMD6/CRISPLD2/ACTR2/AGL/FGL2/ARPC5/PAFAH1B2/PSMA5/PDAP1/GYG1/QPCT/GSN/CFD/MAPK1/HSPA8/PSMD13/PSMB1/HSP90AB1/CSTB/MAPK14/MVP/PSMC2/KCMF1/AMPD3/CAB39/PSMA2/PSMC3/VCL/PSMD2/PSMD14/HSPA6/COTL1/ACTR10/CAND1/MIF/PRG2/HSPA1A/PSMB7/CTSD/PRDX4/CTSZ/NME2/TIMP2/MNDA/DERA/PYGL/GPI/ALDOA/ALDOC/PNP/FTH1/LRG1/IMPDH1/GSTP1/PGAM1/PKM/CTSB/MMP9/CALML5/HK3/PGM1/TNFA…
HP_HYPOTHERMIA	30	0.717883	2.00345	0.000190473	0.00615355	0.00539422	510	tags=17%	list=3%	signal=16%	SCN10A/NTRK1/DBH/BTNL2/DDC
GOMF_LOW_DENSITY_LIPOPROTEIN_PARTICLE_RECEPTOR_BINDING	23	-0.83916	-1.81549	0.000191123	0.00615489	0.0053954	373	tags=26%	list=2%	signal=26%	APOE/DKK1/PCSK9/APOB/APOA5/CRP
GOBP_SARCOMERE_ORGANIZATION	37	-0.782174	-1.83368	0.000198206	0.00636274	0.0055776	1307	tags=41%	list=7%	signal=38%	EDN1/MYOZ2/MYOZ1/TNNT1/TCAP/CAV3/BMP10/MYPN/KLHL41/TTN/SYNPO2L/ACTN2/ANKRD1/LMOD2/CSRP3
HP_AMINOACIDURIA	107	-0.644713	-1.75285	0.000201195	0.00641928	0.00562716	1881	tags=20%	list=10%	signal=18%	CASR/FAH/SLC1A1/TNFRSF11B/CYP27B1/OAT/PRODH/SLC3A1/SLC36A2/PLOD2/DMGDH/GLDC/HNF4A/HGD/HAL/CPS1/FTCD/OTC/ARG1/ALDOB/SLC2A2
GOMF_TETRAPYRROLE_BINDING	143	-0.616485	-1.72569	0.000201838	0.00641928	0.00562716	2167	tags=31%	list=12%	signal=27%	CYP2S1/HBQ1/FLVCR2/ABCB6/CYP27A1/PTGIS/PXDN/IDO1/PTGS2/CYP27B1/HMOX1/CYP19A1/STC2/CYP4F11/CYP4F3/PTGS1/TDO2/CYP3A7/CYP3A43/CYP4F2/CYP4A22/CYP2C9/CYP11A1/CYP7A1/HBA1/HBA2/LPO/HBE1/HBB/CYP2C8/HBM/HBD/MB/CYP2B6/CYP2A7/HBG1/CYP2E1/CYP2A6/HBG2/CYP8B1/CYP4A11/CYP3A4/HRG/AMBP
GOMF_STRUCTURAL_CONSTITUENT_OF_MUSCLE	42	-0.761322	-1.81641	0.000201872	0.00641928	0.00562716	2346	tags=60%	list=13%	signal=52%	DMD/TPM4/MYOM1/CSRP1/ASPH/NEXN/MYL9/TPM2/TPM1/MYH11/ANKRD2/SYNM/MYOM2/TCAP/MYH8/NEB/MYLPF/TTN/MYOT/MYL2/ACTN2/MYBPC2/MYBPH/MYL1/CSRP3
HP_ABNORMALITY_OF_COMPLEMENT_SYSTEM	31	-0.810726	-1.83368	0.000209384	0.00663729	0.00581827	1347	tags=39%	list=7%	signal=36%	C3/CFI/CFB/C5/SPP1/CFHR3/C6/CFHR1/MASP2/C8B/C9/C8A
HP_PROLONGED_PARTIAL_THROMBOPLASTIN_TIME	17	-0.88163	-1.81921	0.000210615	0.00665542	0.00583416	622	tags=35%	list=3%	signal=34%	F10/KLKB1/F12/F11/F2/F9
GOBP_CELLULAR_HORMONE_METABOLIC_PROCESS	127	-0.624492	-1.72451	0.000217911	0.00686455	0.00601748	2629	tags=37%	list=14%	signal=32%	RDH10/CYP2C18/ADH6/PNPLA4/CYP46A1/HSD17B12/LHB/CYP2S1/ALDH1A1/AKR1C2/RBP1/AKR1C3/HSD3B2/BCO2/ADH1B/SRD5A1/CYP19A1/UGT2B7/SRD5A2/HSD17B1/AKR1B15/SDR16C5/CYP3A7/HSD17B6/DHRS9/CYP2C9/UGT1A8/PPARGC1A/ADH7/AKR1C1/LRAT/ALDH8A1/CYP11A1/ADM/RDH16/SPP1/ADH4/CYP2C8/TTR/RBP4/AKR1B10/HSD3B1/AKR1C4/AKR1D1/UGT2B4/ADH1A/CYP3A4
GOBP_STEROID_ESTERIFICATION	16	-0.887936	-1.79974	0.000220992	0.00693997	0.0060836	1505	tags=56%	list=8%	signal=52%	APOE/ACAT1/AGTR1/APOC1/AGT/APOA4/APOA2/APOA5/APOA1
GOBP_CELL_KILLING	156	-0.598322	-1.67805	0.000227341	0.00710728	0.00623027	1630	tags=21%	list=9%	signal=19%	IL18/LTF/ICAM1/GNLY/PRF1/GAPDH/C3/CAMP/ULBP2/CD5L/CCL13/S100A12/PGLYRP4/HLA-G/AZGP1/CXCL6/PGLYRP3/LEP/SERPINB4/KRT6A/LCE3A/DEFA6/HAMP/CFHR1/ARG1/F2/HTN3/C9/MUC7/CFHR5/HRG/CFHR2
GOMF_PROTEIN_LIPID_COMPLEX_BINDING	27	-0.823848	-1.83759	0.000227725	0.00710728	0.00623027	2215	tags=56%	list=12%	signal=49%	VLDLR/COLEC12/PLTP/LRP8/LDLR/MSR1/THBS1/CDH13/APOE/TREM2/PCSK9/APOA2/APCS/APOA1/CRP
HP_CARDIOVASCULAR_CALCIFICATION	33	-0.78852	-1.80805	0.000230286	0.00715743	0.00627423	1144	tags=33%	list=6%	signal=31%	GATA5/LDLR/NT5E/ENPP1/ABCC6/NKX2-5/HGD/PCSK9/ABCG8/ABCG5/APOB
GOBP_B_CELL_MEDIATED_IMMUNITY	116	-0.632768	-1.73847	0.000230748	0.00715743	0.00627423	2460	tags=30%	list=13%	signal=26%	C1S/C2/C4B/ZP3/TLR8/C1R/TFRC/SERPING1/C1QB/TNFSF4/IL10/C1QC/HLA-DQB1/C1QA/TGFB1/FCER1G/NOD2/C3/CLCF1/CFI/IL13RA2/HLA-G/C8G/C5/C4BPB/C6/C4BPA/HPX/MASP2/MBL2/C8B/C9/APCS/C8A/CRP
HP_ABNORMALITY_OF_BONE_MINERAL_DENSITY	499	-0.483984	-1.4613	0.000234662	0.00725657	0.00636114	3229	tags=26%	list=18%	signal=22%	CCN6/SLC39A13/LMNA/SLC7A7/LIMK1/KNSTRN/NFIX/STAT3/KCNJ1/GLI2/EBP/PSAT1/SEC23A/SBDS/CSF1R/SH3PXD2B/ANO5/MRPS22/SEMA3A/ANTXR2/SQSTM1/IFIH1/ZFPM2/SATB2/PLEC/FBN1/PHEX/TARS1/CREB3L1/CDKN1A/PLOD3/P3H1/MMP13/AP2S1/SLC26A2/SPARC/SMS/TMEM38B/PSAP/TYROBP/NLRP3/NUP107/PLS3/PYGL/DHCR24/CHST3/ZNF469/VDR/CYP27A1/CTSK/SERPINH1/FBN2/NPM1/SGMS2/SCN9A/IRX5/CASR/FAM20C/ANOS1/SLC9A3R1/HSD3B7/HSD3B2/ADAMTS2/SEMA3E/P…
GOBP_POSITIVE_REGULATION_OF_FATTY_ACID_METABOLIC_PROCESS	33	-0.78778	-1.80636	0.000240675	0.00741982	0.00650424	1231	tags=30%	list=7%	signal=28%	RGN/ANXA1/IL1B/PLA2G3/PPARGC1A/MLXIPL/APOA4/FABP1/APOA5/APOA1
GOBP_CARDIAC_CELL_DEVELOPMENT	72	-0.679486	-1.75326	0.000242885	0.00746521	0.00654402	1691	tags=29%	list=9%	signal=27%	JAG1/RGS2/MYH11/AKAP6/EDN1/ADRA1A/G6PD/MYO18B/TCAP/NEB/ACTC1/NKX2-5/CAV3/BMP10/TTN/GATA4/MYL2/ACTN2/HAMP/NRAP/CSRP3
GOCC_CELL_SUBSTRATE_JUNCTION	421	-0.500567	-1.5044	0.00024636	0.00754906	0.00661753	5349	tags=52%	list=29%	signal=38%	RPL27/ADAM17/RPL7A/FZD1/MISP/RPL31/SLC4A2/NCSTN/FHL2/FLII/RAB10/ARL2/LPP/RPL9/PCBP2/YWHAQ/PROCR/PPIA/RAB21/RHOG/HYOU1/MPZL1/TRIP6/SVIL/CTTN/STARD8/CSPG4/TLN1/RPL38/NCKAP1/HSPG2/TSPAN4/EPB41L2/WASF1/ADGRE5/ACTR2/NUMB/FBLIM1/RPS13/RPL5/CLTC/ARPC5/LCP1/LIMS2/RHOB/B2M/PDLIM1/GSN/FLNB/P4HB/RPL8/CAP1/VASP/ARPC2/SCARB2/BSG/ITGA1/MAPK1/HSPA8/CD81/NOX4/RSU1/ACTR3/PPIB/TM4SF20/THSD1/MYH9/ITGB2/RPS2/CYFIP1/…
HP_ABNORMAL_ATRIOVENTRICULAR_VALVE_PHYSIOLOGY	154	-0.592772	-1.65937	0.000251457	0.00768199	0.00673405	3258	tags=32%	list=18%	signal=26%	RPS19/LMNA/LIMK1/KIF20A/ALPK3/TLL1/PPP1CB/ATP6V1E1/HCCS/C4A/COX7B/SCO2/FBN1/DTNA/PLD1/TNNI3/TNNT2/CHST3/FHL1/TBX20/IL10/FBN2/IRX5/CCR1/MEFV/LDLR/TPM1/GJA1/COL1A1/COL1A2/DSE/FLNA/CDH2/COL5A1/COL5A2/CRYAB/LOX/MLXIPL/FLNC/ABCC6/ACTC1/NKX2-5/MYPN/PCSK9/GATA4/ABCG8/ABCG5/HEPHL1/APOB
HP_SKIN_NODULE	100	-0.633805	-1.70785	0.000254661	0.00775642	0.0067993	2145	tags=31%	list=12%	signal=28%	ANTXR2/C4A/EPHX2/FBN1/GPC1/DACT1/DDIT3/CYP27A1/IL10/CCR1/MEFV/LDLR/HMGA2/MMP2/COL1A1/TNFRSF11B/COL3A1/MMP14/APOE/COL5A1/GHR/ECM1/COL5A2/TTPA/ENPP1/ABCC6/GJB2/PCSK9/G6PC/APOA2/APOB
HP_GENERALIZED_MUSCLE_WEAKNESS	120	-0.636438	-1.75617	0.000257718	0.00782474	0.00685919	1802	tags=26%	list=10%	signal=23%	PLOD1/TPM2/COL12A1/COL6A3/CAVIN1/COL6A2/MAP3K20/DSE/SLC2A3/COL6A1/TREM2/CHRND/ACTA1/ANG/HACD1/FXYD2/PPARGC1A/EGF/PON3/RYR1/NEB/SLC12A3/SLC18A3/DAO/KLHL41/TTN/MYL2/LMOD3/MYH2/MYL1/PON1
GOMF_STEROID_DEHYDROGENASE_ACTIVITY	32	-0.785315	-1.79151	0.000258452	0.00782474	0.00685919	2286	tags=56%	list=12%	signal=49%	HSD17B12/AKR1C2/AKR1C3/HSD3B7/HSD3B2/SRD5A1/HSD11B1/SRD5A2/HSD17B1/AKR1B15/HSD17B6/DHRS9/AKR1C1/HSD17B13/RDH16/HSD3B1/AKR1C4/AKR1D1
GOCC_SARCOLEMMA	130	-0.614706	-1.69914	0.000260154	0.00785277	0.00688377	2501	tags=45%	list=14%	signal=39%	SNTA1/VCL/BVES/CLCN1/ATP1B1/LAMP1/SCN1B/CCDC78/PLEC/RYR2/SGCB/PGM5/DMD/SLC2A4/ATP2B4/GHRHR/DYSF/KCNJ2/STAC/ITGB1/SGCZ/ATP1A1/SGCA/BIN1/SLC2A5/COL6A3/COL6A2/SYNC/CORO1C/CACNB2/CAV2/CDH2/AKAP6/RYR3/COL6A1/SGCD/SYNM/SLC27A6/ANXA1/ADRA1A/SLC2A1/STAC3/CAV1/SGCG/KCNB1/FLNC/CACNG8/DES/RYR1/POPDC3/TRIM72/CACNG1/AHNAK2/CAV3/STAC2/MYOT/MLIP/CACNA1S
HP_ABNORMALITY_OF_SKELETAL_MUSCLE_FIBER_SIZE	60	-0.710494	-1.77164	0.000270238	0.00811946	0.00711754	2187	tags=40%	list=12%	signal=35%	DYSF/LRP12/FHL1/TPM2/COL12A1/COL6A3/COL6A2/COL6A1/HPDL/ACTA1/STAC3/CRYAB/SGCG/TCAP/RYR1/POPDC3/NEB/CAV3/MYPN/KLHL41/TTN/MYOT/LMOD3/ACTN2
GOBP_REGULATION_OF_INFLAMMATORY_RESPONSE	310	-0.515755	-1.52449	0.000270595	0.00811946	0.00711754	2248	tags=26%	list=12%	signal=23%	NLRP3/SUCNR1/TMSB4X/MGLL/NLRP12/TSLP/C2CD4A/IL37/TNFSF4/IL10/LILRA5/FFAR3/PBK/PTGIS/GGT1/IDO1/IL1RL1/MEFV/LDLR/CEBPB/IL22RA2/NR1H4/EGFR/PTGS2/TGM2/GSTP1/C5orf30/IL18/ADORA1/NUPR1/ADAMTS12/CCL24/APOE/TREM2/SIRPA/NOD2/C3/SNCA/CASP5/FPR2/ITGA2/TLR2/ANXA1/MMP9/FFAR2/NT5E/IL1B/AGTR1/MMP3/OSMR/SCGB1A1/SERPINE1/SPHK1/TNFAIP6/NLRP10/PLA2G3/CCL3/S100A9/OSM/S100A12/FABP4/ENPP3/HGF/IL20RB/IL20/MMP8/KLKB1/PR…
GOBP_POSITIVE_REGULATION_OF_VASCULATURE_DEVELOPMENT	144	-0.597097	-1.67343	0.000274382	0.00816618	0.0071585	2362	tags=30%	list=13%	signal=26%	ITGAX/ITGB8/RRAS/ITGB1/FGF1/IL10/PTGIS/ADAM12/LRG1/HIF1A/C3AR1/FGF2/HMGA2/THBS1/CCL24/HMOX1/PKM/VEGFC/C5AR1/CHI3L1/C3/GREM1/ECM1/HK2/PGF/IL1B/BMPER/ITGA5/SERPINE1/SPHK1/ANGPTL4/CCBE1/ANXA3/HGF/ADM/C5/F3/CXCL8/ANGPT4/GATA4/S100A1/GDF2/ANGPTL3
GOBP_RESPONSE_TO_HYDROGEN_PEROXIDE	126	-0.619061	-1.70836	0.000274434	0.00816618	0.0071585	2147	tags=22%	list=12%	signal=20%	BAK1/NQO1/IL10/DUSP1/GPR37L1/CAPN2/AXL/COL1A1/HMOX1/TXN/SIRPA/SOD2/ANXA1/BNIP3/CRYAB/LDHA/SPHK1/MET/GPR37/FOSL1/HGF/HBA1/HBA2/HBB/MB/ARG1/HP/FABP1
GOBP_PRIMARY_ALCOHOL_METABOLIC_PROCESS	87	-0.65736	-1.75656	0.000274694	0.00816618	0.0071585	1058	tags=29%	list=6%	signal=27%	ALDH3A2/ALDH1A1/AKR1C2/AKR1C3/ADH1B/GPD1/ALDH1B1/AKR1B15/SDR16C5/CYP3A7/DHRS9/ADH7/AKR1C1/LRAT/CYP11A1/RDH16/ADH4/CYP2C8/TTR/RBP4/AKR1B10/AKR1C4/ADH1A/HAO1/CYP3A4
GOMF_OXYGEN_BINDING	37	-0.77576	-1.81864	0.000275382	0.00816618	0.0071585	1089	tags=49%	list=6%	signal=46%	CYP19A1/SOD2/TDO2/CYP3A7/HBA1/HBA2/HBE1/HBB/HBM/HBD/MB/CYP2A7/HBG1/CYP2E1/HBG2/CYP8B1/CYP3A4/ALB
GOBP_HIGH_DENSITY_LIPOPROTEIN_PARTICLE_ASSEMBLY	14	-0.899678	-1.79036	0.000279838	0.00826954	0.00724911	44	tags=50%	list=0%	signal=50%	BMP1/APOE/APOM/APOA4/APOA2/APOA5/APOA1
HP_MUSCLE_FIBER_INCLUSION_BODIES	28	-0.814039	-1.82556	0.000280504	0.00826954	0.00724911	1320	tags=50%	list=7%	signal=46%	TPM2/ACTA1/CRYAB/MYO18B/FLNC/TNNT1/RYR1/NEB/MYPN/KLHL41/MYOT/NEFL/LMOD3/MYH2
GOCC_ENDOCYTIC_VESICLE_LUMEN	19	-0.857864	-1.79898	0.000287001	0.00843649	0.00739545	630	tags=58%	list=3%	signal=56%	LTF/APOE/GNLY/HBA1/HBA2/HBB/SAA1/HPX/APOB/HP/APOA1
HP_PERIPHERAL_ARTERIAL_STENOSIS	29	-0.803074	-1.8094	0.000289076	0.00847287	0.00742734	1804	tags=41%	list=10%	signal=37%	LDLR/MFAP5/APOE/MYH11/LOX/TGFB2/ABCC6/PCSK9/ABCG8/ABCG5/AGXT/APOB
HP_MICROCYTIC_ANEMIA	39	-0.762802	-1.79594	0.000292618	0.00855188	0.00749661	630	tags=28%	list=3%	signal=27%	IRX5/CP/SLC25A21/HBA1/HBA2/HBB/HBD/TMPRSS6/ALAS2/HBG1/GDF2
GOBP_REGULATION_OF_TRIGLYCERIDE_METABOLIC_PROCESS	34	-0.781122	-1.80795	0.000306109	0.00892038	0.00781963	1505	tags=26%	list=8%	signal=24%	APOE/C3/RGN/THRSP/FGF21/APOA4/APOA5/APOA1/APOC3
GOBP_REGULATION_OF_CHOLESTEROL_ESTERIFICATION	12	-0.902205	-1.75654	0.000309887	0.00900454	0.00789341	1118	tags=67%	list=6%	signal=63%	APOE/AGTR1/APOC1/AGT/APOA4/APOA2/APOA5/APOA1
HP_ABNORMALITY_OF_SKIN_ADNEXA_PHYSIOLOGY	193	-0.559011	-1.60018	0.000310927	0.00900886	0.00789719	1721	tags=23%	list=9%	signal=21%	OTX2/COL6A3/GJB6/COL6A2/EDN3/PERP/COL6A1/PNPLA1/GHR/LAMB3/ELOVL4/CLCF1/GDNF/CTSB/PRNP/KCNJ18/DSG1/ABCA12/KRT17/COL11A1/ALOX12B/CLDN10/LAMA3/COL17A1/ALX4/GJB2/PKP1/SLC12A3/KRT16/KCNA1/LAMC2/HNF1A/HNF4A/SERPINB7/KRT5/KRT14/TGM1/KRT9/KRT6A/CACNA1S/KRT6B/KRT1/SLC13A5/ALDOB/TAT
HP_ABNORMALITY_OF_PULMONARY_CIRCULATION	159	-0.583448	-1.64081	0.000316504	0.00914425	0.00801588	2186	tags=20%	list=12%	signal=18%	TNNT2/CHST3/TBX20/IL10/TBX4/CCR1/MEFV/SNX10/GJA1/COL1A1/COL1A2/FLNA/LIPA/NOD2/ENPP1/CAV1/FLNC/ABCC6/PROC/ACTC1/NKX2-5/HBB/MYPN/GATA4/SLC4A1/HABP2/DLK1/MUC5B/GDF2/RTL1/F2/SERPINC1
GOBP_VASCULAR_PROCESS_IN_CIRCULATORY_SYSTEM	230	-0.554284	-1.60571	0.000326094	0.00939447	0.00823522	2560	tags=33%	list=14%	signal=28%	PLOD3/DOCK5/KCNMA1/ACTA2/SLC24A3/KCNMB4/SLC16A12/SLC2A4/ATP2B4/GJA5/SLC16A2/APLN/TFRC/SLC7A2/CHRM3/SLC6A13/C2CD4A/EDN2/SLC38A5/OXTR/F2RL1/BDKRB2/SLC7A5/ADRB3/CASR/CALCA/FERMT2/EXT1/SLC9A3R1/P2RY1/TGFB1/EGFR/SLC1A1/GJA1/RGS2/ICAM1/ADORA1/EDN3/SLC2A3/APOE/GCLM/SLC22A3/LRP2/SOD2/EDN1/SLC7A8/SMTNL2/ADRA1A/SLC2A1/AGTR1/AVPR2/SLC22A2/CAV1/HTR1D/ABCG2/FABP5/TACR2/ADM/AGT/SLC16A1/SLC6A17/SLC5A1/LEP/NPPB/…
GOBP_ADULT_LOCOMOTORY_BEHAVIOR	59	0.605481	1.92713	0.000335166	0.00961459	0.00842818	2343	tags=29%	list=13%	signal=25%	SEZ6/OPRD1/KLHL1/OTOG/DAB1/GBX1/HOXB8/KCNJ10/FOXA2/ADAM22/DRD2/SNCG/FGF12/KALRN/SLITRK6/DRD4/EPHA4
GOBP_CARBOHYDRATE_CATABOLIC_PROCESS	189	-0.568256	-1.62325	0.000336205	0.00961459	0.00842818	2970	tags=31%	list=16%	signal=26%	PPP1CB/APP/PGD/HK1/GALK1/CALM1/NEU2/GAA/HEXB/TPI1/PFKFB4/ENO2/OGDHL/RBKS/DERA/NUP107/GM2A/PYGL/ALDH1A1/GPI/PPP1R3B/ALDOA/MIOX/ALDOC/PRXL2C/HIF1A/PYGB/GPD1/KHK/NUPR1/ENO1/GCKR/PFKP/PGAM1/PKM/PFKFB3/PGK1/GAPDH/HK2/TREH/GBA3/HK3/PGM1/DDIT4/MGAM/LDHA/MYOG/NEU4/PPARGC1A/MLXIPL/TKTL1/CHIT1/PKLR/SLC4A1/PRKAG3/HKDC1/ALDOB/G6PC
GOBP_HIGH_DENSITY_LIPOPROTEIN_PARTICLE_REMODELING	17	-0.874943	-1.80541	0.000336587	0.00961459	0.00842818	1000	tags=47%	list=5%	signal=45%	PLA2G3/APOC1/APOM/APOA4/APOA2/APOA1/ALB/APOC3
HP_PULMONARY_EMBOLISM	37	-0.772284	-1.8105	0.000338527	0.00964276	0.00845288	612	tags=22%	list=3%	signal=21%	IL10/CCR1/MEFV/PROC/HABP2/GDF2/F2/SERPINC1
GOCC_CATION_CHANNEL_COMPLEX	195	0.415823	1.57297	0.000341882	0.009711	0.00851269	2588	tags=30%	list=14%	signal=26%	GRIN3A/CACNA1A/SCN10A/KCNC1/HCN1/SCN3A/KCNB2/UNC80/GRIA2/CACNA2D2/GRIN2B/GRIA4/GRIK3/KCNMB2/HCN4/KCNQ2/SCNN1B/KCNG1/SCN1A/SCNN1G/CACNA1D/CNTNAP2/GRIA1/KCNJ3/KCNJ6/KCNF1/OLFM3/GRIK4/KCNA3/DPP10/KCNK2/SHISA9/PKD1L1/KCNH4/CACNA1E/KCNA2/GRIN2C/KCNS2/ABCC8/CATSPERG/KCNN4/SCN4B/AMIGO1/DLG2/GRIK5/CACNA1I/CACNB3/CNIH2/CACNA1B/GRIK2/CATSPERB/TRPV6/KCNA5/KCNAB3/KCNS3/CNIH3/CACNA1F/CACNG4
GOBP_B_CELL_DIFFERENTIATION	123	0.479358	1.72174	0.000354532	0.0100421	0.00880292	1250	tags=17%	list=7%	signal=16%	IFNA21/IFNA7/IFNA4/IFNA10/CR2/MS4A1/NTRK1/CD19/AICDA/CD79B/FCRL3/CD79A/IL2/CD40LG/IKZF3/CD27/POU2AF1/FLT3/TLR9/BCL2/LFNG
HP_LIPID_ACCUMULATION_IN_HEPATOCYTES	112	-0.630937	-1.72803	0.000357878	0.0100684	0.00882597	1804	tags=16%	list=10%	signal=15%	LDLR/GPD1/CAVIN1/LIPA/APOE/CYP19A1/TYMP/PGM1/CAV1/CYP7A1/HNF4A/PCSK9/ABCG8/PCK1/ABCG5/MTTP/ALDOB/APOB
HP_ABNORMAL_HDL_CHOLESTEROL_CONCENTRATION	18	-0.859929	-1.79145	0.000357883	0.0100684	0.00882597	137	tags=28%	list=1%	signal=28%	APOE/MTTP/APOA5/APOA1/APOC3
GOCC_A_BAND	33	-0.779859	-1.7882	0.000358447	0.0100684	0.00882597	1545	tags=39%	list=8%	signal=36%	MYOM1/ALDOA/ENO1/SMTNL2/CRYAB/MYOM2/MYOM3/SMPX/KLHL41/MYL2/LMOD3/LMOD2/MYH1
HP_ABNORMALITY_OF_CARDIOVASCULAR_SYSTEM_ELECTROPHYSIOLOGY	413	-0.488737	-1.46786	0.00035976	0.0100773	0.00883376	3101	tags=25%	list=17%	signal=21%	KIF20A/GLI2/MRAS/ATP6V1A/ALPK3/TLL1/PPP1CB/DST/ATP6V1E1/SCN1B/HCCS/SEMA3A/COX7B/JPH2/CALM1/PLEC/SCO2/KCNK3/CALM2/TGFBR1/CDKN1A/SCN2B/DTNA/DPP6/GPC4/RYR2/GLUL/PLN/GAA/TNNI3/DMD/GJA5/PSAP/DYSF/TNNT2/KCNJ2/RRAS2/RRAS/FHL1/TBX20/KYNU/GATA5/NEXN/SCN9A/CASR/LAMP2/MEFV/LDLR/MFAP5/TPM2/TPM1/GJA1/MMP2/CAVIN1/EYA4/CACNB2/MMP14/CDH2/GAS1/LAMB3/CLCF1/ACTA1/GDNF/SCN4A/TTPA/MYOZ2/A2ML1/PGM1/ENPP1/KCNJ18/CASQ2/…
GOBP_GRANULOCYTE_CHEMOTAXIS	118	-0.621444	-1.71389	0.000360848	0.0100798	0.00883601	2123	tags=37%	list=12%	signal=33%	PF4/EDN2/MPP1/CSF3R/C3AR1/CCL4/THBS1/CXCR1/CCL24/EDN3/C5AR1/FCER1G/CXCL10/NOD2/EDN1/S100A14/ANXA1/DPP4/CCL20/CXCL2/CCL18/CCL26/CCL8/CCL25/TGFB2/CCL3/CCL13/S100A9/S100A12/CXCL3/CXCL1/CCL3L1/PF4V1/CXCL11/CXCL6/CXCL8/PPBP/CCL7/S100A8/CXCL5/CCL16/SAA1/S100A7/LBP
GOCC_TRANSPORT_VESICLE	391	0.342546	1.35829	0.00037763	0.0105196	0.00922148	1803	tags=13%	list=10%	signal=12%	CHGA/SYT4/SLC18A1/SCG3/CLRN1/GAD2/OPRD1/DBH/SNAP91/SVOP/SV2C/NRSN1/DOC2A/CPLX3/SYP/SYN2/SH3GL2/PCSK2/SYT5/SEPTIN1/UNC13A/PTPRN2/DDC/GRIA1/TMEM163/SYT10/BSN/CTTNBP2/SYTL5/SYT6/ICA1/HLA-DQA2/OVGP1/NPTX1/DRD2/UNC13C/RAB3C/AQP2/PRRT1/TMEM184A/RAB3IP/RPH3A/SYN3/VAMP1/OTOF/SORL1/KIF1A/ARFGEF3/AMPH/SCAP/MYRIP
GOMF_SYNTAXIN_BINDING	76	0.542537	1.78599	0.000381758	0.0106053	0.00929667	2414	tags=22%	list=13%	signal=20%	SYT4/CACNA1A/CPLX3/SYP/SYT5/UNC13A/SYT10/CPLX2/SYT6/SLC6A4/STXBP5L/UNC13C/VAMP1/CPLX1/TXLNGY/SYT17/PRRT2
HP_POIKILOCYTOSIS	48	-0.725982	-1.7596	0.000394584	0.0109316	0.00958266	1494	tags=31%	list=8%	signal=29%	SPTB/RHAG/G6PD/SLC2A1/SPTA1/HBB/PKLR/CFHR3/EPB42/TMPRSS6/SLC4A1/ABCG8/MTTP/CFHR1/APOB
GOBP_CARDIAC_MYOFIBRIL_ASSEMBLY	17	-0.870538	-1.79632	0.000399573	0.0110095	0.00965095	741	tags=41%	list=4%	signal=40%	TCAP/NEB/ACTC1/TTN/MYL2/NRAP/CSRP3
GOMF_LIPASE_INHIBITOR_ACTIVITY	17	-0.870398	-1.79603	0.000399573	0.0110095	0.00965095	1218	tags=71%	list=7%	signal=66%	ANXA5/ANXA1/ANXA2P2/ANXA2/SCGB1A1/APOC1/ANXA3/SNCB/ANGPTL3/APOA2/APOA1/APOC3
HP_ALOPECIA	193	-0.555687	-1.59066	0.000401928	0.0110199	0.00966011	2317	tags=23%	list=13%	signal=20%	ADA/TRPV3/CERS3/VDR/NPM1/HTRA1/HR/CASR/GJA1/GJB6/GJB3/CLDN1/COL3A1/NXN/FTL/PERP/ROR2/PNPLA1/LAMB3/ECM1/ABCA12/KRT17/DSP/MMP1/ALOX12B/TGM3/LAMA3/COL17A1/ALX4/GJB2/PKP1/SLITRK1/KRT16/LAMC2/SPP1/KRT74/KRT14/KRT81/TGM1/KRT6A/DSG4/RAG2/KRT6B/AHSG
HP_ELEVATED_HEPATIC_TRANSAMINASE	239	-0.541487	-1.57515	0.000402132	0.0110199	0.00966011	1820	tags=13%	list=10%	signal=11%	HSD3B7/FAH/NR1H4/PALLD/GPD1/JAG1/CAVIN1/PRF1/DCDC2/TYMP/CFI/PGM1/TFR2/HNF1A/ABCB11/SLC30A10/HNF4A/GNMT/ALAS2/GYS2/RAG2/SERPINA1/HAMP/MTTP/GDF2/AKR1D1/ALDOB/HJV/G6PC/SLC2A2
GOCC_SPECIFIC_GRANULE_LUMEN	59	-0.710188	-1.77111	0.000404536	0.0110559	0.0096916	2554	tags=37%	list=14%	signal=32%	CTSD/CTSZ/TIMP2/LCN2/HPSE/LRG1/LTF/CHI3L1/CAMP/SLPI/OSCAR/CRISP3/FOLR3/CXCL1/RETN/MMP8/OLFM4/CHIT1/ORM2/ARG1/ORM1/HP
GOBP_PHOSPHATIDYLCHOLINE_METABOLIC_PROCESS	87	-0.647864	-1.73119	0.000407573	0.0111088	0.00973805	1240	tags=17%	list=7%	signal=16%	LDLR/ACHE/CAPN2/RAB38/PLAAT2/PLA2G3/APOC1/FABP5/PLA2G4E/PLA2G4B/PON1/APOA4/APOA2/APOA5/APOA1
GOBP_MAINTENANCE_OF_LOCATION	302	-0.523698	-1.5475	0.000410792	0.0111665	0.00978857	2760	tags=25%	list=15%	signal=21%	PLIN2/ARL2BP/STARD4/JPH2/CALM1/HSP90B1/FBN1/CALM2/HSPA5/LTBP1/HAP1/RYR2/PLN/GAA/HILPDA/HEXB/IL6/DMD/CIDEA/KDELR3/TMEM38B/LCN2/GSTO1/MCOLN3/TMSB4X/B4GALNT1/GM2A/TMSB10/SLC30A8/DDIT3/IL10/FBN2/FTH1/ITGAV/FGF2/MSR1/GJA1/ERO1A/FLNA/FTL/APOE/TXN/AKAP6/SRGN/RYR3/CXCL10/C3/SNCA/ITGB3/HK2/FFAR2/FTHL17/IL1B/ENPP1/BDKRB1/CAV1/CASQ2/CCL3/S100A9/CXCL11/RYR1/LEP/S100A8/NR5A1/CES1/TRDN/S100A7/ANGPTL3/NPSR1/F2/…
GOMF_VITAMIN_BINDING	135	-0.612941	-1.70348	0.000412901	0.0111937	0.00981244	1910	tags=28%	list=10%	signal=25%	PYGL/VDR/KYNU/RBP1/IRX5/P4HA1/PYGB/MTHFS/PLOD1/OAT/SDS/PC/TTPA/P3H2/P4HA2/SEC14L2/GPT/FOLR3/FOLR1/ADH7/PLOD2/LRAT/C8G/TKTL1/GLDC/CALB1/GNMT/ADH4/RBP4/ALAS2/FTCD/AGXT2/RBP2/AGXT/AFM/GC/TAT/ALB
GOCC_SYNAPTIC_MEMBRANE	344	0.367624	1.44729	0.000417205	0.0112802	0.00988822	2476	tags=26%	list=13%	signal=23%	GABRG1/GRIN3A/GAD2/CHRNA2/OPRD1/KCNC1/CHRNB2/SNAP91/CHRNA3/GABRR3/LRFN2/CNTN2/GRIA2/CNR1/GRIN2B/GRIA4/CPLX3/SYP/GRIK3/GABRA1/GRID2/LRRTM4/GABRG3/GABRB1/UNC13A/GRM2/GPM6A/P2RX3/CDH10/GRIA1/GRM3/GABBR2/GABRP/KCNJ3/CHRM4/SORCS3/GRIK4/KCNA3/SHISA9/CNKSR2/KCTD16/CNTN5/RGS7BP/SYT6/SLITRK2/DCC/SLC6A4/KCNA2/GRID2IP/ADAM22/DRD2/ITGA8/GRIN2C/UNC13C/GABRA3/PRRT1/CNTN6/GLRA3/NTNG2/RPH3A/OTOF/NRXN1/ITSN2/RAPS…
GOBP_STEROL_IMPORT	10	-0.921667	-1.73748	0.000420884	0.0113493	0.0099488	42	tags=40%	list=0%	signal=40%	LDLR/APOA2/APOA1/APOC3
GOBP_POSITIVE_REGULATION_OF_CELL_SUBSTRATE_ADHESION	119	-0.621491	-1.71564	0.000436025	0.0116983	0.0102547	2536	tags=27%	list=14%	signal=23%	ITGA6/LIMS1/NRP1/DOCK5/ILK/EMILIN1/HSD17B12/CSF1/FMN1/RRAS/CCDC80/EGFL6/FERMT2/CCL28/CCN1/EDIL3/MYADM/CDH13/FLNA/ITGA3/CDK6/S100A10/ITGA5/CCL25/FN1/CEACAM6/OLFM4/FGG/FGB/APOA1/HRG/FGA
HP_RENAL_TUBULAR_ACIDOSIS	45	-0.730863	-1.76031	0.000436139	0.0116983	0.0102547	2057	tags=29%	list=11%	signal=26%	KYNU/FAH/JAG1/ATP6V0A4/PC/FN1/CA2/CLDN16/SLC12A3/HNF4A/SLC4A1/ALDOB/SLC2A2
GOBP_REGULATION_OF_TRIGLYCERIDE_CATABOLIC_PROCESS	13	-0.89782	-1.78733	0.000449199	0.0120149	0.0105323	332	tags=38%	list=2%	signal=38%	FGF21/APOA4/APOA5/APOA1/APOC3
GOBP_REGULATION_OF_ANTIGEN_RECEPTOR_MEDIATED_SIGNALING_PATHWAY	62	0.582618	1.88839	0.000450991	0.0120149	0.0105323	1974	tags=31%	list=11%	signal=27%	PAX5/BLK/CD19/CD22/FCRL3/STAP1/CCR7/PVRIG/TESPA1/TRAT1/UBASH3A/LCK/PRKCB/GCSAM/CARD11/KCNN4/SLA2/CD226/SH2D1A
GOBP_ADAPTIVE_IMMUNE_RESPONSE_BASED_ON_SOMATIC_RECOMBINATION_OF_IMMUNE_RECEPTORS_BUILT_FROM_IMMUNOGLOBULIN_SUPERFAMILY_DOMAINS	251	-0.521619	-1.5246	0.000451509	0.0120149	0.0105323	2460	tags=22%	list=13%	signal=19%	C1S/IL6/C2/C4B/ZP3/TLR8/ADA/PVR/RSAD2/NLRP3/C1R/TFRC/SERPING1/C1QB/TNFSF4/IL10/C1QC/HLA-DQB1/C1QA/IL1RL1/TGFB1/JAG1/IL18/ICAM1/PRF1/FCER1G/CLC/NOD2/C3/CLCF1/CFI/ANXA1/IL1B/SLC11A1/NLRP10/CD274/IL20RB/IL13RA2/HLA-G/AZGP1/C8G/C5/C4BPB/C6/C4BPA/HPX/ARG1/MASP2/MBL2/C8B/C9/APCS/C8A/CRP
HP_ABNORMAL_CEREBRAL_ARTERY_MORPHOLOGY	60	-0.701689	-1.74969	0.000455069	0.0120744	0.0105845	3055	tags=38%	list=17%	signal=32%	MYLK/APP/IFIH1/FBN1/TGFBR1/PLOD3/GAA/ACTA2/HTRA1/LDLR/MFAP5/BICC1/COL1A1/COL3A1/MYH11/COL5A1/COL5A2/LOX/TGFB2/PCSK9/ABCG8/ABCG5/APOB
GOBP_POSITIVE_REGULATION_OF_CELL_MORPHOGENESIS_INVOLVED_IN_DIFFERENTIATION	75	-0.661103	-1.71627	0.000456135	0.0120744	0.0105845	23	tags=16%	list=0%	signal=16%	PTPRD/CUX2/LRP8/FERMT2/MYADM/FLNA/S100A10/OLFM4/FGG/FGB/APOA1/FGA
HP_ABNORMALITY_OF_CIRCULATING_FIBRINOGEN	35	-0.774346	-1.80324	0.000457678	0.0120836	0.0105926	1494	tags=26%	list=8%	signal=24%	SPTB/PRF1/CFI/SPTA1/EPB42/SLC4A1/FGG/FGB/FGA
HP_INCREASED_LDL_CHOLESTEROL_CONCENTRATION	27	-0.813385	-1.81425	0.000464796	0.0122396	0.0107293	2083	tags=41%	list=11%	signal=36%	FHL1/LDLR/APOE/GHR/TTPA/CYP7A1/PCSK9/ABCG8/ABCG5/APOA2/APOB
HP_ABNORMAL_RETICULOCYTE_MORPHOLOGY	71	-0.680276	-1.75324	0.000469125	0.0123215	0.0108011	1494	tags=23%	list=8%	signal=21%	SPTB/PRF1/RHAG/PGK1/G6PD/SLC2A1/SPTA1/HBB/PKLR/CFHR3/EPB42/SLC4A1/ABCG8/MTTP/HBG2/CFHR1
GOMF_NEUROTRANSMITTER_RECEPTOR_ACTIVITY	86	0.538593	1.82017	0.000480292	0.0125586	0.0110089	1441	tags=34%	list=8%	signal=31%	GABRG1/GRIN3A/CHRNA2/CHRNB2/CHRNA3/GABRR3/HRH3/GRIA2/GRIN2B/GRIA4/HTR3E/HTR1A/GRIK3/GABRA1/GRID2/HTR4/GABRG3/GABRB1/GRIA1/GABRP/CHRM4/GRIK4/ANXA9/DRD2/HTR1F/GRIN2C/OR10H1/GABRA3/GLRA3
GOCC_TRANSPORT_VESICLE_MEMBRANE	199	0.424699	1.60556	0.000480634	0.0125586	0.0110089	1799	tags=19%	list=10%	signal=17%	SYT4/SLC18A1/SCG3/GAD2/OPRD1/DBH/SVOP/SV2C/DOC2A/CPLX3/SYP/SYN2/SH3GL2/SYT5/UNC13A/PTPRN2/GRIA1/TMEM163/SYT10/BSN/SYT6/ICA1/HLA-DQA2/DRD2/UNC13C/RAB3C/AQP2/PRRT1/TMEM184A/RPH3A/SYN3/VAMP1/OTOF/SORL1/ARFGEF3/AMPH/SCAP
GOBP_ANIMAL_ORGAN_REGENERATION	72	-0.66722	-1.72161	0.000482252	0.0125684	0.0110175	1798	tags=32%	list=10%	signal=29%	BAK1/IL10/CEBPB/EGFR/AXL/GSTP1/CLDN1/HMOX1/PKM/C5AR1/NNMT/RGN/SULF2/ANXA3/HGF/NR0B2/ADM/REG1A/F7/HAMP/BAAT/CPB2/APOA1
GOMF_ORGANIC_ACID_TRANSMEMBRANE_TRANSPORTER_ACTIVITY	146	-0.591286	-1.65473	0.000489665	0.0127288	0.0111581	2461	tags=32%	list=13%	signal=28%	SLC22A4/SLC26A2/SLC16A12/SLC16A10/SLC3A2/SLC16A2/SLC7A2/SLC6A13/SLC38A5/SLC16A4/SLC7A5/SLC7A4/SLC9A3R1/SLC7A14/SLC10A1/SLC6A14/SLC1A1/SLC25A21/SLC66A1L/SLC16A3/SLC7A8/SLC38A4/SLC47A1/SLC3A1/SLCO1B7/SLC22A2/SLC36A2/ABCG2/SLC7A11/AQP9/SLC10A6/SLC16A1/SLC27A5/SLC17A8/SLCO1B3/SLC6A15/ABCB11/SLC25A18/SLC10A2/ABCC2/SLC38A3/AKR1C4/SLC17A6/SLC22A9/SLCO1B1/SLC13A5
GOBP_RESPONSE_TO_NUTRIENT	158	-0.581759	-1.63309	0.000499187	0.0129293	0.0113338	2427	tags=32%	list=13%	signal=28%	C2/SST/OXCT1/SPARC/ADA/AHCY/VDR/KYNU/NQO1/AKR1C3/STC1/CASR/NR1H4/EGFR/CCL28/GSTP1/SNAI2/COL1A1/TNFRSF11B/CYP27B1/HMOX1/GCLM/POSTN/PKM/STC2/SOD2/CXCL10/NOD2/BCHE/ITGA2/TTPA/TNC/LDHA/FOLR1/LRAT/SLC16A1/LEP/GCGR/ALDH3A1/SPP1/PKLR/GATA4/F7/HAMP/ABCG8/ABCG5/OTC/ARG1/SERPINC1/APOA1
GOBP_ACTIN_MEDIATED_CELL_CONTRACTION	112	-0.620817	-1.70032	0.000499935	0.0129293	0.0113338	2568	tags=39%	list=14%	signal=34%	SCN2B/RYR2/PLN/TNNI3/DMD/TPM4/GJA5/VIM/TNNT2/KCNJ2/SHTN1/ATP1A1/STC1/BIN1/TPM2/TPM1/GJA1/ADORA1/CACNB2/FLNA/ACTA1/PDPN/CACNA1G/CAV1/DSC2/MYLK2/DSP/TNNT1/DES/TCAP/MYH8/TNNC2/NEB/ACTC1/CAV3/TTN/GATA4/MYL2/ACTN2/MYH2/VIL1/MYBPC2/TNNI1/MYL1
HP_ECTOPIC_CALCIFICATION	200	-0.562024	-1.62144	0.000502451	0.0129612	0.0113618	2041	tags=18%	list=11%	signal=17%	CYP27A1/GATA5/NPM1/ISG15/CASR/FAM20C/LDLR/ACP5/GJA1/TNFRSF11B/LIPA/TREM2/ECM1/SLC2A1/NT5E/CPA1/ENPP1/FXYD2/CA2/COL11A1/ARSL/ABCC6/CYP11A1/PRSS1/SLC12A3/GDF5/NKX2-5/CFTR/HGD/PCSK9/DLK1/ABCG8/PAH/ABCG5/RTL1/AGXT/APOB
GOBP_REGULATION_OF_NEURON_DIFFERENTIATION	170	0.432785	1.59792	0.000504732	0.0129869	0.0113844	1888	tags=19%	list=10%	signal=18%	NEUROD1/ASCL1/FGF20/DAB1/MYCL/SOX8/FOXG1/LIN28A/NKX2-2/DTX1/ISL1/DLX2/LTK/CDK5R1/DLX1/SLC6A4/WNT3A/ISL2/FOXA1/ZFHX3/ZFHX2/GATA2/BCL2/HOXA2/FEZF1/BMP2/RET/GDF7/CNTF/BRINP1/TIAM1/PROX1/NGF
HP_ABNORMALITY_OF_HEPATOBILIARY_SYSTEM_PHYSIOLOGY	188	-0.554074	-1.58035	0.000543635	0.0139171	0.0121997	644	tags=12%	list=3%	signal=11%	ADK/NPM1/BLVRA/HSD3B7/MEFV/FAH/NR1H4/JAG1/GBE1/LIPA/RYR1/HBB/SLC30A10/CACNA1S/SERPINA1/PCK1/OTC/GDF2/AKR1D1/F13B/ALDOB/SLC2A2
HP_ABNORMALITY_OF_THE_GINGIVA	193	-0.550127	-1.57475	0.000543635	0.0139171	0.0121997	1986	tags=19%	list=11%	signal=17%	MCFD2/CDKN1A/KCNMA1/C1S/ATP6V1B2/TRPV3/C1R/DHCR24/FAM20A/NPM1/ADAMTS3/FAM20C/ADAMTS2/MMP2/SAMD9/COL3A1/NXN/MMP14/PERP/PRF1/ROR2/F10/ECM1/ITGB3/NCF2/CCBE1/DSP/SERPINF2/F7/KRT6A/F13B/F2/FGG/FGB/PLG/FGA
GOBP_MONOCARBOXYLIC_ACID_CATABOLIC_PROCESS	130	-0.601835	-1.66356	0.00054997	0.0140437	0.0123107	1931	tags=15%	list=10%	signal=14%	NUDT7/ACOX2/FAH/CEL/HOGA1/CYP4F11/CYP4F3/ACAT1/CYP4F2/PON3/LEP/ABCB11/HAO2/PCK1/AGXT2/AKR1D1/CYP4A11/AGXT/HAO1/FABP1
GOBP_EAR_DEVELOPMENT	186	0.406466	1.52532	0.000552387	0.0140699	0.0123337	2354	tags=23%	list=13%	signal=20%	NEUROD1/CLRN1/COL2A1/HMX3/FGF20/FOXI1/MYCL/FOXG1/HPCA/MSX1/ESRRB/GRHL3/ATP8A2/CDH23/RIPOR2/KCNK2/DCANP1/TIFAB/FRZB/WNT3A/NKX3-2/TBX1/GATA3/DLX5/FREM2/ZIC1/GATA2/BCL2/HOXA2/BMP2/CEBPA/LGR5/TMC1/PROX1/SLC44A4/CECR2/SHH/SLITRK6/ATP8B1/HOXA1/CXCL14/EPHA4/DLX6
HP_HEPATIC_FAILURE	144	-0.587744	-1.64722	0.000562181	0.0142834	0.0125208	224	tags=12%	list=1%	signal=12%	HSD3B7/MEFV/FAH/NR1H4/JAG1/GBE1/LIPA/RYR1/CACNA1S/SERPINA1/PCK1/OTC/GDF2/AKR1D1/F13B/ALDOB/SLC2A2
HP_EPISTAXIS	81	-0.653071	-1.71941	0.000578082	0.0146505	0.0128427	1464	tags=17%	list=8%	signal=16%	PRF1/F10/ACTN1/ITGB3/SERPINE1/PLAU/F7/F11/GDF2/F13B/F2/FGG/FGB/FGA
GOBP_T_CELL_SELECTION	48	0.629797	1.91905	0.000587262	0.014846	0.013014	3485	tags=58%	list=19%	signal=47%	AIRE/CCR7/LY9/IL12B/ZAP70/SLAMF6/THEMIS/IL23A/GATA3/CD28/BCL2/CD3E/CD3D/SPN/IL23R/CARD11/CD3G/IRF4/TBX21/CD1D/SHH/BCL11B/PTPRC/ZFPM1/TOX/ITPKB/DOCK2/IL12RB1
GOBP_REVERSE_CHOLESTEROL_TRANSPORT	16	-0.871719	-1.76688	0.00059622	0.0150349	0.0131796	230	tags=38%	list=1%	signal=37%	APOM/CES1/APOA4/APOA2/APOA1/APOC3
HP_NEPHROTIC_SYNDROME	121	-0.620491	-1.7127	0.000598497	0.0150547	0.013197	2898	tags=21%	list=16%	signal=18%	MAGI2/MYO1E/PTPRO/IFIH1/ZFPM2/LMX1B/ANLN/ADA/NLRP3/NUP107/MME/MEFV/ITGA3/SOX9/C3/WT1/FN1/SPP1/NR0B1/GATA4/NR5A1/RAG2/SERPINA1/SAA1/APOA1/FGA
GOBP_NEGATIVE_REGULATION_OF_EXTRINSIC_APOPTOTIC_SIGNALING_PATHWAY_VIA_DEATH_DOMAIN_RECEPTORS	38	-0.757772	-1.78356	0.000603882	0.0151525	0.0132827	1596	tags=18%	list=9%	signal=17%	ICAM1/HMOX1/SERPINE1/HGF/FGG/FGB/FGA
GOBP_REGULATION_OF_CELLULAR_KETONE_METABOLIC_PROCESS	169	-0.563038	-1.59225	0.000615766	0.0154124	0.0135106	3111	tags=29%	list=17%	signal=24%	PSMB5/PSMD2/PRKAA2/PSMD14/PSMA6/ADIPOR2/PSMB6/PSMB3/PSMD1/PDP1/STARD4/MALRD1/GSTZ1/PSMB9/RDH10/TWIST1/PSMB7/NR1D1/PSMA3/PSMC1/ATP2B4/NQO1/FGFR4/AKR1C3/TRIB3/NR1H4/PTGS2/SOX9/RGN/ANXA1/IL1B/PLA2G3/CAV1/APOC1/SLC7A11/UGT1A8/PPARGC1A/MLXIPL/FABP5/CYP7A1/ADM/ABCB11/ACMSD/CES1/APOA4/FABP1/APOA5/APOA1/APOC3
HP_ABNORMAL_SYNAPTIC_TRANSMISSION_AT_THE_NEUROMUSCULAR_JUNCTION	106	-0.628399	-1.70654	0.000624652	0.0155911	0.0136672	1935	tags=25%	list=11%	signal=23%	CHRNB1/CASR/TPM2/MAP3K20/TREM2/CHRND/ACTA1/SCN4A/DKK1/ANG/HACD1/PPARGC1A/FLNC/DES/PON3/RYR1/NEB/SLC18A3/KRT5/KRT14/MYPN/DAO/KLHL41/MYL2/LMOD3/CACNA1S/PON1
GOBP_GAS_TRANSPORT	18	-0.849608	-1.76994	0.000625987	0.0155911	0.0136672	1371	tags=72%	list=7%	signal=67%	RHAG/MYC/CA2/AQP5/HBA1/HBA2/HBE1/HBB/HBM/HBD/MB/HBG1/HBG2
GOMF_ORGANIC_ANION_TRANSMEMBRANE_TRANSPORTER_ACTIVITY	168	-0.574766	-1.62576	0.000631304	0.0156849	0.0137494	2453	tags=26%	list=13%	signal=22%	SLC2A9/SLC26A2/SLC16A12/SLC3A2/SLC7A2/SLC6A13/SLC38A5/SLC7A5/SLC9A3R1/SLC6A14/SLC1A1/GJA1/SLC25A21/SLC66A1L/SLC22A3/SLCO4A1/SLC16A3/SLC2A14/SLC7A8/SLC47A1/SLC3A1/SLC2A1/SLCO1B7/SLC22A2/SLC36A2/ABCG2/SLC7A11/SLC17A3/SLC10A6/SLC16A1/SLC17A8/SLCO1B3/CFTR/SLC25A18/ABCC2/SLC4A1/SLC38A3/SLC17A6/SLC22A9/SLCO1B1/SLC13A5/SLC22A7/SLC2A2
HP_LOW_PLASMA_CITRULLINE	11	-0.908403	-1.74187	0.000636778	0.0157821	0.0138346	387	tags=27%	list=2%	signal=27%	CPS1/PCK1/OTC
GOBP_REGULATION_OF_REACTIVE_OXYGEN_SPECIES_METABOLIC_PROCESS	177	-0.566225	-1.60758	0.00063946	0.0158098	0.0138589	2029	tags=23%	list=11%	signal=21%	IL10/ITGAM/F2RL1/PTGIS/AKR1C3/MT3/HIF1A/TGFB1/BCO2/EGFR/PTGS2/GSTP1/THBS1/ICAM1/SIRPA/SOD2/SNCA/EDN1/FPR2/TFAP2A/HK2/RGN/G6PD/BNIP3/IL1B/AGTR1/CRYAB/MMP3/CAV1/CD177/MMP8/PON3/AGT/LEP/HBB/SLC30A10/PAGE4/AGXT2/F2/HP/CRP
GOCC_BASAL_PART_OF_CELL	248	-0.520892	-1.52153	0.000641692	0.0158263	0.0138734	2453	tags=29%	list=13%	signal=26%	SLC2A9/MST1R/SLC16A12/SLC16A10/TGFA/SLC3A2/ATP2B4/TFRC/CHRM3/GM2A/SLC6A13/ALPK2/ATP1A1/ADCY8/STX2/SLC7A5/CASR/P2RY1/NDRG4/LDLR/SLC10A1/EGFR/FAP/ADORA1/MSN/PHLDB2/CLDN1/ITGA3/CDH2/SLC16A3/C5AR1/NOD2/CLDN19/EDN1/SLC7A8/ITGA2/SLC47A1/ANXA1/SLC2A1/PDPN/ANXA2/CD44/ENPP1/MET/CLCA2/SLC39A14/CA2/FOLR1/DSP/AQP5/ABCC6/AQP9/CA9/LPO/SLC16A1/SLC27A5/MYO1A/CDH17/SLCO1B3/KRT14/SLC4A1/RHCG/SLC38A3/REG1A/CEACAM5/…
GOCC_FICOLIN_1_RICH_GRANULE	184	-0.553999	-1.58297	0.000643652	0.015836	0.0138819	5154	tags=56%	list=28%	signal=41%	XRCC6/PRCP/DDX3X/FCN1/CSNK2B/PPIA/HSP90AA1/GLB1/KPNB1/PSMD6/CRISPLD2/ACTR2/AGL/FGL2/ARPC5/PAFAH1B2/CD58/PSMA5/PDAP1/GYG1/QPCT/GSN/CFD/ADAM8/MAPK1/HSPA8/PSMD13/PSMB1/HSP90AB1/CSTB/MAPK14/ITGB2/MVP/LGALS3/PSMC2/KCMF1/AMPD3/CAB39/DIAPH1/PSMA2/PSMC3/VCL/ATP6AP2/PSMD2/PSMD14/HSPA6/DSC1/COTL1/ACTR10/LILRB2/LAMP1/CAND1/MIF/PRG2/FPR1/HSPA1A/PSMB7/CTSD/PRDX4/CTSZ/NME2/GAA/TIMP2/ITGAX/MNDA/FCAR/DERA/PYGL/G…
GOMF_IRON_ION_BINDING	140	-0.591182	-1.64341	0.000647343	0.015862	0.0139047	2167	tags=33%	list=12%	signal=29%	CYP2S1/HBQ1/SCD5/CYP27A1/MIOX/FTH1/PTGIS/P4HA1/PLOD1/ACP5/LTF/PPEF1/CYP27B1/FTL/CYP19A1/CYP4F11/SNCA/CYP4F3/FTHL17/P3H2/P4HA2/CDO1/CYP3A7/CYP3A43/CYP4F2/CYP4A22/CYP2C9/PLOD2/AOX1/ALOX12B/MELTF/CYP11A1/CYP7A1/HBA1/HBA2/BBOX1/CYP2C8/CYP2B6/PAH/CYP2A7/CYP2E1/CYP2A6/TF/CYP8B1/CYP4A11/CYP3A4
HP_STROKE	135	-0.604452	-1.67989	0.000647844	0.015862	0.0139047	3216	tags=34%	list=17%	signal=28%	CALR/MYBPC3/NR3C1/PRKG1/LMNA/LIMK1/GYS1/KIF20A/MYLK/TLL1/THPO/APP/FBN1/ACTB/TGFBR1/ACTA2/TNNI3/NAGS/TNNT2/TBX20/HTRA1/PNP/MFAP5/JAG1/FLNA/COL3A1/MYH11/ALOX5AP/PRNP/LOX/ENPP1/TGFB2/MLXIPL/FLNC/ABCC6/ACTC1/NKX2-5/HBB/TTR/CPS1/MYPN/GATA4/OTC/GDF2/AGXT/F2
HP_ABNORMALITY_OF_SKIN_PHYSIOLOGY	426	-0.485708	-1.46114	0.000651489	0.0159127	0.0139491	1957	tags=19%	list=11%	signal=18%	HLA-DQB1/SCN9A/CASR/CCR1/ADAMTS3/HSD3B7/HSD3B2/MEFV/TGFB1/EPHX1/NR1H4/ACP5/EGFR/GJA1/GJB6/DSE/GJB3/MSN/LIPA/SPTB/PAPSS2/PRF1/DCDC2/LIPN/VEGFC/FCGR2A/PNPLA1/LAMB3/NOD2/CTSB/ECM1/FLG2/CFI/NCF2/GPNMB/CACNA1G/OSMR/ASPRV1/LHCGR/ENPP1/SPTA1/DSG1/CSTA/CCBE1/ABCA12/KRT17/KRT10/FLG/DSP/MMP1/AQP5/ALOX12B/ABCC6/LAMA3/GJB2/C5/PKP1/SULT2B1/KRT16/TGM5/LAMC2/IL36RN/SPP1/IL31RA/ABCB11/SDR9C7/KRT5/KRT14/TGM1/EPB4…
GOBP_VERY_LOW_DENSITY_LIPOPROTEIN_PARTICLE_ASSEMBLY	12	-0.889669	-1.73213	0.000660583	0.0160959	0.0141097	931	tags=33%	list=5%	signal=32%	APOC1/MTTP/APOB/APOC3
GOCC_CELL_CELL_JUNCTION	473	-0.46705	-1.40759	0.000667892	0.0162349	0.0142316	3725	tags=33%	list=20%	signal=27%	FLOT1/BAIAP2L1/CNN3/FLRT2/LCP2/ARHGAP24/ATP2A2/EPCAM/JAM3/JCAD/EPHA2/FXYD1/VAPA/DSG2/PACSIN2/AMOTL1/NF2/DDX58/PDZD11/IQGAP1/VCL/TRIM29/CTNNA3/BVES/WNK4/CD99L2/PDZD2/LDB3/FRMD4B/FRMD5/ABCB4/DBN1/CNN2/ATP1B1/LYN/STARD10/EFNB2/DSC1/PANX1/APP/CDH9/MAGI2/SCN1B/CCDC85C/S100A11/PTK7/AJUBA/MYO1E/SDCBP/ITGA6/LIMS1/ACTB/ADAM15/SHROOM3/TGFBR1/HEG1/KIRREL1/CLIC4/ZYX/PGM5/KIAA1210/ALOX15B/PVR/GJA5/CCDC85A/TME…
GOBP_ALCOHOL_BIOSYNTHETIC_PROCESS	142	-0.593525	-1.65904	0.000669761	0.0162413	0.0142372	2157	tags=18%	list=12%	signal=16%	DHCR24/FGF1/CYP27A1/IPPK/P2RY1/FGF2/IMPA2/CYP27B1/APOE/SNCA/G6PD/SEC14L2/SPHK1/LHCGR/IP6K3/CYP7A1/LEP/CFTR/NPC1L1/CES1/PCK1/APOA4/APOB/CYP3A4/APOA5/APOA1
GOBP_NEUTROPHIL_CHEMOTAXIS	98	-0.631818	-1.69828	0.00067195	0.0162554	0.0142495	2123	tags=41%	list=12%	signal=36%	PF4/EDN2/MPP1/CSF3R/C3AR1/CCL4/CXCR1/CCL24/EDN3/C5AR1/FCER1G/CXCL10/NOD2/EDN1/DPP4/CCL20/CXCL2/CCL18/CCL26/CCL8/CCL25/TGFB2/CCL3/CCL13/S100A9/S100A12/CXCL3/CXCL1/CCL3L1/PF4V1/CXCL11/CXCL6/CXCL8/PPBP/CCL7/S100A8/CXCL5/CCL16/SAA1/LBP
HP_WEAKNESS_OF_MUSCLES_OF_RESPIRATION	96	-0.632921	-1.69822	0.00067441	0.016276	0.0142676	2091	tags=27%	list=11%	signal=24%	LRP12/FHL1/BIN1/TPM2/COL6A3/COL6A2/MAP3K20/COL6A1/ACTA1/SCN4A/CRYAB/KCNJ18/HACD1/TNNT1/DES/RYR1/NEB/SLC18A3/MYPN/KLHL41/TTN/MYOT/MYL2/LMOD3/CACNA1S/MYL1
GOBP_REGIONALIZATION	300	0.364619	1.39591	0.000700432	0.0168141	0.0147393	1887	tags=19%	list=10%	signal=18%	NEUROD1/ASCL1/DBX1/FOXN4/TBXT/RFX4/NKX2-1/FOXG1/TDGF1P3/MSX1/EMX2/NKX2-2/ISL1/TBX3/DLL3/DLX2/HOXB8/MESP1/TDGF1/NKX3-1/SOSTDC1/DCANP1/PKD1L1/DMRT2/TIFAB/FOXA2/CER1/CXXC4/DLX1/WNT3A/TBX1/HOXC5/FOXA1/HES6/ALDH1A2/HOXB3/OVOL2/HOXA6/PAX1/HOXA2/LFNG/FEZF1/SMAD6/BMP2/HOXC6/FOXJ1/GPC3/AR/ACVR2B/HOXB5/HOXA9/FOXH1/PGAP1/HOXB6/LEF1/HOXB4/HHIP/HOXA3
HP_TYPE_1_MUSCLE_FIBER_PREDOMINANCE	44	-0.72609	-1.74488	0.000700931	0.0168141	0.0147393	1935	tags=43%	list=11%	signal=39%	CHRNB1/BIN1/TPM2/COL6A3/COL6A2/SPEG/COL6A1/CHRND/ACTA1/SCN4A/TNNT1/RYR1/NEB/KCNA1/MYPN/KLHL41/TTN/LMOD3/ACTN2
GOBP_REGULATION_OF_ALTERNATIVE_MRNA_SPLICING_VIA_SPLICEOSOME	55	0.587355	1.83447	0.000701695	0.0168141	0.0147393	410	tags=7%	list=2%	signal=7%	SRRM4/CELF3/KHDRBS2/CELF4
GOBP_POSITIVE_REGULATION_OF_TRIGLYCERIDE_METABOLIC_PROCESS	21	-0.82035	-1.74678	0.000705879	0.0168743	0.0147921	332	tags=24%	list=2%	signal=23%	RGN/FGF21/APOA4/APOA5/APOA1
HP_MILDLY_ELEVATED_CREATINE_KINASE	57	-0.691861	-1.71086	0.000711729	0.0169741	0.0148795	1817	tags=35%	list=10%	signal=32%	BIN1/ADSS1/TPM2/COL12A1/COL6A3/COL6A2/MAP3K20/COL6A1/ACTA1/SCN4A/KCNJ18/HACD1/FLNC/RYR1/NEB/MYPN/KLHL41/TTN/MYL2/CACNA1S
HP_CARDIAC_ARREST	114	-0.605063	-1.66684	0.0007377	0.0175184	0.0153567	2895	tags=28%	list=16%	signal=24%	SCN1B/SEMA3A/CALM1/CALM2/TGFBR1/SCN2B/DTNA/DPP6/RYR2/TNNI3/KCNJ2/FHL1/LDLR/EYA4/CACNB2/CLCF1/ENPP1/CASQ2/DSC2/ABCA12/DSP/DES/ABCC6/CAV3/PCSK9/MYL2/ACTN2/ABCG8/TRDN/ABCG5/APOB/CSRP3
GOMF_TRANSMITTER_GATED_CHANNEL_ACTIVITY	53	0.586427	1.8329	0.000740046	0.0175184	0.0153567	685	tags=30%	list=4%	signal=29%	GABRG1/GRIN3A/CHRNA2/CHRNB2/CHRNA3/GRIA2/GRIN2B/GRIA4/HTR3E/GRIK3/GABRA1/GRID2/GABRG3/GABRB1/GRIA1/GRIK4
GOBP_BLOOD_COAGULATION_INTRINSIC_PATHWAY	16	-0.869293	-1.76196	0.000740271	0.0175184	0.0153567	622	tags=50%	list=3%	signal=48%	KLKB1/F12/F11/KNG1/F2/SERPINC1/APOH/F9
GOBP_HETEROTYPIC_CELL_CELL_ADHESION	58	-0.693041	-1.71938	0.000741484	0.0175184	0.0153567	2119	tags=31%	list=12%	signal=28%	ITGB1/IL10/ITGAV/MYADM/PERP/RNASE10/SIRPA/ITGB3/IL1B/CD44/ITGA5/DSC2/CEACAM6/DSP/FGG/FGB/APOA1/FGA
GOBP_REGULATION_OF_VASCULATURE_DEVELOPMENT	265	-0.513654	-1.5078	0.000756427	0.0177367	0.0155481	2488	tags=26%	list=14%	signal=23%	GLUL/EFNA1/IL6/HTATIP2/EMILIN1/SULF1/ITGAX/SPARC/ITGB8/ATP2B4/RRAS/PF4/ITGB1/FGF1/THBS2/IL10/PTGIS/ADAM12/LRG1/HIF1A/C3AR1/SEMA3E/FGF2/HMGA2/THBS1/CCL24/HMOX1/PKM/EFNA3/VEGFC/C5AR1/CHI3L1/PGK1/CXCL10/PLK2/C3/GREM1/ECM1/HK2/WARS1/PGF/IL1B/GPNMB/BMPER/ITGA5/SERPINE1/SPHK1/ANGPTL4/TGFB2/CCBE1/PROK2/ANXA3/HGF/HLA-G/ADM/C5/F3/CXCL8/LEP/NPPB/ANGPT4/GATA4/S100A1/KRT1/GDF2/ANGPTL3/HRG/APOH
GOBP_CELLULAR_ALDEHYDE_METABOLIC_PROCESS	61	-0.686253	-1.71467	0.000758115	0.0177367	0.0155481	3453	tags=44%	list=19%	signal=36%	CYP27C1/ALDH1A3/PNKD/ALDH7A1/PNPO/GRHPR/ESD/RDH10/TALDO1/TKT/TPI1/AKR7A3/ALDH3A2/ALDH1A1/AKR1C3/BCO2/KHK/HOGA1/SDR16C5/AKR1C1/ALDH8A1/ALDH3A1/ADH4/PRODH2/AGXT2/ALDOB/AGXT
GOBP_INTESTINAL_LIPID_ABSORPTION	19	-0.843347	-1.76854	0.000760199	0.0177367	0.0155481	797	tags=63%	list=4%	signal=60%	LDLR/CEL/FABP2/AKR1C1/LEP/NPC1L1/ABCG8/ABCG5/CYP8B1/APOA4/APOA5/APOA1
HP_ORGANIC_ACIDURIA	70	-0.663513	-1.70274	0.000760393	0.0177367	0.0155481	130	tags=13%	list=1%	signal=13%	PRDX1/OXCT1/ETFB/SUGCT/HOGA1/UROC1/HPD/AGXT/TAT
GOMF_MONOCARBOXYLIC_ACID_TRANSMEMBRANE_TRANSPORTER_ACTIVITY	64	-0.670483	-1.68836	0.000760985	0.0177367	0.0155481	2367	tags=36%	list=13%	signal=31%	SLC16A12/SLC16A2/SLC6A13/SLC16A4/SLC9A3R1/SLC10A1/SLC1A1/SLC16A3/SLCO1B7/ABCG2/SLC7A11/SLC10A6/SLC16A1/SLC27A5/SLC17A8/SLCO1B3/ABCB11/SLC25A18/SLC10A2/AKR1C4/SLC17A6/SLC22A9/SLCO1B1
GOMF_ODORANT_BINDING	22	0.751349	1.95272	0.000761248	0.0177367	0.0155481	1460	tags=55%	list=8%	signal=50%	OBP2B/OR5AU1/OR6K3/OR10J3/OR13A1/OR9Q2/OR5B21/OR8G1/OR8G2P/OR8A1/OR5M11/OR8G5
HP_NECK_MUSCLE_WEAKNESS	74	-0.676754	-1.75116	0.000766635	0.0178212	0.0156221	2260	tags=28%	list=12%	signal=25%	PSAP/DYSF/CHRNB1/TPM2/TGM6/CHRND/ACTA1/SCN4A/CRYAB/SGCG/DES/NEB/CAV3/SLC18A3/MYPN/KLHL41/TTN/MYOT/LMOD3/MYH2/MYL1
HP_FOLLICULAR_HYPERPLASIA	13	0.835164	1.89622	0.000769408	0.0178446	0.0156426	225	tags=31%	list=1%	signal=30%	CR2/CD19/TNFRSF13B/TNFRSF13C
GOBP_DEFENSE_RESPONSE_TO_GRAM_POSITIVE_BACTERIUM	77	-0.645317	-1.69009	0.000772559	0.0178767	0.0156708	1396	tags=26%	list=8%	signal=24%	C5AR1/NOD2/CAMP/TLR2/ANG/PGLYRP4/RNASE7/DEFB1/DMBT1/PGLYRP3/GBP6/GBP7/KRT6A/LCE3A/DEFA6/PGLYRP2/LBP/FCN2/MBL2/CRP
GOBP_ACTIN_FILAMENT_BASED_MOVEMENT	142	-0.590657	-1.65103	0.000789554	0.0182282	0.0159789	2568	tags=33%	list=14%	signal=29%	SCN2B/RYR2/PLN/TNNI3/DMD/TPM4/GJA5/VIM/TNNT2/KCNJ2/SHTN1/ATP1A1/STC1/BIN1/MYO1B/TPM2/TPM1/GJA1/ADORA1/CACNB2/FLNA/ACTA1/PDPN/CACNA1G/CAV1/MYO7B/DSC2/MYLK2/DSP/TNNT1/DES/TCAP/MYH8/TNNC2/NEB/ACTC1/MYO1A/CAV3/TTN/GATA4/MYL2/ACTN2/MYH2/VIL1/MYBPC2/TNNI1/MYL1
GOBP_SPINAL_CORD_PATTERNING	18	0.760013	1.90477	0.000796956	0.0183572	0.016092	509	tags=28%	list=3%	signal=27%	ASCL1/DBX1/FOXN4/RFX4/NKX2-2
GOCC_APICAL_PART_OF_CELL	396	-0.479002	-1.43605	0.000815754	0.0187475	0.0164341	2050	tags=23%	list=11%	signal=21%	ATP1A1/ADCY8/CTSK/OXTR/PTPRH/SLC7A5/STC1/CASR/SLC9A3R1/P2RY1/LDLR/TRPM6/SLC2A5/MYO1B/EGFR/SLC1A1/SNX10/JAG1/GJA1/FAP/ATP6V0A4/GJB6/MSN/CLDN1/CDH2/SLC16A3/LRP2/C5AR1/HOMER2/MUC13/CTSB/SLC7A8/CTSL/ECRG4/CEACAM7/SLC47A1/ANXA1/SLC2A1/PDPN/DPP4/MGAM/CD44/OSMR/PDZK1/SLC22A2/SI/FRMD1/SLC39A14/DSG1/FN1/MYO7B/CA2/ABCG2/ENPP3/SLC7A11/CYP4F2/CEACAM6/FOLR1/AQP5/SLC17A3/ABCC6/ATP6V0D2/MUC17/SLC16A1/SLC12A3/MY…
GOBP_TYROSINE_METABOLIC_PROCESS	11	-0.904429	-1.73425	0.00082642	0.0188827	0.0165526	459	tags=55%	list=2%	signal=53%	FAH/HGD/TTC36/PAH/HPD/TAT
GOMF_STRUCTURAL_CONSTITUENT_OF_SKIN_EPIDERMIS	13	-0.88588	-1.76356	0.000826968	0.0188827	0.0165526	1362	tags=77%	list=7%	signal=71%	PNPLA1/KRT84/KRT10/FLG/KRT36/PKP1/KRT2/SPRR2E/PI3/KRT1
GOBP_MUSCLE_FILAMENT_SLIDING	37	-0.754364	-1.76848	0.000829017	0.0188827	0.0165526	2395	tags=62%	list=13%	signal=54%	TNNI3/DMD/TPM4/VIM/TNNT2/TPM2/TPM1/ACTA1/MYLK2/TNNT1/DES/TCAP/MYH8/TNNC2/NEB/ACTC1/TTN/MYL2/ACTN2/MYH2/MYBPC2/TNNI1/MYL1
HP_ICHTHYOSIS	134	-0.594142	-1.65018	0.000829105	0.0188827	0.0165526	1631	tags=25%	list=9%	signal=23%	NLRP3/CERS3/ALDH3A2/FHL1/ANOS1/GJB6/CLDN1/LIPN/PNPLA1/NOD2/ELOVL4/ASPRV1/KISS1R/CSTA/PROK2/ABCA12/KRT10/FLG/DSP/ARSL/ALOX12B/GJB2/SULT2B1/KRT16/TGM5/SDR9C7/KRT14/TGM1/TMPRSS6/KRT2/KRT9/KRT1/AHSG
GOBP_REGULATION_OF_PROTEIN_MATURATION	59	-0.692673	-1.72743	0.000838675	0.0190577	0.0167061	1602	tags=32%	list=9%	signal=29%	THBS1/ENO1/MMP14/GAS1/PRNP/SERPINE1/CCBE1/MELTF/KLKB1/TFR2/IL1R2/HPN/USP17L2/CARD18/SERPINF2/NLRP7/F12/ANGPTL8/CPB2
GOMF_CALCIUM_DEPENDENT_PROTEIN_BINDING	73	-0.665269	-1.7158	0.000851889	0.0193146	0.0169312	1281	tags=29%	list=7%	signal=27%	S100A3/S100A14/S100A16/ANXA1/ANXA2/S100A10/CASQ2/S100A9/CD177/S100A12/ANXA3/DMBT1/TNNC2/S100A2/S100A8/S100A1/S100A7/S100A7A/FCN2/MASP2/MBL2
GOCC_BRUSH_BORDER	99	-0.627794	-1.68974	0.000855625	0.0193559	0.0169674	2959	tags=40%	list=16%	signal=34%	ESPN/AMN/MYO1E/LIMA1/PLEC/CAPZA2/KCNK1/SLC28A3/ENPEP/USH1C/ITLN1/MME/SLC9A3R1/TRPM6/MYO1B/ATP6V0A4/FLNA/LRP2/ACTN1/SLC3A1/PDZK1/SI/MYO7B/ABCG2/SLC7A11/FOLR1/LCTL/SLC17A3/SLC28A1/MYO1A/SLC5A1/CDHR5/NPC1L1/SLC28A2/ABCC2/ANKS4B/VIL1/CDHR2/MTTP/SLC2A2
GOBP_NEURON_MATURATION	43	0.61935	1.83629	0.00086055	0.0194238	0.017027	1352	tags=16%	list=7%	signal=15%	SRRM4/ACTL6B/CNTN2/CNTNAP2/B4GALT6/BCL2/RET
GOBP_HINDBRAIN_DEVELOPMENT	123	0.464114	1.66699	0.000865122	0.0194552	0.0170545	1256	tags=15%	list=7%	signal=14%	NEUROD1/SEZ6/ASCL1/KLHL1/CDK5R2/AGTR2/DAB1/PTN/GRID2/CDK5R1/SSTR2/SLC6A4/ZNF423/ALDH1A2/GATA2/HOXB3/BCL2/HOXA2/CD3E
GOBP_RESPONSE_TO_XENOBIOTIC_STIMULUS	123	-0.592759	-1.63506	0.000865785	0.0194552	0.0170545	1866	tags=26%	list=10%	signal=24%	GGT1/EPHX1/CMBL/CES3/FMO1/GSTP1/CBR3/PTGS1/GSTA3/SCGB1A1/APOBEC3A/CYP3A7/S100A12/CYP2C9/UGT1A8/AKR1C1/PON3/LPO/ALDH3A1/HNF4A/NR1I2/CYP2C8/ABCC2/NAT2/GLYAT/CES1/CYP2B6/ACSM2B/CYP2A7/CYP2E1/CYP2A6/CYP3A4
HP_DERMATOLOGICAL_MANIFESTATIONS_OF_SYSTEMIC_DISORDERS	259	-0.525289	-1.53829	0.000876812	0.0196592	0.0172334	2084	tags=20%	list=11%	signal=18%	GPI/TBX20/ALDOA/SCN9A/CHRNB1/CASR/HSD3B7/NR1H4/PALLD/JAG1/GJA1/TG/COL1A1/CLDN1/LIPA/SPTB/PRF1/DCDC2/COL5A1/RHAG/CHRND/SCN4A/COL5A2/G6PD/SLC2A1/CPA1/ENPP1/SPTA1/ABCC6/PRSS1/PROC/ACTC1/NKX2-5/SLCO1B3/CFTR/SLC18A3/HBB/ABCB11/SLC30A10/HNF4A/PKLR/ABCC2/GATA4/EPB42/SLC4A1/SERPINA1/PCK1/SLCO1B1/AKR1D1/HBG2/ALDOB/AGXT
GOBP_NEGATIVE_REGULATION_OF_CYTOKINE_PRODUCTION	269	-0.528026	-1.55111	0.000886609	0.0198349	0.0173874	2771	tags=28%	list=15%	signal=24%	LILRB4/IFIH1/ANXA4/LAPTM4B/ERRFI1/IRAK3/INHBB/TWIST1/IL6/TLR8/GBP1/CIDEA/TYROBP/NLRP3/TMSB4X/NLRP12/IL37/DDIT3/CLEC4A/HERC5/TNFSF4/IL10/LAG3/LILRA5/F2RL1/ISG15/INHA/IDO1/IL1RL1/MEFV/TGFB1/NR1H4/AXL/PDCD1LG2/WNT11/GSTP1/C5orf30/LTF/THBS1/CARD17/HMOX1/SRGN/VSIG4/TREM2/HOMER2/INHBA/SIRPA/NOD2/PRNP/ANXA1/POMC/GPNMB/SLC11A1/SCGB1A1/SERPINB1/TGFB2/CD274/FN1/HGF/IL20RB/LGALS9B/MMP8/LGALS7B/CDH3/PGLYRP3/…
GOBP_MUSCLE_ORGAN_DEVELOPMENT	298	-0.51411	-1.52156	0.000911351	0.0203434	0.0178331	2811	tags=33%	list=15%	signal=28%	FOXC1/EGR2/JPH2/ZFPM2/MYH15/TGFBR1/SRPK3/HEG1/FHL3/TWIST1/HLF/NLN/SHOX2/RYR2/SGCB/TNNI3/GPC1/ITGA11/HIVEP3/TCF23/DMD/MEGF10/FOXL2/ATF3/ASB2/MYOM1/TNNT2/SOX15/FHL1/TBX20/SGCA/MAPK12/YBX3/TGFB1/EVC/TAGLN/LIF/TPM1/COL6A3/WNT2/SPEG/NUPR1/SOX6/CAV2/USP2/RBM24/LRP2/NOG/CHRND/CXCL10/ANKRD2/TEAD4/SGCD/HBEGF/ACTA1/SOX11/MYOZ2/STAC3/CRYAB/MYOM2/LOX/PITX1/MKX/MYOG/CAV1/TGFB2/WT1/NEURL1/SGCG/TLL2/COL11A1/ANK…
GOBP_DIGESTION	122	-0.606073	-1.67428	0.000918368	0.0203791	0.0178644	1804	tags=33%	list=10%	signal=30%	LDLR/SLC2A5/CCKBR/SNX10/CHRM5/CEL/SGK1/SOX9/MUC13/NOD2/FABP2/TYMP/PRSS3/MGAM/SI/PPARGC1A/AKR1C1/AQP5/PRSS1/SLC5A1/LEP/NPC1L1/PGC/CHIT1/RBP4/GCNT3/GUCY2C/SERPINA3/HAMP/ABCG8/VIL1/ABCG5/AKR1D1/CYP8B1/STATH/APOA4/SLC2A2/FABP1/APOA5/APOA1
GOBP_ACTOMYOSIN_STRUCTURE_ORGANIZATION	185	-0.563158	-1.60686	0.000919598	0.0203791	0.0178644	2186	tags=20%	list=12%	signal=18%	TNNT2/SORBS1/FRMD6/CSRP1/RHOC/FERMT2/TPM1/WNT11/PHLDB2/TMOD4/MYH11/ACTA1/EDN1/MYOZ2/S100A10/CNN1/MET/MYOZ1/TNNT1/TCAP/NEB/ACTC1/CAV3/BMP10/MYPN/KLHL41/TTN/SERPINF2/SYNPO2L/MYL2/LMOD3/ACTN2/ANKRD1/NRAP/LMOD2/CSRP3/APOA1
GOBP_GLYCOLYTIC_PROCESS_THROUGH_FRUCTOSE_6_PHOSPHATE	27	-0.798916	-1.78198	0.00091992	0.0203791	0.0178644	2884	tags=67%	list=16%	signal=56%	HK1/GALK1/TPI1/ENO2/GPI/ALDOA/ALDOC/ENO1/PFKP/PGAM1/PKM/PGK1/GAPDH/HK2/HK3/PKLR/SLC4A1/ALDOB
HP_ABNORMAL_ADIPOSE_TISSUE_MORPHOLOGY	190	-0.55147	-1.57589	0.000921011	0.0203791	0.0178644	3516	tags=32%	list=19%	signal=26%	FH/MYBPC3/DSG2/FAS/VCL/LAMA4/LDB3/LMNA/PORCN/SPRED1/ATP6V1A/IGF1R/ATP6V1E1/CCL2/HAVCR2/IFIH1/FBN1/ACTB/PSMB9/TARS1/CDKN1A/PLN/AP2S1/TNNI3/DMD/TYROBP/TNNT2/VDR/FHL1/NEXN/CAP2/BAG3/ADAMTS2/MEFV/TGFB1/CLMP/TPM1/CAVIN1/COL1A1/COL1A2/FLNA/COL3A1/TREM2/SGCD/CRYAB/POMC/ENPP1/CAV1/HAND2/DES/TCAP/ABCC6/ACTC1/ALX1/MYPN/TTN/ACTN2/ANKRD1/CSRP3/SLC2A2/ALB
GOMF_LIGAND_GATED_CATION_CHANNEL_ACTIVITY	98	0.503692	1.74816	0.000937106	0.02069	0.0181369	705	tags=24%	list=4%	signal=24%	GRIN3A/CHRNA2/HCN1/CHRNB2/CHRNA3/GRIA2/GRIN2B/GRIA4/TRPM5/HTR3E/CNGA3/GRIK3/TRPM8/HCN4/SCNN1B/SCNN1G/P2RX3/P2RX5/GRIA1/KCNJ3/KCNJ6/P2RX2/GRIK4/KCNJ10
HP_EPIDERMAL_ACANTHOSIS	38	-0.751784	-1.76947	0.00095209	0.0209725	0.0183846	1744	tags=42%	list=9%	signal=38%	EGFR/GJA1/GJB3/CLDN1/LIPN/ENPP1/DSG1/CSTA/KRT10/DSP/ALOX12B/IL36RN/SERPINB7/TGM1/KRT1/KRT6C
GOMF_QUATERNARY_AMMONIUM_GROUP_BINDING	29	-0.781829	-1.76154	0.00095405	0.0209725	0.0183846	931	tags=21%	list=5%	signal=20%	APOC1/SERPINA5/APOA4/APOA2/APOA5/APOA1
GOBP_COMPLEMENT_ACTIVATION_LECTIN_PATHWAY	12	-0.883587	-1.72029	0.000963528	0.0211349	0.0185269	1056	tags=50%	list=6%	signal=47%	FCN3/COLEC10/KRT1/FCN2/MASP2/MBL2
GOBP_REGULATION_OF_CELL_MORPHOGENESIS_INVOLVED_IN_DIFFERENTIATION	91	-0.634402	-1.70054	0.000966122	0.0211459	0.0185366	2536	tags=22%	list=14%	signal=19%	DOCK5/ILK/EFNA5/GBP1/PTPRD/CUX2/LRP8/FERMT2/MYADM/CORO1C/FLNA/POSTN/PDPN/S100A10/MELTF/OLFM4/FGG/FGB/APOA1/FGA
GOBP_REGULATION_OF_TRANS_SYNAPTIC_SIGNALING	379	0.339464	1.33867	0.000973154	0.0212505	0.0186282	2499	tags=22%	list=14%	signal=20%	SYT4/GRIN3A/CACNA1A/CNR2/NTRK1/CHRNB2/CHRNA3/LRFN2/TUBB2B/FGF14/TNR/CNR1/GRIN2B/CRH/CPLX3/PTN/SYP/CRHR2/GRIK3/LGI1/CELF4/GRID2/UNC13A/GRM2/P2RX3/ADRA2A/GRIA1/GRM3/RASGRF1/STAR/SORCS3/GRIK4/KCNJ10/CPLX2/SHISA9/DLGAP2/DCC/SLC6A4/WNT3A/STXBP5L/PPFIA2/PRKCB/GRID2IP/GHRL/NPTX1/DRD2/DLGAP3/GRIN2C/SNCG/UNC13C/PRRT1/NTNG2/SYN3/SLC4A10/NRXN1/RAPSN/GPER1/GRM8/CLSTN2/RIMS4/NGF/TAC1/CPLX1/CAMK2B/GRIK5/CBLN1/…
HP_ABNORMALITY_OF_IRON_HOMEOSTASIS	19	-0.839971	-1.76146	0.000975102	0.0212505	0.0186282	582	tags=42%	list=3%	signal=41%	CP/TFR2/HBB/SLC30A10/PKLR/ALAS2/HAMP/HJV
HP_HYPERCOAGULABILITY	17	-0.856226	-1.76679	0.000978018	0.0212682	0.0186438	965	tags=53%	list=5%	signal=50%	THBD/SPTB/SPTA1/PROC/HBB/EPB42/SLC4A1/HRG/F9
GOMF_OXYGEN_CARRIER_ACTIVITY	13	-0.883313	-1.75845	0.000993874	0.0215244	0.0188683	630	tags=69%	list=3%	signal=67%	HBA1/HBA2/HBE1/HBB/HBM/HBD/MB/HBG1/HBG2
GOBP_IRON_ION_TRANSPORT	76	-0.661611	-1.7306	0.000994054	0.0215244	0.0188683	3068	tags=36%	list=17%	signal=30%	ATP6V0E1/ATP6V1A/ATP6V1C2/ATP6V1E1/ATP6V1B1/ATP6V1D/ATP6V1B2/LCN2/TFRC/FLVCR2/ABCB6/FTH1/CP/ATP6V0A4/LTF/FTL/FTHL17/SLC11A1/SLC39A14/MELTF/ATP6V0D2/TFR2/HAMP/HEPHL1/TF/HPX/HRG
GOBP_REGULATION_OF_HETEROTYPIC_CELL_CELL_ADHESION	25	-0.805808	-1.75703	0.000999068	0.0215867	0.018923	1134	tags=28%	list=6%	signal=26%	IL1B/CD44/CEACAM6/FGG/FGB/APOA1/FGA
HP_ABNORMALITY_OF_THE_INTRINSIC_PATHWAY	27	-0.796711	-1.77706	0.00100549	0.0216792	0.019004	287	tags=19%	list=2%	signal=18%	PGM1/F12/F11/SERPINC1/F9
GOBP_ALTERNATIVE_MRNA_SPLICING_VIA_SPLICEOSOME	69	0.544023	1.77854	0.00101797	0.0219015	0.0191989	410	tags=6%	list=2%	signal=6%	SRRM4/CELF3/KHDRBS2/CELF4
HP_FOOT_DORSIFLEXOR_WEAKNESS	75	-0.643811	-1.67138	0.00102463	0.021998	0.0192835	3363	tags=41%	list=18%	signal=34%	NF2/LDB3/LMNA/HINT1/CFL2/SQSTM1/EGR2/SCO2/SACS/DYSF/LRP12/FHL1/ATP1A1/MME/ADSS1/TPM2/SLC25A21/ACTA1/TYMP/CRYAB/GJB1/FLNC/DES/TCAP/NEB/KLHL41/TTN/MYOT/NEFL/LMOD3/ACTN2
GOBP_POSITIVE_REGULATION_OF_MEMBRANE_POTENTIAL	15	0.784931	1.86894	0.00102786	0.0220205	0.0193033	114	tags=13%	list=1%	signal=13%	UCN3/TCL1A
GOMF_EXTRACELLULAR_MATRIX_STRUCTURAL_CONSTITUENT	159	-0.564381	-1.58719	0.00104987	0.0224446	0.019675	2033	tags=32%	list=11%	signal=29%	THBS2/FBN2/CTHRC1/PXDN/ANOS1/MFAP5/COL12A1/COL6A3/CCN1/EDIL3/EFEMP1/COL1A1/COL6A2/THBS1/COL1A2/COL3A1/COL5A3/MXRA5/POSTN/COL5A1/COL6A1/CHI3L1/LAMB3/SRPX/ECM1/ENAM/CILP/COL5A2/MUC3A/ASPN/TNC/OGN/FN1/COL11A1/COL21A1/TGFBI/LAMA3/COL17A1/TFPI2/MUC17/HAPLN1/LAMC2/PRG4/LAMA1/ZPLD1/OIT3/VTN/STATH/FGG/FGB/FGA
GOBP_REGULATION_OF_B_CELL_ACTIVATION	115	0.463707	1.65152	0.00106539	0.0227284	0.0199238	1687	tags=20%	list=9%	signal=18%	BLK/CHRNB2/CD19/CD22/TNFRSF13B/TNFRSF13C/FCRL3/BANK1/IL2/IGLL1/TBC1D10C/IKZF3/CD27/WNT3A/TLR9/CD28/MZB1/BCL2/CARD11/IGLL5/SASH3/FOXJ1/TBX21
GOMF_POTASSIUM_ION_TRANSMEMBRANE_TRANSPORTER_ACTIVITY	133	0.451307	1.62989	0.00108799	0.0231434	0.0202876	2075	tags=31%	list=11%	signal=28%	ATP4A/KCNH6/KCNC1/HCN1/KCNB2/ATP4B/GRIK3/KCNH3/KCNMB2/HCN4/KCNQ2/KCNG1/SLC9A4/FXYD4/KCNH8/SLC12A1/KCNJ3/KCNJ6/KCNF1/SLC9A2/GRIK4/KCNA3/KCNJ10/KCNK2/SLC24A4/ATP1A4/KCNH4/KCNA2/SLC9A3/KCNK12/KCNK10/KCNS2/ABCC8/KCNN4/ATP1A3/KCNJ15/KCNN2/KCNK17/GRIK5/KCNH5/HCN3
GOBP_CARDIAC_MUSCLE_CELL_DIFFERENTIATION	96	-0.622887	-1.6713	0.00108942	0.0231434	0.0202876	1781	tags=27%	list=10%	signal=25%	TGFB1/RGS2/SOX6/MYH11/AKAP6/EDN1/GREM1/ADRA1A/G6PD/DKK1/MYO18B/WT1/TCAP/NRG1/NEB/ACTC1/NKX2-5/CAV3/BMP10/TTN/GATA4/MYL2/ACTN2/HAMP/NRAP/CSRP3
GOMF_BITTER_TASTE_RECEPTOR_ACTIVITY	16	0.79661	1.94554	0.00109907	0.0232993	0.0204242	3021	tags=88%	list=16%	signal=73%	TAS2R8/TAS2R7/TAS2R9/TAS2R10/TAS2R46/TAS2R30/TAS2R50/TAS2R13/TAS2R43/TAS2R14/TAS2R31/TAS2R20/TAS2R3/TAS2R4
HP_ABNORMAL_METABOLISM	121	-0.607116	-1.67578	0.00113669	0.0240465	0.0210792	1189	tags=11%	list=6%	signal=10%	TTPA/PGM1/ENPP1/MMP1/CYP7A1/SLC30A10/GUCY2C/MTTP/BAAT/ALDOB/SLC2A2/CYP3A4/TAT
GOBP_NEGATIVE_REGULATION_OF_PROTEIN_MATURATION	26	-0.794746	-1.75432	0.00114064	0.0240797	0.0211083	1602	tags=38%	list=9%	signal=35%	THBS1/GAS1/PRNP/SERPINE1/IL1R2/USP17L2/CARD18/SERPINF2/NLRP7/CPB2
GOBP_REGULATION_OF_TUBE_SIZE	116	-0.60413	-1.65979	0.00116087	0.0244557	0.0214379	2560	tags=38%	list=14%	signal=33%	PLOD3/DOCK5/KCNMA1/ACTA2/KCNMB4/GJA5/APLN/CHRM3/EDN2/OXTR/F2RL1/BDKRB2/ADRB3/CASR/CALCA/EXT1/P2RY1/EGFR/GJA1/RGS2/ICAM1/ADORA1/EDN3/APOE/GCLM/SOD2/EDN1/SMTNL2/ADRA1A/AGTR1/AVPR2/CAV1/HTR1D/ADM/AGT/LEP/NPPB/CPS1/SERPINF2/KNG1/FGG/FGB/CRP/FGA
HP_CALCIFICATION_OF_THE_AORTA	20	-0.825473	-1.753	0.00117313	0.0245973	0.021562	1033	tags=45%	list=6%	signal=43%	GATA5/LDLR/ENPP1/ABCC6/NKX2-5/PCSK9/ABCG8/ABCG5/APOB
HP_CORNEAL_OPACITY	217	-0.537475	-1.55549	0.00117433	0.0245973	0.021562	3216	tags=23%	list=17%	signal=19%	LMNA/PORCN/LIMK1/PITX2/CTSA/CEP55/YAP1/ABCA1/DST/MAF/HCCS/FOXC1/EPHX2/COX7B/TWIST2/TRIP13/RAB23/TRPV3/NLRP3/ALDH3A2/ZNF469/PXDN/LDLR/JAG1/GJA1/MMP2/CHST6/GJB3/MMP14/APOE/PAX6/CRYBB2/GHR/NOD2/VSX1/WT1/COLEC10/TENM3/COL11A1/MMP1/TGFBI/GJB2/KERA/PCSK9/MAB21L2/APOA2/APOB/TAT/APOA1
GOBP_NEGATIVE_REGULATION_OF_OSSIFICATION	32	-0.761202	-1.7365	0.00117732	0.0245973	0.021562	1870	tags=44%	list=10%	signal=39%	HIF1A/CALCA/CCR1/SRGN/SOX9/GREM1/ECM1/DKK1/ENPP1/CCL3/KREMEN2/SOST/STATH/AHSG
HP_ABNORMAL_BLOOD_TRANSITION_ELEMENT_CATION_CONCENTRATION	32	-0.761544	-1.73728	0.00117732	0.0245973	0.021562	798	tags=28%	list=4%	signal=27%	MMP1/TFR2/HBB/SLC30A10/PKLR/TMPRSS6/ALAS2/HAMP/HJV
HP_REDUCED_VITAL_CAPACITY	30	-0.777038	-1.75432	0.00118416	0.0246376	0.0215974	1935	tags=47%	list=11%	signal=42%	CHRNB1/TPM2/MAP3K20/CHRND/ACTA1/SCN4A/HACD1/NEB/MYPN/KLHL41/TTN/MYOT/MYL2/ACTN2
GOBP_REGULATION_OF_ANATOMICAL_STRUCTURE_SIZE	471	-0.459691	-1.38545	0.00118486	0.0246376	0.0215974	3223	tags=25%	list=18%	signal=22%	SNF8/PLEK/LIMK1/P2RX7/DBN1/TTL/CCL11/LMOD1/ARPC1A/COTL1/DSTN/P2RX1/TRIM46/CFL2/HCK/LRP1/MAP2/WDR63/SEMA3A/SEMA4B/OLFM1/FOXC1/LIMA1/GMFB/ARPC1B/NRP1/CAPZA2/PLOD3/DOCK5/KCNMA1/ACTA2/PRR16/KCNMB4/NTN1/SCTR/LRRC8A/GJA5/USH1C/APLN/TMSB4X/CHRM3/KIAA0319/TMSB10/BAIAP2/FMN1/SHTN1/EDN2/OXTR/F2RL1/BDKRB2/ADRB3/MT3/CASR/CALCA/EXT1/SLC9A3R1/P2RY1/BIN1/SEMA3E/CDC42EP1/EGFR/SPIRE1/SLC12A8/GJA1/RTN4R/RGS2/MYADM…
GOMF_LIPASE_ACTIVATOR_ACTIVITY	13	-0.879195	-1.75025	0.00119113	0.0246376	0.0215974	998	tags=31%	list=5%	signal=29%	CCL8/CCL3/APOA5/APOH
GOBP_RESPONSE_TO_INSULIN	262	-0.514522	-1.50968	0.00119127	0.0246376	0.0215974	3088	tags=24%	list=17%	signal=21%	SOCS3/SHC1/ATP6V0E1/LYN/ATP6V1A/ATP6V1C2/IGF1R/ATP6V1E1/ATP6V1B1/MYO5A/EGR2/RARRES2/ERRFI1/INHBB/GOT1/CPEB2/ATP6V1D/PLN/TNFSF10/AP3S1/ATP6V1B2/SLC2A4/OTOP1/GHRHR/SORBS1/BAIAP2/IL10/RAB31/FFAR3/CPEB1/TRIB3/NR1H4/ATP6V0A4/SRD5A1/GSTP1/KHK/ICAM1/GRB14/CAV2/PKM/ECHDC3/TLR2/SLC2A1/PNPLA3/IL1B/ENPP1/SLC39A14/GPT/PTPRN/RETN/GAL/ADM/ATP6V0D2/TRIM72/LEP/APOBEC1/PKLR/PCSK9/PCK1/OTC/IGFBP1/G6PC/CSRP3/AHSG
GOBP_RETINOL_METABOLIC_PROCESS	44	-0.713134	-1.71375	0.00119491	0.0246376	0.0215974	1058	tags=32%	list=6%	signal=30%	AKR1B15/SDR16C5/CYP3A7/DHRS9/ADH7/LRAT/RDH16/ADH4/CYP2C8/TTR/RBP4/AKR1B10/ADH1A/CYP3A4
GOBP_L_AMINO_ACID_TRANSPORT	63	-0.664089	-1.66881	0.00119509	0.0246376	0.0215974	2292	tags=43%	list=12%	signal=38%	SLC1A4/SLC1A3/SLC7A1/SLC7A7/SLC6A20/SFXN1/SLC3A2/GRM1/SLC7A2/ITGB1/SLC38A5/SLC7A5/SLC1A1/SLC66A1L/SLC7A8/SLC47A1/SLC3A1/SLC11A1/CLTRN/SLC22A2/SLC36A2/SLC7A11/SLC17A8/SLC25A18/SLC38A3/SLC17A6/ARG1
GOMF_PHOSPHOLIPID_BINDING	439	-0.477368	-1.43655	0.00119631	0.0246376	0.0215974	1888	tags=17%	list=10%	signal=16%	DYSF/KCNJ2/ESYT3/ANXA10/SYT13/PLTP/SYT16/VDAC2/MME/SYT9/FERMT2/SNX24/BIN1/FAM92A/MYO1B/CD300A/MYO10/SNX10/ANXA8L1/JAG1/AXL/CLVS2/CPNE7/THBS1/PHLDA2/ANXA5/RS1/PLEK2/APOE/CPNE8/HAVCR1/BAIAP2L2/CPNE9/TREM2/F10/SNCA/ENTHD1/SYT12/GSDME/GSDMC/ANXA1/GRAMD2A/TTPA/PNPLA3/ANXA2P2/ANXA2/SEC14L2/APOC1/BPIFC/ANXA3/APOM/PLA2G4E/PLA2G4B/TRIM72/F3/PLCZ1/PIK3C2G/GLTPD2/SERPINA5/CPS1/CEACAM5/NR5A1/RAG2/ACTN2/ANXA1…
GOBP_HYDROGEN_PEROXIDE_METABOLIC_PROCESS	53	-0.684181	-1.66239	0.00120539	0.0247742	0.0217171	2845	tags=49%	list=15%	signal=42%	NOXO1/TPO/MPV17L/PRDX5/PRDX4/PRDX1/PRDX6/HBQ1/PXDN/MAOB/EGFR/GPX3/SOD2/SNCA/MMP3/HBA1/HBA2/LPO/HBE1/HBB/HBM/HBD/HBG1/HBG2/APOA4/HP
GOBP_TOLL_LIKE_RECEPTOR_SIGNALING_PATHWAY	146	-0.575497	-1.61054	0.00121646	0.024951	0.0218721	2541	tags=21%	list=14%	signal=18%	UBC/NR1D1/GRAMD4/TLR8/CD300LF/RSAD2/COLEC12/CTSK/ITGAM/F2RL1/LILRA2/NR1H4/CD300A/LTF/CD14/NOD2/CTSB/CTSL/S100A14/TLR2/CAV1/S100A9/S100A8/LRRC19/S100A1/LBP/APOB/FGG/FGB/FGA
GOBP_PHAGOCYTOSIS_RECOGNITION	26	-0.79356	-1.7517	0.00122895	0.0251561	0.0220519	301	tags=27%	list=2%	signal=27%	FCN3/C4BPB/C4BPA/LBP/FCN2/MBL2/CRP
HP_PALMAR_HYPERHIDROSIS	17	-0.851699	-1.75745	0.00123246	0.025177	0.0220702	1471	tags=65%	list=8%	signal=60%	PERP/LAMB3/CTSB/KRT17/LAMA3/COL17A1/KRT16/LAMC2/SERPINB7/KRT6A/KRT6B
GOCC_PLATELET_DENSE_GRANULE_LUMEN	14	-0.873782	-1.73883	0.00123665	0.0252117	0.0221006	395	tags=43%	list=2%	signal=42%	ECM1/ITIH4/SERPINA4/ITIH3/SPP2/APOH
GOBP_SERINE_FAMILY_AMINO_ACID_METABOLIC_PROCESS	40	-0.731802	-1.73073	0.00124831	0.0253983	0.0222642	1487	tags=28%	list=8%	signal=25%	GGT1/GCLM/SDS/CDO1/SLC7A11/GLDC/DAO/GLYAT/AGXT2/BAAT/AGXT
GOBP_LIPID_STORAGE	79	-0.648144	-1.69987	0.00125493	0.0254815	0.0223372	2456	tags=27%	list=13%	signal=23%	HILPDA/HEXB/IL6/CIDEA/B4GALNT1/GM2A/ITGAV/MSR1/APOE/C3/ITGB3/FFAR2/IL1B/ENPP1/CAV1/LEP/CES1/ANGPTL3/APOB/APOA1/CRP
GOCC_PLATELET_DENSE_GRANULE	21	-0.810007	-1.72476	0.001267	0.0256751	0.0225068	395	tags=38%	list=2%	signal=37%	FAM3C/LAMP2/ECM1/ITIH4/SERPINA4/ITIH3/SPP2/APOH
HP_SUPRAVALVULAR_AORTIC_STENOSIS	18	-0.83272	-1.73476	0.00127379	0.025761	0.0225822	820	tags=39%	list=4%	signal=37%	RRAS2/LDLR/MLXIPL/PCSK9/ABCG8/ABCG5/APOB
GOBP_FOREBRAIN_CELL_MIGRATION	51	0.602716	1.87263	0.00127858	0.0258064	0.0226219	1672	tags=24%	list=9%	signal=21%	POU3F2/CDK5R2/ARX/DAB1/TNR/NKX2-1/FOXG1/EMX2/CDK5R1/DRD2/CCDC141/FGF13
HP_CHRONIC_HEPATIC_FAILURE	14	-0.871699	-1.73468	0.00128217	0.0258082	0.0226235	124	tags=21%	list=1%	signal=21%	MST1/AKR1D1/ALDOB
HP_LIPOATROPHY	70	-0.655217	-1.68145	0.00128377	0.0258082	0.0226235	3476	tags=44%	list=19%	signal=36%	MYBPC3/DSG2/VCL/LAMA4/LDB3/LMNA/IFIH1/FBN1/ACTB/PLN/TNNI3/DMD/TNNT2/NEXN/CAP2/BAG3/CLMP/TPM1/FLNA/COL3A1/SGCD/CRYAB/HAND2/DES/TCAP/ACTC1/MYPN/TTN/ACTN2/ANKRD1/CSRP3
HP_RENAL_STEATOSIS	11	-0.896898	-1.7198	0.00129447	0.0259716	0.0227668	373	tags=73%	list=2%	signal=71%	EYA1/LDLR/APOE/PCSK9/ABCG8/PCK1/ABCG5/APOB
GOBP_CELL_FATE_SPECIFICATION	75	0.533035	1.76378	0.00130087	0.026001	0.0227926	2013	tags=31%	list=11%	signal=27%	POU3F2/ASCL1/DBX1/TBXT/NKX2-2/IHH/ISL1/APC2/TBX3/MESP1/TBX2/EYA2/FOXA2/TBX22/WNT3A/ISL2/TBX1/FOXA1/AR/EOMES/TBX21/TBX5/TBX15
GOBP_TISSUE_REMODELING	153	-0.561434	-1.57302	0.00130108	0.026001	0.0227926	2203	tags=28%	list=12%	signal=25%	TFRC/BAK1/TIMP1/P3H4/WNT16/CTHRC1/HIF1A/CALCA/EXT1/TGFB1/ACP5/MITF/EGFR/LIF/SNX10/TGM2/JAG1/GJA1/AXL/MMP2/IL18/TNFRSF11B/FLNA/LIPA/MMP14/GREM1/ITGB3/GPNMB/CAV1/HAND2/CA2/DCSTAMP/AGT/GDF5/CLDN18/LEP/SPP1/HAMP/TF/ARG1/SPP2/PLG/HRG
HP_ERYTHEMA	113	-0.596301	-1.63871	0.00132333	0.0263936	0.0231367	2290	tags=32%	list=12%	signal=28%	TRPV3/NLRP3/ALDH3A2/SERPING1/HLA-DQB1/SCN9A/MEFV/EGFR/GJA1/GJB6/COL1A1/GJB3/ITGA3/PERP/LIPN/NOD2/ELOVL4/CTSB/CSTA/KRT10/DSP/AQP5/ALOX12B/GJB2/PKP1/SULT2B1/KRT16/TGM5/IL36RN/KRT5/TGM1/KRT2/KRT9/CDSN/DSG4/KRT1
HP_ABNORMAL_CIRCULATING_BILIRUBIN_CONCENTRATION	75	-0.636965	-1.65361	0.0013368	0.0266097	0.0233261	1820	tags=29%	list=10%	signal=27%	HSD3B7/NR1H4/SPTB/PRF1/RHAG/PGK1/G6PD/SLC2A1/POMC/SPTA1/SLCO1B3/HBB/ABCB11/SLC30A10/PKLR/ABCC2/EPB42/SLC4A1/SLCO1B1/MTTP/AKR1D1/ALDOB
GOBP_GENETIC_IMPRINTING	24	-0.809913	-1.76325	0.00134364	0.0266932	0.0233994	79	tags=17%	list=0%	signal=17%	DIRAS3/CTCFL/DNMT3L/DPPA3
GOBP_PATTERN_RECOGNITION_RECEPTOR_SIGNALING_PATHWAY	197	-0.536431	-1.54329	0.00136619	0.027066	0.0237261	2763	tags=19%	list=15%	signal=17%	IFIH1/HSP90B1/IRAK3/HSPA1A/UBC/NR1D1/GRAMD4/TLR8/CD300LF/RSAD2/COLEC12/CLEC4E/CTSK/ITGAM/F2RL1/LILRA2/NR1H4/CD300A/LTF/TRIM15/CD14/NOD2/CTSB/CTSL/S100A14/TLR2/FFAR2/CAV1/S100A9/S100A8/LRRC19/USP17L2/S100A1/LBP/APOB/FGG/FGB/FGA
HP_NAIL_DYSTROPHY	114	-0.593219	-1.63422	0.00136775	0.027066	0.0237261	3682	tags=44%	list=20%	signal=35%	COL7A1/MAP2K1/TTC7A/NOP10/RUNX2/ITGB4/CD151/LMNA/PORCN/STAT3/ABCA1/DST/MAF/ITGA6/CTSC/PLEC/TP63/TARS1/EVC2/POMP/ATP6V1B2/TRPV3/NPM1/SCN9A/EVC/GJA1/GJB6/FLNA/ITGA3/LAMB3/DSG1/CSTA/KRT17/DSP/MMP1/LAMA3/COL17A1/GJB2/PKP1/KRT16/LAMC2/IL36RN/KRT74/KRT5/KRT14/KRT81/TGM1/KRT6A/KRT6B/KRT1
GOBP_ANDROGEN_METABOLIC_PROCESS	30	-0.772789	-1.74473	0.0013851	0.0273558	0.0239801	1814	tags=47%	list=10%	signal=42%	HSD3B2/SRD5A1/CYP19A1/UGT2B7/SRD5A2/HSD17B6/DHRS9/PPARGC1A/ADM/SPP1/HSD3B1/AKR1C4/AKR1D1/CYP3A4
GOBP_GABAERGIC_NEURON_DIFFERENTIATION	11	0.835911	1.84863	0.00139085	0.0273692	0.0239919	1172	tags=64%	list=6%	signal=60%	ASCL1/ARX/NKX2-1/DLX2/DLX1/DRD2/GATA2
HP_LIPODYSTROPHY	106	-0.612875	-1.66438	0.0013912	0.0273692	0.0239919	3298	tags=37%	list=18%	signal=30%	MYBPC3/DSG2/VCL/LAMA4/LDB3/LMNA/ATP6V1A/IGF1R/ATP6V1E1/IFIH1/FBN1/ACTB/PSMB9/PLN/TNNI3/DMD/TNNT2/FHL1/NEXN/CAP2/BAG3/CLMP/TPM1/CAVIN1/FLNA/COL3A1/SGCD/CRYAB/CAV1/HAND2/DES/TCAP/ACTC1/MYPN/TTN/ACTN2/ANKRD1/CSRP3/ALB
GOBP_POSITIVE_REGULATION_OF_FATTY_ACID_BIOSYNTHETIC_PROCESS	19	-0.830333	-1.74125	0.00140506	0.0275883	0.024184	1231	tags=42%	list=7%	signal=39%	RGN/ANXA1/IL1B/PLA2G3/MLXIPL/APOA4/APOA5/APOA1
GOMF_CHEMOKINE_ACTIVITY	45	-0.703695	-1.69487	0.00142252	0.027877	0.0244371	1680	tags=53%	list=9%	signal=49%	CCL28/CCL4/CCL24/CXCL10/CCL20/CXCL2/CCL18/CCL26/CCL8/CCL25/CCL3/CCL13/CXCL3/CXCL1/CCL3L1/PF4V1/CXCL11/C5/CXCL6/CXCL8/PPBP/CCL7/CXCL5/CCL16
GOBP_MUSCLE_TISSUE_DEVELOPMENT	337	-0.505929	-1.50118	0.00143378	0.0280258	0.0245675	3055	tags=33%	list=17%	signal=28%	MYLK/EFNB2/ALPK3/STRA6/YAP1/CFL2/SAP30/IGFBP5/DCN/FOXC1/EGR2/RGS4/JPH2/ZFPM2/MYH15/CSRP2/TGFBR1/SRPK3/HEG1/TWIST1/HLF/NLN/SHOX2/RYR2/PLN/CCNB1/SGCB/TNNI3/GPC1/PGM5/HIVEP3/MEGF10/FOXL2/ATF3/ASB2/MYOM1/TNNT2/SOX15/SGCZ/ALPK2/TBX20/CSRP1/GATA5/YBX3/NDRG4/FGF2/TGFB1/TPM1/GJA1/RGS2/WNT2/NUPR1/SOX6/CAV2/MYH11/AKAP6/RBM24/SOX9/LRP2/NOG/CHRND/SGCD/ACTA1/EDN1/GREM1/ADRA1A/G6PD/SOX11/MYOZ2/STAC3/MYOM2/LOX/…
GOBP_REGULATION_OF_B_CELL_RECEPTOR_SIGNALING_PATHWAY	25	0.716498	1.93684	0.00143788	0.0280258	0.0245675	1181	tags=32%	list=6%	signal=30%	PAX5/BLK/CD19/CD22/FCRL3/STAP1/PRKCB/GCSAM
GOBP_ALDITOL_METABOLIC_PROCESS	22	-0.799065	-1.71212	0.00144074	0.0280258	0.0245675	648	tags=36%	list=4%	signal=35%	GALK1/GOT1/TPI1/MOGAT1/LEP/MOGAT3/PCK1/ANGPTL3
GOBP_DIGESTIVE_SYSTEM_PROCESS	93	-0.625177	-1.67155	0.0014412	0.0280258	0.0245675	1804	tags=33%	list=10%	signal=30%	LDLR/SLC2A5/CCKBR/SNX10/CHRM5/CEL/SGK1/SOX9/MUC13/NOD2/FABP2/TYMP/AKR1C1/AQP5/SLC5A1/LEP/NPC1L1/RBP4/GCNT3/SERPINA3/HAMP/ABCG8/VIL1/ABCG5/CYP8B1/STATH/APOA4/SLC2A2/FABP1/APOA5/APOA1
GOMF_OXIDOREDUCTASE_ACTIVITY_ACTING_ON_PAIRED_DONORS_WITH_INCORPORATION_OR_REDUCTION_OF_MOLECULAR_OXYGEN_NAD_P_H_AS_ONE_DONOR_AND_INCORPORATION_OF_ONE_ATOM_OF_OXYGEN	47	-0.715354	-1.73093	0.00144816	0.0281071	0.0246388	2043	tags=38%	list=11%	signal=34%	AKR1C2/CYP27A1/AKR1C3/FMO1/CYP27B1/CYP4F11/CYP4F3/CYP4F2/CYP4A22/CYP2C9/AKR1C1/CYP7A1/AKR1C4/CYP2B6/AKR1D1/CYP2E1/CYP4A11/CYP3A4
GOMF_NEUROTRANSMITTER_RECEPTOR_ACTIVITY_INVOLVED_IN_REGULATION_OF_POSTSYNAPTIC_MEMBRANE_POTENTIAL	43	0.602258	1.78561	0.00146702	0.0284118	0.0249058	685	tags=28%	list=4%	signal=27%	GABRG1/GRIN3A/CHRNA2/CHRNB2/CHRNA3/GRIK3/GABRA1/GRID2/GABRG3/GABRB1/GRIA1/GRIK4
GOBP_INSULIN_SECRETION	196	0.397828	1.4986	0.00146948	0.0284118	0.0249058	1189	tags=16%	list=6%	signal=15%	NEUROD1/GCG/CHGA/UCN3/CACNA1A/MTNR1B/RFX6/BLK/TFAP2B/CACNA2D2/CNR1/GLP1R/CRH/CPLX3/PTPRN2/CACNA1D/FFAR1/ADRA2A/ISL1/GPLD1/BRSK2/FOXA2/CACNA1E/STXBP5L/ICA1/GHRL/PDX1/DRD2/FAM3B/UCP2/FAM3D
GOMF_ANION_TRANSMEMBRANE_TRANSPORTER_ACTIVITY	433	-0.472686	-1.42181	0.00150256	0.0289959	0.0254179	2478	tags=22%	list=13%	signal=20%	SLC28A3/SLC24A3/SLC22A4/SLC2A9/CLIC4/SLC26A2/SLC16A12/SLC16A10/LRRC8A/SLC2A4/SLC3A2/SLC16A2/SEC61G/SLC7A2/FLVCR2/SLC6A13/SLC38A5/ABCB6/GLRA2/SLC16A4/VDAC2/SLC7A5/SLC7A4/SLC24A2/SLC9A3R1/SLC7A14/SLC10A1/SLC2A5/SLC6A14/SLC1A1/SLC12A8/GJA1/SLC25A21/SLC66A1L/SLC19A3/SLC6A2/SLC2A3/SLC22A3/SLCO4A1/SLC16A3/SLC2A14/RHAG/SLC7A8/SLC38A4/SLC47A1/SLC3A1/SLC2A1/SLC22A16/SLCO1B7/SLC22A2/GABRA5/CLCA2/SLC39A14/S…
GOBP_POSITIVE_REGULATION_OF_HISTONE_H3_K4_METHYLATION	18	0.742113	1.8599	0.00151361	0.0291536	0.0255562	1225	tags=11%	list=7%	signal=10%	GCG/MYB
GOBP_REGULATION_OF_HORMONE_LEVELS	481	-0.46159	-1.39119	0.00153012	0.0294156	0.0257858	2539	tags=28%	list=14%	signal=25%	ADH6/RAB11FIP5/CTSZ/NR1D1/PCSK1N/PNPLA4/EFNA5/NMB/IL6/ENPEP/CYP46A1/OXCT1/SLC16A10/ENY2/NMU/HSD17B12/SLC16A2/HCAR2/APLN/GHRHR/SCG5/LHB/CYP2S1/SLC30A8/ALDH1A1/ATP1A1/ADCY8/AKR1C2/CTSK/FFAR3/RBP1/INHA/SLC7A5/AKR1C3/MME/CASR/SYT9/HIF1A/P2RY1/HSD3B2/BCO2/NR1H4/EGFR/ADH1B/GPR68/LIF/GJA1/BMP8A/TG/SRD5A1/ADORA1/EDN3/CYP27B1/CYP19A1/SLCO4A1/STC2/INHBA/GHR/UGT2B7/EDN1/SLC7A8/CTSL/FOXD1/ANXA1/SRD5A2/SLC2A1…
GOBP_GLUTAMINE_FAMILY_AMINO_ACID_METABOLIC_PROCESS	73	-0.653074	-1.68435	0.00153974	0.0294956	0.0258559	1866	tags=30%	list=10%	signal=27%	GGT1/MTHFS/ADSS1/FAH/NR1H4/ART4/OAT/GCLM/PRODH/GFPT2/SLC7A11/AMDHD1/HAL/GLYATL1/CPS1/DAO/PRODH2/FTCD/OTC/UROC1/ARG1/TAT
HP_TENDON_XANTHOMATOSIS	12	-0.87498	-1.70353	0.00154012	0.0294956	0.0258559	2041	tags=83%	list=11%	signal=74%	CYP27A1/LDLR/APOE/GHR/TTPA/PCSK9/ABCG8/ABCG5/APOA2/APOB
GOBP_LYMPHOCYTE_MEDIATED_IMMUNITY	243	-0.523417	-1.52575	0.00155439	0.0297127	0.0260462	2460	tags=22%	list=13%	signal=20%	C1S/IL6/C2/C4B/ZP3/TLR8/ULBP1/PVR/RSAD2/NLRP3/C1R/TFRC/SERPING1/C1QB/TNFSF4/IL10/LAG3/C1QC/HLA-DQB1/C1QA/TGFB1/SH2D1B/JAG1/IL18/ICAM1/PRF1/FCER1G/CLC/NOD2/C3/CLCF1/CFI/ULBP2/IL1B/IL20RB/IL13RA2/HLA-G/AZGP1/C8G/C5/LEP/SERPINB4/C4BPB/C6/C4BPA/HPX/ARG1/MASP2/MBL2/C8B/C9/APCS/C8A/CRP
GOBP_CEREBRAL_CORTEX_CELL_MIGRATION	38	0.635445	1.84086	0.00155786	0.0297228	0.0260551	1672	tags=24%	list=9%	signal=22%	POU3F2/CDK5R2/ARX/DAB1/NKX2-1/FOXG1/CDK5R1/CCDC141/FGF13
HP_POOR_APPETITE	32	-0.750956	-1.71313	0.00156265	0.0297579	0.0260859	1781	tags=22%	list=10%	signal=20%	NAGS/TGFB1/PALLD/TYMP/KRT10/KRT1/SLC2A2
GOBP_NEGATIVE_REGULATION_OF_BONE_MINERALIZATION	16	-0.854767	-1.73252	0.00158436	0.0301148	0.0263987	1870	tags=62%	list=10%	signal=56%	HIF1A/CCR1/SRGN/SOX9/GREM1/ECM1/ENPP1/CCL3/STATH/AHSG
GOBP_INTERLEUKIN_8_PRODUCTION	80	-0.642077	-1.68452	0.00158874	0.0301413	0.026422	3130	tags=36%	list=17%	signal=30%	STAT3/TNF/KLF4/AFAP1L2/ANXA4/HSPA1A/IL6/TLR8/TMSB4X/DDIT3/IL10/F2RL1/LILRA2/CD14/CHI3L1/NOD2/TLR2/ANXA1/FFAR2/IL1B/SERPINE1/NLRP10/F3/LEP/LRRC19/GDF2/LBP/APOA2/CRP
HP_DECREASED_HDL_CHOLESTEROL_CONCENTRATION	15	-0.856409	-1.73117	0.00162144	0.0306881	0.0269013	137	tags=27%	list=1%	signal=26%	APOE/MTTP/APOA5/APOA1
GOBP_CARDIAC_MUSCLE_TISSUE_DEVELOPMENT	185	-0.552646	-1.57686	0.00162363	0.0306881	0.0269013	2811	tags=32%	list=15%	signal=27%	FOXC1/RGS4/JPH2/ZFPM2/TGFBR1/HEG1/SHOX2/RYR2/PLN/CCNB1/SGCB/TNNI3/TNNT2/SGCZ/ALPK2/TBX20/GATA5/NDRG4/FGF2/TGFB1/TPM1/GJA1/RGS2/WNT2/SOX6/MYH11/AKAP6/LRP2/NOG/SGCD/EDN1/GREM1/ADRA1A/G6PD/DKK1/TGFB2/MYO18B/WT1/SGCG/COL11A1/MYLK2/DSP/TCAP/NRG1/NEB/ACTC1/NKX2-5/CAV3/BMP10/HAND1/TTN/GATA4/RBP4/MYL2/ACTN2/HAMP/ANKRD1/NRAP/CSRP3
GOBP_NEUROTRANSMITTER_SECRETION	150	0.420533	1.54741	0.00163742	0.030891	0.0270791	2476	tags=25%	list=13%	signal=22%	SYT4/GRIN3A/GAD2/CHRNA3/HRH3/DOC2A/CNR1/CPLX3/SYP/SYN2/SYT5/UNC13A/PTPRN2/ADRA2A/CPLX2/SYT6/STXBP5L/PPFIA2/PRKCB/DRD2/SNCG/UNC13C/GAD1/CADPS/RPH3A/SYN3/OTOF/NRXN1/GPER1/RIMS4/CPLX1/GRIK5/PPP1R9A/CHRNB4/ADCY1/PRRT2/HTR1B/SLC4A8
HP_ABNORMAL_CIRCULATING_AROMATIC_AMINO_ACID_CONCENTRATION	13	-0.871574	-1.73508	0.0016621	0.0312401	0.0273852	273	tags=46%	list=1%	signal=46%	KYNU/FAH/FTCD/PAH/HPD/TAT
HP_NEMALINE_BODIES	14	-0.865806	-1.72296	0.0016621	0.0312401	0.0273852	1746	tags=71%	list=9%	signal=65%	TPM2/ACTA1/MYO18B/TNNT1/RYR1/NEB/MYPN/KLHL41/NEFL/LMOD3
GOCC_M_BAND	23	-0.798429	-1.72737	0.00167227	0.0313729	0.0275015	2200	tags=48%	list=12%	signal=42%	MYOM1/ALDOA/ENO1/SMTNL2/CRYAB/MYOM2/MYOM3/SMPX/KLHL41/LMOD3/LMOD2
GOMF_FATTY_ACID_BINDING	35	-0.747645	-1.74106	0.00170093	0.0317903	0.0278675	1926	tags=49%	list=10%	signal=44%	ACOX2/PMP2/GSTP1/CYP4F11/ALOX5AP/FABP2/S100A9/APOC1/FABP4/UGT1A8/FABP5/HNF4A/S100A8/AFP/AFM/FABP1/ALB
HP_ABNORMAL_URINARY_ELECTROLYTE_CONCENTRATION	96	-0.613532	-1.6462	0.00170303	0.0317903	0.0278675	2050	tags=29%	list=11%	signal=26%	ATP1A1/FAM20A/CASR/SLC9A3R1/HSD3B2/TGFB1/BICC1/ATP6V0A4/CDKN1C/FCGR2A/CLDN19/AVPR2/ENPP1/KCNJ18/FXYD2/MLXIPL/CLDN10/ABCC6/CYP11A1/CLDN16/EGF/SLC12A3/CFTR/HNF4A/NR0B1/CACNA1S/ALDOB/SLC2A2
GOBP_FAT_SOLUBLE_VITAMIN_METABOLIC_PROCESS	44	-0.706412	-1.6976	0.00170395	0.0317903	0.0278675	2107	tags=39%	list=11%	signal=34%	VDR/CYP27A1/PLTP/RBP1/SNAI2/CBR1/CYP27B1/LRP2/CYP4F11/CYP4F3/TTPA/CYP4F2/LRAT/CYP11A1/RBP2/GC/CYP3A4
HP_ABNORMALITY_OF_THE_MIDDLE_EAR_OSSICLES	18	-0.823774	-1.71613	0.00171202	0.031882	0.0279478	2002	tags=56%	list=11%	signal=50%	EYA1/GDF6/GJB6/COL1A1/COL1A2/NOG/TFAP2A/ENPP1/ABCC6/GJB2
HP_INFANTILE_SPASMS	85	0.486965	1.64425	0.00173869	0.0323192	0.0283311	610	tags=8%	list=3%	signal=8%	ACTL6B/DCX/ARX/GRIN2B/FOXG1/GABBR2/APC2
GOCC_MYOSIN_II_COMPLEX	18	-0.822973	-1.71446	0.00174343	0.0323411	0.0283503	1498	tags=44%	list=8%	signal=41%	MYL9/MYH11/MYH13/MYH8/MYLPF/MYH2/MYL1/MYH1
HP_OPTIC_NEUROPATHY	57	-0.671943	-1.66161	0.00174837	0.0323411	0.0283503	373	tags=9%	list=2%	signal=9%	PCSK9/ABCG8/ABCG5/AGXT/APOB
GOCC_INTERCALATED_DISC	48	-0.695445	-1.68558	0.00174947	0.0323411	0.0283503	2388	tags=38%	list=13%	signal=33%	PGM5/GJA5/TMEM65/KCNJ2/YWHAH/ATP1A1/GJA1/CDH2/AKAP6/ACTN1/SLC2A1/DSC2/DSP/DES/CAV3/HAMP/NRAP/MYH1
HP_FATIGABLE_WEAKNESS_OF_BULBAR_MUSCLES	54	-0.686206	-1.67659	0.00176146	0.0324713	0.0284645	1746	tags=30%	list=9%	signal=27%	TPM2/MAP3K20/TREM2/ACTA1/DKK1/ANG/HACD1/PPARGC1A/DES/PON3/NEB/MYPN/DAO/KLHL41/MYL2/PON1
GOBP_NEGATIVE_REGULATION_OF_ENDOTHELIAL_CELL_APOPTOTIC_PROCESS	27	-0.787848	-1.75729	0.00176293	0.0324713	0.0284645	1047	tags=22%	list=6%	signal=21%	SERPINE1/ANGPTL4/FGF21/FGG/FGB/FGA
GOBP_ORGANIC_HYDROXY_COMPOUND_CATABOLIC_PROCESS	73	-0.649463	-1.67504	0.0017861	0.0327786	0.0287338	2041	tags=32%	list=11%	signal=28%	CYP27A1/MIOX/AKR1C3/MT3/FAH/MAOB/IMPA2/CEL/CYP27B1/APOE/ALDH1B1/CYP4F11/CYP4F3/HSD17B6/CYP4F2/SLC6A3/ADH7/CYP7A1/ADH4/AKR1B10/AKR1D1/CYP4A11/HAO1
GOMF_CARBOHYDRATE_DERIVATIVE_TRANSMEMBRANE_TRANSPORTER_ACTIVITY	50	-0.692278	-1.68669	0.0017861	0.0327786	0.0287338	1031	tags=16%	list=6%	signal=15%	SLC22A2/SLC17A3/SLC28A1/SLC5A1/SLC17A1/SLC28A2/SLC22A1/SLC17A2
HP_DYSPNEA	358	-0.483813	-1.43902	0.0017915	0.0328182	0.0287685	2745	tags=22%	list=15%	signal=19%	EPHB4/COX7B/JPH2/ZFPM2/PLEC/OPTN/SCO2/FBN1/TGFBR1/PON2/GAA/ACTA2/TNNI3/ETFB/NAGS/MEGF10/PSAP/TNNT2/SERPING1/TBX20/TBX4/NPM1/CHRNB1/CASR/FAM20C/LDLR/MFAP5/OTX2/COL1A2/ITGA3/MYH11/SOX9/TREM2/CHRND/LAMB3/NOD2/TUBB4A/EDN1/SCN4A/PGM1/BMPER/LOX/ENPP1/CAV1/TGFB2/ANG/DSC2/KRT17/PPARGC1A/DSP/FLNC/ABCC6/LAMA3/PON3/NEB/ACTC1/SLC12A3/KRT16/NKX2-5/KCNA1/LAMC2/CFTR/SPP1/SLC18A3/HBB/MYPN/DAO/PCSK9/TTN/GATA4/ALA…
HP_ABNORMAL_HEART_SOUND	31	-0.768219	-1.73754	0.00180881	0.0330754	0.028994	601	tags=35%	list=3%	signal=34%	TBX20/GATA5/LDLR/GJA1/ACTC1/NKX2-5/PCSK9/GATA4/ABCG8/ABCG5/APOB
HP_HYPERHIDROSIS	128	-0.583988	-1.61259	0.00182767	0.03336	0.0292435	1674	tags=24%	list=9%	signal=22%	COL6A3/COL6A2/EDN3/PERP/COL6A1/LAMB3/CLCF1/GDNF/CTSB/PRNP/KCNJ18/DSG1/KRT17/LAMA3/COL17A1/SLC12A3/KRT16/KCNA1/LAMC2/HNF1A/HNF4A/SERPINB7/KRT5/KRT14/KRT9/KRT6A/CACNA1S/KRT6B/KRT1/ALDOB/TAT
GOBP_LIPID_DIGESTION	19	-0.824872	-1.72979	0.00183638	0.0334499	0.0293223	797	tags=47%	list=4%	signal=45%	AKR1C1/LEP/NPC1L1/ABCG8/ABCG5/CYP8B1/APOA4/APOA5/APOA1
GOBP_REGULATION_OF_EXTRINSIC_APOPTOTIC_SIGNALING_PATHWAY_VIA_DEATH_DOMAIN_RECEPTORS	55	-0.669745	-1.63945	0.00183922	0.0334499	0.0293223	2233	tags=20%	list=12%	signal=18%	ATF3/ITPRIP/PMAIP1/THBS1/ICAM1/HMOX1/SERPINE1/HGF/FGG/FGB/FGA
HP_POOR_GROSS_MOTOR_COORDINATION	16	0.786604	1.9211	0.00184729	0.0335364	0.0293981	869	tags=31%	list=5%	signal=30%	DCX/NPAP1/SNRPN/KCNQ2/SNORD116-1
HP_ABNORMAL_URINE_PHOSPHATE_CONCENTRATION	29	-0.764481	-1.72245	0.00185616	0.0336371	0.0294864	1986	tags=28%	list=11%	signal=25%	FAM20A/CASR/SLC9A3R1/ENPP1/ABCC6/HNF4A/ALDOB/SLC2A2
GOBP_ANTERIOR_POSTERIOR_PATTERN_SPECIFICATION	181	0.389334	1.4514	0.00187035	0.0338335	0.0296586	2717	tags=27%	list=15%	signal=23%	NEUROD1/TBXT/TDGF1P3/MSX1/EMX2/TBX3/DLL3/HOXB8/MESP1/TDGF1/NKX3-1/DCANP1/DMRT2/TIFAB/FOXA2/CER1/WNT3A/TBX1/HOXC5/HES6/ALDH1A2/HOXB3/HOXA6/PAX1/HOXA2/LFNG/FEZF1/BMP2/HOXC6/GPC3/ACVR2B/HOXB5/HOXA9/FOXH1/PGAP1/HOXB6/LEF1/HOXB4/HOXA3/SHH/MEOX2/HOXD3/BTG2/FRS2/TDRD5/NKD1/HOXA5/HOXC4/NR2F2
GOBP_PROTEIN_OXIDATION	14	-0.861739	-1.71487	0.00187558	0.0338584	0.0296804	1123	tags=29%	list=6%	signal=27%	LOXL2/LOX/APOA2/APOA1
HP_AMYLOIDOSIS	26	-0.786529	-1.73618	0.00187842	0.0338584	0.0296804	1505	tags=38%	list=8%	signal=35%	MEFV/APOE/PRNP/OSMR/MMP1/IL31RA/TTR/SAA1/APOA1/FGA
GOBP_POSITIVE_REGULATION_OF_CATABOLIC_PROCESS	435	-0.467763	-1.40763	0.00188537	0.0338794	0.0296988	2145	tags=11%	list=12%	signal=10%	DACT1/ENPP7/BAG2/RALB/BAG3/PRXL2C/BNIP3L/HIF1A/TRIB3/MEFV/LDLR/GPD1/GJA1/RNF217/ADORA1/NUPR1/MSN/APOE/HMOX1/RBM24/SOX9/PFKFB3/LRP2/TREM2/PLK2/NOD2/SNCA/RGN/BNIP3/IL1B/CAV1/MLXIPL/LIN28B/SH3RF2/EGF/CAV3/TRIM71/ASB5/PCSK9/FGF21/C4BPB/TRIML2/HAMP/C4BPA/ANGPTL3/APOA4/APOA2/FABP1/APOA5/APOA1
GOCC_ENDOCYTIC_VESICLE	300	-0.491449	-1.45336	0.00188629	0.0338794	0.0296988	2978	tags=23%	list=16%	signal=20%	ABCA1/AMN/LRP1/LAMP1/CYBB/MYO1E/WNT6/HSP90B1/CLTB/CLTCL1/UBC/RAB11FIP5/ITGB5/AP2S1/PLD1/ZYX/RAB23/PLA2G5/RAB32/SPARC/VIM/DYSF/COLEC12/RAB34/RAB31/HLA-DQB1/HLA-DRB5/ITGAV/LAMP2/LDLR/MSR1/EGFR/ATP6V0A4/EHD2/LTF/APOE/GNLY/CD163/ROR2/LRP2/NOD2/HBEGF/RAB38/TLR2/NCF2/TYRP1/DPP4/AVPR2/SLC11A1/SPHK1/MARCO/CAV1/ANXA3/WNT7A/CACNG8/CAMK2A/HLA-G/DMBT1/ATP6V0D2/HBA1/HBA2/SLC18A3/HBB/SAA1/TF/HPX/APOB/HP/APOA1
GOBP_POSITIVE_REGULATION_OF_CHOLESTEROL_EFFLUX	21	-0.802928	-1.70968	0.00190607	0.0341742	0.0299572	1505	tags=33%	list=8%	signal=31%	PLTP/APOE/CAV1/ABCA12/CES1/PON1/APOA1
GOBP_GAMMA_AMINOBUTYRIC_ACID_SIGNALING_PATHWAY	25	0.708481	1.91517	0.00191276	0.0342334	0.0300091	596	tags=28%	list=3%	signal=27%	GABRG1/GABRR3/HTR1A/GABRA1/GABRG3/GABRB1/GABBR2
GOCC_LOW_DENSITY_LIPOPROTEIN_PARTICLE	12	-0.872348	-1.69841	0.00193657	0.0345443	0.0302816	1804	tags=58%	list=10%	signal=53%	LDLR/MSR1/APOE/APOM/APOF/APOB/APOA1
HP_HYPERGONADOTROPIC_HYPOGONADISM	55	-0.668132	-1.6355	0.00194069	0.0345443	0.0302816	1598	tags=20%	list=9%	signal=18%	SAMD9/CYP19A1/SOX9/TYMP/LHCGR/WT1/LEP/NR0B1/GATA4/NR5A1/AHSG
GOMF_RECEPTOR_REGULATOR_ACTIVITY	414	-0.467105	-1.40402	0.00194206	0.0345443	0.0302816	2130	tags=34%	list=12%	signal=30%	TNFSF14/CSF1/APLN/SECTM1/LHB/TSLP/PF4/FGF1/IL37/EDN2/GPI/TIMP1/TNFSF4/PDGFC/IL10/WNT16/INHA/LY6E/STC1/FAM3C/PXDN/CALCA/SEMA3E/FGF2/GDF6/TGFB1/BMP1/LIF/JAG1/BMP8A/TG/CCL28/WNT11/EFEMP1/CCL4/WNT2/IL18/NAMPT/TNFRSF11B/CCL24/EDN3/IL32/LEFTY1/STC2/VEGFC/INHBA/CXCL10/HBEGF/CLCF1/GDNF/EDN1/CSF3/TYMP/GREM1/IFNE/PGF/IL1B/POMC/DPP4/GPNMB/TNFSF9/CCL20/CXCL2/RETNLB/DKK1/CCL18/CCL26/CCL8/CCL25/TGFB2/CCL3/CCL1…
GOMF_OXIDOREDUCTASE_ACTIVITY_ACTING_ON_PAIRED_DONORS_WITH_INCORPORATION_OR_REDUCTION_OF_MOLECULAR_OXYGEN	152	-0.55779	-1.56336	0.0019438	0.0345443	0.0302816	2167	tags=28%	list=12%	signal=25%	CYP2S1/SCD5/AKR1C2/CYP27A1/ASPH/PTGIS/AKR1C3/P4HA1/PLOD1/PTGS2/FMO1/DEGS1/CYP27B1/HMOX1/CYP19A1/CYP4F11/CYP4F3/TYRP1/PTGS1/P3H2/P4HA2/CYP3A7/CYP3A43/CYP4F2/CYP4A22/CYP2C9/AKR1C1/PLOD2/CYP11A1/CYP7A1/BBOX1/CYP2C8/AKR1C4/CYP2B6/PAH/CYP2A7/AKR1D1/CYP2E1/CYP2A6/CYP8B1/CYP4A11/CYP3A4
HP_JAUNDICE	178	-0.529046	-1.50261	0.00194728	0.0345454	0.0302826	1881	tags=20%	list=10%	signal=18%	GPI/ALDOA/CASR/HSD3B7/NR1H4/PALLD/JAG1/TG/CLDN1/LIPA/SPTB/PRF1/DCDC2/RHAG/G6PD/SLC2A1/CPA1/SPTA1/PRSS1/NKX2-5/SLCO1B3/CFTR/HBB/ABCB11/SLC30A10/HNF4A/PKLR/ABCC2/EPB42/SLC4A1/SERPINA1/SLCO1B1/AKR1D1/HBG2/ALDOB
GOBP_POSITIVE_REGULATION_OF_PEPTIDYL_SERINE_PHOSPHORYLATION	94	0.484988	1.67511	0.00195595	0.0346238	0.0303513	114	tags=7%	list=1%	signal=7%	GCG/IFNA21/IFNA7/IFNA4/IFNA10/OPRD1/TCL1A
HP_TRANSIENT_ISCHEMIC_ATTACK	54	-0.68401	-1.67123	0.00195855	0.0346238	0.0303513	3914	tags=50%	list=21%	signal=39%	THSD1/GATA6/ACTG1/CALR/MYBPC3/PRKG1/LMNA/MYLK/TLL1/THPO/FBN1/ACTB/TGFBR1/ACTA2/TBX20/HTRA1/MFAP5/COL3A1/MYH11/LOX/ENPP1/TGFB2/ABCC6/ACTC1/NKX2-5/GATA4/GDF2
GOCC_EARLY_ENDOSOME	365	-0.488412	-1.45492	0.00197997	0.0349415	0.0306298	1974	tags=13%	list=11%	signal=12%	RAB31/F2RL1/MME/LDLR/SORCS2/MYO1B/EGFR/SLC1A1/GJA1/CLVS2/EHD2/LTF/PMEPA1/APOE/PTP4A1/PDLIM4/RAB38/ANXA1/NTRK2/GPNMB/DKK1/RHOD/SPHK1/CAV1/SLC39A14/CD274/HSD17B6/OSBPL6/KREMEN2/MELTF/HLA-G/ATP6V0D2/PLA2G4E/PLA2G4B/DNER/SLC5A1/CFTR/SH3GL3/SLC30A10/PCSK9/ANGPTL3/TF/APOA4/APOA2/APOB/APOA5/APOA1/APOC3
HP_LIMB_MUSCLE_WEAKNESS	235	-0.517668	-1.5022	0.00199362	0.035121	0.0307872	3794	tags=31%	list=21%	signal=25%	GARS1/RAB7A/MPV17/HMBS/SLC25A4/HSPB8/CHRNA1/YARS1/CYP7B1/AMPD3/SMO/CPOX/HARS1/NF2/BVES/LDB3/LMNA/FGD4/HINT1/HSPD1/NIPA1/CFL2/HK1/ANO5/FAM126A/SQSTM1/EGR2/PLEC/SCO2/SACS/CD59/DYSF/LRP12/FHL1/ATP1A1/CHRNB1/MME/BIN1/PLOD1/ADSS1/TPM2/SLC25A21/CHRND/ACTA1/TYMP/PRNP/SCN4A/KY/CRYAB/KCNJ18/CAV1/REEP1/SGCG/GJB1/FLNC/DES/TCAP/RYR1/POPDC3/NEB/SLC18A3/MYPN/KLHL41/TTN/MYOT/HSPB3/NEFL/L1CAM/LMOD3/CACNA1S/ACTN2…
GOBP_BILE_ACID_AND_BILE_SALT_TRANSPORT	32	-0.745255	-1.70012	0.0020091	0.0353323	0.0309724	1036	tags=47%	list=6%	signal=44%	SLC10A1/NR1H4/SLCO1B7/AKR1C1/NR0B2/CYP7A1/AQP9/SLC10A6/SLC27A5/SLCO1B3/ABCB11/SLC10A2/ABCC2/AKR1C4/SLCO1B1
GOBP_REGULATION_OF_MUSCLE_HYPERTROPHY	53	-0.668513	-1.62432	0.00201679	0.0354059	0.0310369	3478	tags=42%	list=19%	signal=34%	TNFRSF1A/PI16/PPARA/LMNA/GLRX3/IGFBP5/RGS4/ERRFI1/ATP2B4/GATA5/LMCD1/RGS2/AKAP6/EDN1/ADRA1A/G6PD/HAND2/AGT/CAV3/BMP10/MLIP/HAMP
GOBP_DETOXIFICATION_OF_INORGANIC_COMPOUND	14	-0.859847	-1.7111	0.00202806	0.035542	0.0311563	1158	tags=71%	list=6%	signal=67%	MT3/MT1F/MT1M/MT1X/MT1E/MT2A/MT1G/MT1H/ABCC2/MT1B
HP_FACIAL_DIPLEGIA	41	-0.7224	-1.7137	0.00203703	0.0356211	0.0312256	1817	tags=29%	list=10%	signal=26%	BIN1/TPM2/SPEG/ACTA1/CRYAB/RYR1/NEB/MYPN/KLHL41/TTN/SOST/LMOD3
GOBP_CEREBELLAR_PURKINJE_CELL_LAYER_DEVELOPMENT	21	0.734277	1.88776	0.00203962	0.0356211	0.0312256	63	tags=10%	list=0%	signal=10%	SEZ6/KLHL1
GOMF_CARBOXYLIC_ESTER_HYDROLASE_ACTIVITY	133	-0.573814	-1.59107	0.00205113	0.0357604	0.0313477	1785	tags=29%	list=10%	signal=26%	NDST1/ESD/CES2/PON2/PNPLA4/PLA2G5/PRDX6/MGLL/ACOT9/ACOT7/ACHE/CES3/CEL/CES5A/LIPA/PNPLA1/CLC/BCHE/RGN/PNPLA3/PLAAT2/PLA2G3/CA2/LIPF/PON3/AADACL2/PLA2G4E/PLA2G4B/CA1/ASPG/PNLIPRP3/CES1/ACOT12/LGALS13/PLA2G12B/BAAT/AADACL3/PON1
GOBP_INNATE_IMMUNE_RESPONSE_IN_MUCOSA	21	-0.799593	-1.70258	0.00205856	0.0357666	0.0313531	1619	tags=33%	list=9%	signal=30%	LTF/NOD2/CAMP/RNASE2/DEFB1/DEFA6/APOA4
HP_SHORT_1ST_METACARPAL	21	-0.79957	-1.70253	0.00205856	0.0357666	0.0313531	1370	tags=19%	list=7%	signal=18%	NOG/GDF5/DLK1/RTL1
GOBP_THYMIC_T_CELL_SELECTION	22	0.716993	1.86343	0.00208136	0.0361007	0.031646	3480	tags=64%	list=19%	signal=52%	AIRE/CCR7/ZAP70/GATA3/CD28/CD3E/CD3D/CARD11/CD3G/SHH/PTPRC/TOX/ITPKB/DOCK2
GOCC_GABA_RECEPTOR_COMPLEX	19	0.750438	1.8914	0.00216989	0.0375718	0.0329356	597	tags=37%	list=3%	signal=36%	GABRG1/GABRR3/GABRA1/GABRG3/GABRB1/GABBR2/GABRP
GOBP_RESPONSE_TO_DRUG	346	-0.486808	-1.44604	0.00217361	0.0375719	0.0329356	1794	tags=21%	list=10%	signal=19%	SLC10A1/ADSS1/MAOB/HMGA2/EGFR/SLC1A1/SRD5A1/COL1A1/THBS1/ICAM1/TNFRSF11B/SLC6A2/ITGA3/HMOX1/GCLM/SLC22A3/VEGFC/INHBA/SOD2/MYC/EDN1/NNMT/BCHE/ITGA2/NAT8/ANXA1/ADRA1A/IL1B/TDO2/LOX/S100A10/LGALS1/SCGB1A1/LDHA/SLC22A2/TGFB2/FOSL1/SLC6A3/CYP2C9/PPARGC1A/AK4/ABCC6/GAL/GRIN2A/CDH3/CA9/CRHBP/ACTC1/ALDH3A1/NPC1L1/APOBEC1/ABCB11/NR1I2/CYP2C8/ABCC2/CPS1/GATA4/FGF21/F7/SLC22A1/REN/CYP2B6/ANKRD1/ABCG8/CYP2A7…
GOBP_NEGATIVE_REGULATION_OF_LIPASE_ACTIVITY	16	-0.848012	-1.71882	0.00218219	0.0376559	0.0330093	1700	tags=56%	list=9%	signal=51%	ANXA8L1/RGS2/ANXA1/ANGPTL4/APOC1/ANGPTL3/APOA2/APOA1/APOC3
GOMF_CHAPERONE_BINDING	97	-0.614393	-1.64841	0.00220069	0.0379103	0.0332323	4116	tags=38%	list=22%	signal=30%	HSPA8/CLU/DNAJC1/DNAJA1/PFDN6/TIMM9/DNAJB6/SDF2L1/FNIP1/SOD1/STIP1/CALR/AHSA1/GRPEL2/HSPD1/BIRC5/GRN/FNIP2/CTSC/HSPE1/SACS/HSPA5/BAK1/DNAJB5/ATP1A1/BAG2/DNAJB4/BAG3/BIN1/CP/LRP2/PDPN/FN1/CFTR/FGB/PLG/ALB
GOBP_OXYGEN_TRANSPORT	14	-0.85662	-1.70468	0.00227203	0.0390096	0.034196	630	tags=71%	list=3%	signal=69%	MYC/HBA1/HBA2/HBE1/HBB/HBM/HBD/MB/HBG1/HBG2
HP_CEREBRAL_VENOUS_THROMBOSIS	10	-0.901264	-1.69901	0.00227222	0.0390096	0.034196	1102	tags=50%	list=6%	signal=47%	PGM1/PROC/HABP2/F2/SERPINC1
GOCC_PRESYNAPSE	473	0.321034	1.32118	0.0022869	0.0391951	0.0343586	2647	tags=23%	list=14%	signal=20%	SYT4/SLC18A1/GAD2/UCN3/OPRD1/ATCAY/KCNC1/SNAP91/SVOP/SV2C/HRH3/DOC2A/CNR1/CPLX3/PTN/SYP/CRHR2/SYN2/SH3GL2/GRIK3/SYT5/ATP2B3/SEPTIN1/UNC13A/PTPRN2/GRM2/DDC/GPM6A/CACNA1D/P2RX3/CDH10/GRIA1/GRM3/KCNJ3/TMEM163/SYT10/BSN/GRIK4/KCNA3/KCNJ10/KCNK2/PACSIN1/CPLX2/CTTNBP2/CDK5R1/KCTD16/CNTN5/RGS7BP/SYT6/GRAP/SLC6A4/WNT3A/PPFIA2/ICA1/KCNA2/PRKCB/DRD2/CCK/SNCG/UNC13C/RAB3C/PRRT1/GAD1/PPFIBP2/CADPS/CNTN6/NTNG…
GOBP_POSITIVE_REGULATION_OF_LIPID_BIOSYNTHETIC_PROCESS	77	-0.623751	-1.63361	0.00231077	0.0395372	0.0346584	2183	tags=29%	list=12%	signal=25%	SORBS1/ENPP7/FGF1/LDLR/NR1H4/CAPN2/PTGS2/CCN1/APOE/RAB38/RGN/ANXA1/IL1B/PLA2G3/PPARGC1A/MLXIPL/CYP7A1/ADM/HSD17B13/APOA4/APOA5/APOA1
HP_ABNORMALITY_OF_THE_NAIL	413	-0.466572	-1.40129	0.00233283	0.0398473	0.0349302	2025	tags=16%	list=11%	signal=15%	TBX4/CTSK/NPM1/SCN9A/CASR/EVC/HMGA2/EGFR/GJA1/GJB6/GJB3/FLNA/NXN/FTL/ITGA3/DLX3/PERP/LIPN/ROR2/VEGFC/CDKN1C/NOG/PNPLA1/LAMB3/TFAP2A/SOX11/BMPER/PITX1/DSG1/CSTA/ABCA12/ACTG2/WNT7A/KRT17/COL11A1/MLXIPL/DSP/MMP1/ALOX12B/LAMA3/COL17A1/GJB2/PKP1/SULT2B1/KRT16/GDF5/KCNA1/LAMC2/IL36RN/SDR9C7/HGD/KRT74/KRT5/KRT14/KRT81/TGM1/SHOX/SOST/KRT9/KRT6A/CDSN/DSG4/DLK1/KRT6B/HEPHL1/KRT1/RTL1/TAT
HP_HYPERPHOSPHATURIA	24	-0.794596	-1.72991	0.00236105	0.0402613	0.0352932	1881	tags=29%	list=10%	signal=26%	CASR/SLC9A3R1/ENPP1/ABCC6/HNF4A/ALDOB/SLC2A2
HP_EPIDERMOID_CYST	11	-0.884742	-1.6965	0.00239594	0.0407875	0.0357545	861	tags=45%	list=5%	signal=43%	ANTXR1/KRT17/KRT16/KRT6A/KRT6B
GOBP_MUSCLE_HYPERTROPHY	79	-0.633537	-1.66156	0.00242616	0.0412325	0.0361446	1806	tags=35%	list=10%	signal=32%	TNFRSF1A/PI16/PPARA/LMNA/GLRX3/IGFBP5/RGS4/ERRFI1/RYR2/ATP2B4/GATA5/LMCD1/RGS2/AKAP6/EDN1/ADRA1A/G6PD/HAND2/TCAP/AGT/LEP/CAV3/BMP10/TTN/GATA4/MLIP/HAMP/CSRP3
HP_ABNORMAL_ARTERIAL_PHYSIOLOGY	128	-0.578393	-1.59714	0.00244162	0.0414256	0.0363138	3517	tags=35%	list=19%	signal=29%	CALR/MYBPC3/PRKG1/FAS/LMNA/LIMK1/MYLK/TLL1/THPO/APP/C4A/IFIH1/FBN1/ACTB/TGFBR1/PLOD3/ACTA2/NAGS/TBX20/IL10/HTRA1/CCR1/MEFV/PLOD1/ACP5/MFAP5/COL1A1/COL1A2/COL3A1/MYH11/COL5A1/COL5A2/NT5E/LOX/ENPP1/TGFB2/ABCC6/ACTC1/SLC12A3/NKX2-5/SPP1/GATA4/GDF2/AGXT/SERPINC1
GOBP_REGULATION_OF_TRANSPOSITION	24	0.696459	1.87092	0.00244766	0.0414586	0.0363427	2416	tags=46%	list=13%	signal=40%	MORC1/DDX4/AICDA/TEX15/ZNF91/APOBEC3F/APOBEC3D/APOBEC3G/ZNF93/TDRD9/PIWIL1
HP_ABDOMINAL_PAIN	246	-0.516782	-1.51047	0.00246628	0.0416237	0.0364874	2450	tags=20%	list=13%	signal=17%	HEXB/IL6/TRIP13/NLRP3/SERPING1/NLRP12/DDIT3/IL10/NPM1/CASR/CCR1/MEFV/NR1H4/MITF/PALLD/CEL/EDN3/SPTB/NOD2/GDNF/MYC/TYMP/CFI/G6PD/TREH/CPA1/SI/MET/SPTA1/WT1/ACTG2/CLDN16/PRSS1/SLC12A3/NKX2-5/GCGR/CFTR/SPP1/HBB/ABCB11/ABCC2/EPB42/SLC4A1/F12/GUCY2C/ABCG8/SAA1/ALDOB
GOCC_POSTSYNAPTIC_MEMBRANE	243	0.365399	1.42811	0.00246876	0.0416237	0.0364874	2343	tags=26%	list=13%	signal=23%	GABRG1/GRIN3A/CHRNA2/OPRD1/CHRNB2/CHRNA3/GABRR3/LRFN2/CNTN2/GRIA2/GRIN2B/GRIA4/GRIK3/GABRA1/GRID2/LRRTM4/GABRG3/GABRB1/GRM2/CDH10/GRIA1/GRM3/GABBR2/GABRP/CHRM4/SORCS3/GRIK4/KCNA3/SHISA9/CNKSR2/KCTD16/RGS7BP/SLITRK2/DCC/SLC6A4/GRID2IP/ADAM22/DRD2/GRIN2C/GABRA3/PRRT1/GLRA3/RPH3A/RAPSN/CLSTN2/TIAM1/LHFPL4/PTPRT/DLG2/GABRD/GRIK5/CBLN1/CNIH2/CHRNB4/SLITRK3/ARRB1/NLGN3/ERBB4/ADCY1/GRIK2/GRID1/EPHA4
HP_FRAGILE_SKIN	29	-0.757589	-1.70692	0.00246976	0.0416237	0.0364874	3939	tags=76%	list=21%	signal=60%	UROD/COL7A1/CPOX/ITGB4/ITGA6/PLEC/C1S/ADAMTS2/PLOD1/COL1A1/COL1A2/COL3A1/ITGA3/COL5A1/LAMB3/COL5A2/DSP/MMP1/LAMA3/COL17A1/PKP1/LAMC2
HP_ABNORMAL_CIRCULATING_CITRULLINE_CONCENTRATION	14	-0.8542	-1.69986	0.0025465	0.0428457	0.0375586	387	tags=29%	list=2%	signal=28%	SLC7A7/CPS1/PCK1/OTC
GOBP_ENDOTHELIAL_CELL_PROLIFERATION	142	-0.565756	-1.58142	0.00257359	0.0431434	0.0378197	2372	tags=26%	list=13%	signal=23%	SULF1/SCG2/SPARC/APLN/IL10/NRP2/LRG1/HIF1A/FGF2/GJA1/WNT2/THBS1/CDH13/CCL24/CAV2/MMP14/APOE/HMOX1/VEGFC/ECM1/ITGB3/PGF/LOXL2/AGTR1/BMPER/CCL26/CAV1/ANG/PROK2/FGFBP1/EGF/F3/LEP/GDF2/ARG1/APOA1/APOH
HP_ABNORMAL_BLOOD_INORGANIC_CATION_CONCENTRATION	131	-0.561907	-1.55833	0.00257359	0.0431434	0.0378197	2107	tags=21%	list=11%	signal=19%	VDR/ATP1A1/CASR/ADAMTS3/SEMA3E/TRPM6/SNX10/CYP27B1/CDKN1C/CLDN19/GDNF/SLC3A1/KCNJ18/CAV1/SLC39A14/CCBE1/FXYD2/MLXIPL/CLDN10/CLDN16/EGF/SLC12A3/SLC5A1/SLC30A10/SLC4A1/CACNA1S/ALDOB/CYP3A4
HP_ELEVATED_URINARY_CARBOXYLIC_ACID	13	-0.862017	-1.71605	0.002577	0.0431434	0.0378197	130	tags=31%	list=1%	signal=31%	OXCT1/UROC1/HPD/TAT
GOBP_POSITIVE_REGULATION_OF_STEROL_TRANSPORT	30	-0.757326	-1.70982	0.00258195	0.0431548	0.0378296	1505	tags=33%	list=8%	signal=31%	ENPP7/PLTP/APOE/ANXA2/CAV1/ABCA12/CES1/PON1/CYP8B1/APOA1
GOBP_POSITIVE_REGULATION_OF_LIPID_TRANSPORT	78	-0.627587	-1.6457	0.00258998	0.0432176	0.0378847	1505	tags=23%	list=8%	signal=21%	APOE/CYP19A1/EDN1/ANXA2/IL1B/PLA2G3/CAV1/ABCA12/CYP4F2/RETN/LRAT/GAL/SPP1/CES1/PON1/CYP8B1/CYP4A11/APOA1
HP_MYOPATHY	285	-0.506571	-1.49337	0.00261629	0.0435848	0.0382066	2485	tags=21%	list=14%	signal=18%	PLN/TPI1/SGCB/TNNI3/DMD/DYSF/TNNT2/LRP12/FHL1/ALDOA/SGCA/NEXN/CAP2/BAG3/CHRNB1/LAMP2/BIN1/PLOD1/ADSS1/TPM2/COL12A1/TPM1/COL6A3/COL6A2/MAP3K20/DSE/PDE11A/COL6A1/GAS1/CHRND/PGK1/SGCD/ACTA1/SCN4A/CRYAB/HACD1/MYO18B/HAND2/SGCG/FLNC/TNNT1/DES/TCAP/RYR1/NEB/ACTC1/CAV3/SLC18A3/MYPN/KLHL41/TTN/MYOT/MYL2/LMOD3/CACNA1S/ACTN2/ANKRD1/MYH2/MTTP/CSRP3
HP_ABNORMALITY_OF_THE_MENSTRUAL_CYCLE	232	-0.512953	-1.48762	0.00262384	0.0436386	0.0382538	1844	tags=16%	list=10%	signal=15%	ANOS1/HSD3B2/SEMA3E/HMGA2/OTX2/AXL/CAVIN1/CYP19A1/PAPSS2/SOX9/CDKN1C/F10/GHR/ITGB3/SERPINE1/PLAU/CAV1/KISS1R/WT1/PROK2/WNT7A/SYCE1/TFR2/LEP/SOHLH1/NR0B1/GATA4/F7/NR5A1/BNC1/F11/F13B/HJV/F2/FGG/FGB/FGA
HP_ABNORMAL_URINE_PH	82	-0.627566	-1.65393	0.00262937	0.0436588	0.0382714	130	tags=15%	list=1%	signal=15%	TCN2/PDP1/PRDX1/OXCT1/ETFB/SUGCT/SLC25A21/HOGA1/UROC1/HPD/AGXT/TAT
GOBP_RESPONSE_TO_MUSCLE_ACTIVITY	24	-0.792557	-1.72547	0.00263882	0.0437438	0.038346	1870	tags=50%	list=10%	signal=45%	HIF1A/ADSS1/SRD5A1/POSTN/ITGA2/MYOG/PPARGC1A/AGT/NPC1L1/PRKAG3/ABCG8/ABCG5
GOMF_POSTSYNAPTIC_NEUROTRANSMITTER_RECEPTOR_ACTIVITY	55	0.548779	1.71398	0.00268238	0.0443932	0.0389152	1322	tags=33%	list=7%	signal=30%	GABRG1/GRIN3A/CHRNA2/CHRNB2/CHRNA3/HRH3/GRIK3/GABRA1/GRID2/GABRG3/GABRB1/GRIA1/CHRM4/GRIK4/ANXA9/DRD2/GRIN2C/GABRA3
GOBP_AROMATIC_AMINO_ACID_FAMILY_CATABOLIC_PROCESS	20	-0.804838	-1.70918	0.00270137	0.0446344	0.0391266	2057	tags=45%	list=11%	signal=40%	KYNU/IDO1/FAH/TDO2/HGD/ACMSD/PAH/HPD/TAT
GOCC_CELL_CELL_CONTACT_ZONE	68	-0.642796	-1.64272	0.00274128	0.0451951	0.0396182	2388	tags=46%	list=13%	signal=40%	CTNNA1/AHNAK/FLOT1/JAM3/FXYD1/DSG2/VCL/CTNNA3/ATP1B1/SCN1B/PGM5/GJA5/TMEM65/KCNJ2/YWHAH/ATP1A1/RAP2B/GJA1/PCDH9/CDH2/AKAP6/BAIAP2L2/ACTN1/SLC2A1/DSC2/DSP/DES/CAV3/HAMP/NRAP/MYH1
GOBP_VASOCONSTRICTION	73	-0.639227	-1.64864	0.0027481	0.0451951	0.0396182	2536	tags=38%	list=14%	signal=33%	DOCK5/ACTA2/KCNMB4/GJA5/APLN/CHRM3/EDN2/OXTR/BDKRB2/CASR/EGFR/GJA1/ICAM1/EDN3/EDN1/SMTNL2/ADRA1A/AGTR1/AVPR2/CAV1/HTR1D/ADM/AGT/LEP/FGG/FGB/CRP/FGA
GOMF_TRANSFERASE_ACTIVITY_TRANSFERRING_NITROGENOUS_GROUPS	22	-0.781196	-1.67384	0.00274872	0.0451951	0.0396182	1489	tags=36%	list=8%	signal=33%	BCAT1/OAT/GFPT2/GAPDH/GPT/AGXT2/AGXT/TAT
GOBP_NEGATIVE_REGULATION_OF_LIPID_TRANSPORT	31	-0.757606	-1.71354	0.0027608	0.0453202	0.0397278	1602	tags=39%	list=9%	signal=35%	ITGAV/THBS1/ADORA1/ITGB3/APOC1/CYP4F2/EGF/PCSK9/ABCG8/ABCG5/APOA2/APOC3
GOBP_VESICLE_MEDIATED_TRANSPORT_IN_SYNAPSE	187	0.387474	1.45894	0.00277578	0.0454922	0.0398786	2476	tags=22%	list=13%	signal=20%	SLC18A1/GRIN3A/SNAP91/DOC2A/FGF14/CNR1/CPLX3/SYP/SYN2/HPCA/SH3GL2/SYT5/UNC13A/DDC/ADRA2A/BSN/PACSIN1/CPLX2/BRSK2/CDK5R1/SYT6/WNT3A/STXBP5L/PPFIA2/PRKCB/DRD2/SNCG/UNC13C/CADPS/SYN3/OTOF/ITSN2/RIMS4/AMPH/CPLX1/GRIK5/NLGN3/DRD4/ADCY1/PRRT2/HTR1B/SLC4A8
GOBP_NEGATIVE_REGULATION_OF_AMINE_TRANSPORT	24	0.693096	1.86189	0.00278722	0.0455049	0.0398897	565	tags=29%	list=3%	signal=28%	CHGA/SYT4/AGTR2/HRH3/CNR1/CRH/ADRA2A
HP_NOCTURNAL_HYPOVENTILATION	15	-0.845055	-1.70822	0.00279002	0.0455049	0.0398897	1746	tags=60%	list=9%	signal=54%	TPM2/COL6A3/COL6A2/COL6A1/ACTA1/NEB/KLHL41/TTN/LMOD3
HP_RENAL_INSUFFICIENCY	332	-0.484097	-1.43521	0.00279005	0.0455049	0.0398897	2180	tags=17%	list=12%	signal=15%	NUP107/CHRM3/DACT1/KYNU/BNC2/IL10/EYA1/FAM20A/MME/THBD/CCR1/MEFV/FAH/ACP5/BICC1/JAG1/ITGA3/APOE/DCDC2/PAX6/LIPN/PGK1/NOD2/C3/CLDN19/CFI/SLC3A1/AVPR2/LDHA/CAV1/HPSE2/WT1/CFB/FN1/FXYD2/ABCA12/MLXIPL/MMP1/ALOX12B/CLDN10/CLDN16/RYR1/SULT2B1/SLC5A1/SPP1/HBB/HNF4A/SDR9C7/TGM1/CFHR3/REN/CACNA1S/SAA1/CFHR1/ALDOB/AGXT/CFHR5
GOBP_NEGATIVE_REGULATION_OF_REACTIVE_OXYGEN_SPECIES_METABOLIC_PROCESS	54	-0.674833	-1.64881	0.00279761	0.0455546	0.0399333	2282	tags=33%	list=12%	signal=29%	ATP2B4/IL10/PTGIS/MT3/HIF1A/SIRPA/TFAP2A/HK2/RGN/G6PD/BNIP3/CRYAB/MMP3/CAV1/PON3/SLC30A10/PAGE4/HP
GOBP_CATECHOLAMINE_SECRETION	46	0.578854	1.74454	0.00282076	0.0458367	0.0401806	1260	tags=33%	list=7%	signal=30%	CHGA/SYT4/FGF20/CHRNB2/AGTR2/HRH3/CNR1/CRH/SYT5/ADRA2A/SYT10/SYT6/KCNA2/DRD2/SNCG
HP_ABNORMAL_RENAL_ARTERY_MORPHOLOGY	24	-0.789924	-1.71974	0.002824	0.0458367	0.0401806	1804	tags=33%	list=10%	signal=30%	LDLR/JAG1/GDNF/MLXIPL/PCSK9/ABCG8/ABCG5/APOB
GOBP_DEVELOPMENTAL_MATURATION	241	0.36244	1.41616	0.00285425	0.0462323	0.0405274	1519	tags=15%	list=8%	signal=14%	SRRM4/ACTL6B/SEZ6/SYT4/SEMG2/SEMG1/ASCL1/CDK5R2/CNTN2/CCL21/SOX8/BCAN/SYP/CCL19/UNC13A/HOXB13/CNTNAP2/IHH/CCR6/CDK5R1/B4GALT6/FOXA1/GATA3/PABPC1L/ALDH1A2/GATA2/BCL2/UNC13C/SPINK1/TAL1/BMP2/RET/PPARG/WNT10B/CEBPA
HP_ABNORMAL_MORPHOLOGY_OF_THE_CHOROIDAL_VASCULATURE	20	-0.80268	-1.70459	0.00285752	0.0462323	0.0405274	1505	tags=40%	list=8%	signal=37%	FBN2/APOE/CFI/ENPP1/ABCC6/CFHR3/CFHR1/AGXT
GOBP_L_PHENYLALANINE_METABOLIC_PROCESS	11	-0.88209	-1.69141	0.00286631	0.0463005	0.0405871	459	tags=45%	list=2%	signal=44%	FAH/HGD/PAH/HPD/TAT
HP_ANURIA	12	-0.86473	-1.68357	0.00288197	0.0464792	0.0407438	1875	tags=75%	list=10%	signal=67%	THBD/C3/CFI/AGTR1/CFB/AGT/CFHR3/REN/CFHR1
HP_FINGERNAIL_DYSPLASIA	16	-0.842644	-1.70794	0.00289342	0.0465895	0.0408405	1690	tags=56%	list=9%	signal=51%	GJA1/NXN/ROR2/TFAP2A/KRT17/KRT16/SOST/KRT6A/KRT6B
GOMF_MONOOXYGENASE_ACTIVITY	94	-0.596045	-1.59645	0.00291044	0.0467891	0.0410155	2043	tags=31%	list=11%	signal=28%	AKR1C2/CYP27A1/PTGIS/AKR1C3/FMO1/CYP27B1/CYP19A1/CYP4F11/CYP4F3/TYRP1/CYP3A7/CYP3A43/CYP4F2/CYP4A22/CYP2C9/AKR1C1/CYP11A1/CYP7A1/CYP2C8/AKR1C4/CYP2B6/PAH/CYP2A7/AKR1D1/CYP2E1/CYP2A6/CYP8B1/CYP4A11/CYP3A4
GOBP_AROMATIC_AMINO_ACID_FAMILY_METABOLIC_PROCESS	31	-0.755817	-1.70949	0.00292481	0.0469455	0.0411525	2057	tags=35%	list=11%	signal=32%	KYNU/IDO1/FAH/HPDL/TDO2/HGD/TTC36/ACMSD/PAH/HPD/TAT
GOBP_CARDIAC_MUSCLE_TISSUE_MORPHOGENESIS	56	-0.672808	-1.6533	0.0029445	0.0471867	0.041364	2811	tags=46%	list=15%	signal=39%	FOXC1/ZFPM2/TGFBR1/HEG1/RYR2/TNNI3/TNNT2/TBX20/TGFB1/TPM1/WNT2/LRP2/NOG/TGFB2/COL11A1/MYLK2/DSP/TCAP/NRG1/ACTC1/NKX2-5/BMP10/HAND1/TTN/MYL2/ANKRD1
HP_UPPER_LIMB_SPASTICITY	18	0.719928	1.8043	0.00295372	0.0472403	0.041411	9	tags=6%	list=0%	signal=6%	ACTL6B
GOBP_INTERLEUKIN_1_PRODUCTION	104	-0.600649	-1.61983	0.00295719	0.0472403	0.041411	3329	tags=43%	list=18%	signal=36%	TNFAIP3/PYDC2/S100A13/P2RX7/STAT3/TNF/PANX1/APP/HK1/HAVCR2/LILRB4/NLRC4/ERRFI1/CASP1/GBP5/IL6/TLR8/MNDA/IFI16/TYROBP/NLRP3/NLRP12/IL10/LILRA5/F2RL1/LILRA2/MEFV/NR1H4/GSTP1/CARD17/TREM2/SIRPA/NOD2/ANXA1/SPHK1/SERPINB1/NLRP10/CCL3/IL1R2/CARD18/NLRP7/SAA1/ORM2/ORM1/APOA1
HP_FOLLICULAR_HYPERKERATOSIS	20	-0.800659	-1.7003	0.00298243	0.0475684	0.0416986	1745	tags=50%	list=9%	signal=45%	COL12A1/COL6A3/COL6A2/COL6A1/KRT17/KRT16/KRT81/KRT6A/DSG4/KRT6B
GOBP_CELLULAR_RESPONSE_TO_PEPTIDE_HORMONE_STIMULUS	305	-0.495362	-1.4654	0.00299934	0.0477579	0.0418647	3088	tags=25%	list=17%	signal=21%	SOCS3/SHC1/ATP6V0E1/LYN/ATP6V1A/ATP6V1C2/IGF1R/ATP6V1E1/ADCY7/ATP6V1B1/MYO5A/RARRES2/FBN1/ERRFI1/INHBB/GOT1/CPEB2/ATP6V1D/AP3S1/ATP6V1B2/SLC2A4/OTOP1/GHRHR/SORBS1/BAIAP2/ADCY8/RAB31/FFAR3/AGTRAP/CPEB1/TRIB3/NR1H4/ATP6V0A4/SRD5A1/GSTP1/GRB14/CAV2/PKM/ECHDC3/GHR/EDN1/PNPLA3/IL1B/AGTR1/LHCGR/ENPP1/CAV1/GLP2R/SLC39A14/GPT/CA2/MGARP/CAMK2A/CYP11A1/GJB2/ATP6V0D2/CRHBP/TRIM72/LEP/GCGR/APOBEC1/SLC30A10/C…
HP_ABNORMAL_CIRCULATING_DICARBOXYLIC_ACID_CONCENTRATION	96	-0.597974	-1.60446	0.00300376	0.0477579	0.0418647	1820	tags=23%	list=10%	signal=21%	HSD3B7/NR1H4/SPTB/PRF1/RHAG/PGK1/G6PD/SLC2A1/POMC/SPTA1/SLCO1B3/HBB/ABCB11/SLC30A10/PKLR/ABCC2/EPB42/SLC4A1/SLCO1B1/MTTP/AKR1D1/ALDOB
GOBP_PATTERN_SPECIFICATION_PROCESS	395	0.321861	1.27988	0.00303841	0.0482329	0.0422811	1887	tags=18%	list=10%	signal=17%	NEUROD1/ASCL1/DBX1/FOXN4/TBXT/RFX4/NKX2-1/FOXG1/TDGF1P3/MSX1/EMX2/GRHL3/NKX2-2/IHH/ISL1/APC2/TBX3/DLL3/DLX2/HOXB8/MESP1/TDGF1/TBX2/NKX3-1/SOSTDC1/DCANP1/PKD1L1/DMRT2/TIFAB/FOXA2/CER1/CXXC4/DLX1/TBX22/WNT3A/NKX3-2/TBX1/HOXC5/FOXA1/HES6/CCDC39/ALDH1A2/ZIC1/SIM2/HOXB3/OVOL2/HOXA6/PAX1/HOXA2/LFNG/FEZF1/SMAD6/BMP2/HOXC6/FOXJ1/GPC3/AR/RIPPLY3/ACVR2B/HOXB5/HOXA9/OOEP/FOXH1/EOMES/TBX21/PGAP1/HOXB6/LEF1/H…
GOBP_ENDOTHELIAL_CELL_APOPTOTIC_PROCESS	50	-0.680616	-1.65827	0.00304518	0.0482647	0.042309	1047	tags=22%	list=6%	signal=21%	IL10/AKR1C3/THBS1/ICAM1/SERPINE1/ANGPTL4/HLA-G/FGF21/FGG/FGB/FGA
HP_HYPSARRHYTHMIA	168	0.39202	1.44618	0.00307588	0.048675	0.0426687	1711	tags=14%	list=9%	signal=13%	ACTL6B/DCX/CACNA1A/HCN1/SCN3A/ARX/GRIN2B/KCNQ2/GABRB1/CNTNAP2/GABBR2/APC2/CNKSR2/CACNA1E/KCNA2/NEXMIF/CYFIP2/TRAK1/GAD1/ABCC8/KIF1A/NRXN1/FGF12/PGAP1
HP_ORAL_LEUKOPLAKIA	23	-0.776046	-1.67894	0.00311882	0.0492774	0.0431967	1984	tags=43%	list=11%	signal=39%	NPM1/MEFV/GJB6/KRT17/GJB2/KRT16/KRT5/KRT14/KRT6A/KRT6B
GOBP_ORGANIC_ACID_TRANSMEMBRANE_TRANSPORT	144	-0.558536	-1.56536	0.0031361	0.0494731	0.0433683	3252	tags=35%	list=18%	signal=29%	SLC1A3/SLC7A1/SLC7A7/SFXN3/PRKAA2/STRA6/SLC6A20/RGS4/SFXN1/SLC22A4/SLC16A10/LRRC8A/SLC3A2/GRM1/SLC16A2/SLC7A2/SLC6A13/ITGB1/SLC38A5/SLC7A5/SLC7A4/SLC7A14/SLC6A14/SLC1A1/RGS2/SLC25A21/THBS1/SLC66A1L/SLC16A3/LRP2/SLC7A8/SLC38A4/SLC47A1/SLC3A1/SLC2A1/PDPN/CLTRN/SLC22A2/SLC36A2/SLC7A11/FOLR1/THRSP/AQP9/SLC16A1/SLC27A5/SLC17A8/SLC6A15/SLC25A18/SLC38A3/SLC17A6/SLC13A5

## Sheet: ICI_C6
ID	setSize	enrichmentScore	NES	pvalue	p.adjust	qvalues	rank	leading_edge			core_enrichment
NFE2L2.V2	413	-0.618098	-1.85369	1e-10	1.89e-08	1.37e-08	2463	tags=31%	list=13%	signal=28%	PNPLA4/C1S/SLC2A9/TKT/HTATIP2/GPC1/DMD/ITGB8/SLC2A4/LCN2/PTPRD/RAB42/TFRC/ALDH3A2/B4GALNT1/KIAA0319/ABCB6/NQO1/IL10/TSPAN7/BCAT1/LILRA5/HLA-DQB1/MTHFD2/LRP8/FTH1/AKR1C3/CALCA/RPL22L1/ODF3L1/CDH12/EPHX1/PALLD/WNT11/CBR1/ADGRE3/UCHL1/TNFRSF11B/NUPR1/ADAMTS12/TXNRD1/CBR3/GCKR/FTL/HMOX1/MPP3/SPTB/GCLM/SRGN/MMP7/STC2/SDS/JAKMIP3/CYP4F11/CHRDL2/HPDL/CYP4F3/CEACAM7/CFI/SLC47A1/NCF2/ADRA1A/MRO/G6PD/OSCAR…
BMI1_DN.V1_UP	144	-0.670014	-1.87374	7.45e-07	7.04e-05	5.1e-05	2479	tags=44%	list=13%	signal=38%	TNFRSF8/ACTA2/LRRC15/ITGB8/CSF1/VLDLR/CHST11/ANPEP/B4GALNT1/CHST3/ASPH/NRP2/BDKRB2/SLC7A5/ADAM12/C3AR1/MFAP5/TAGLN/LIF/CD82/JAG1/FAP/PDCD1LG2/PAPPA/FADS3/PMEPA1/CDCP1/CLDN1/ITGA3/SLCO4A1/GFPT2/MMP7/STC2/VEGFC/INHBA/SIRPA/LAMB3/HBEGF/EDN1/GREM1/SLC2A1/NT5E/TNFSF9/MMP3/CCL20/ITGA5/DKK1/TNFAIP6/TGFB2/ANXA3/KRT17/CXCL1/PSG5/GAL/CSF2/HAPLN1/GDF5/F3/VNN1/INHBE/PTHLH/FGF21/CPA4
MEL18_DN.V1_UP	140	-0.649954	-1.81937	1.37e-05	0.000751636	0.000544209	2479	tags=45%	list=13%	signal=39%	TNFRSF8/SLC22A4/ITGB8/CSF1/VLDLR/CHST11/GPR3/CHST3/ASPH/CA12/ADAM19/NRP2/BDKRB2/SLC7A5/ADAM12/C3AR1/PYGB/LIF/JAG1/FAP/PDCD1LG2/ERO1A/CDH13/PAPPA/FADS3/PMEPA1/CDCP1/HS3ST3A1/CLDN1/ITGA3/SLCO4A1/GFPT2/MMP7/STC2/VEGFC/INHBA/LAMB3/HBEGF/EDN1/GREM1/ECM1/MT1F/NT5E/TNFSF9/DDIT4/ITGA5/TNFAIP6/TGFB2/PLAUR/FOSL1/SLC7A11/CXCL1/GAL/ADM/CSF2/GDF5/F3/SPP1/VNN1/INHBE/PTHLH/FGF21/CPA4
EGFR_UP.V1_UP	192	-0.601744	-1.73104	1.61e-05	0.000751636	0.000544209	3514	tags=42%	list=19%	signal=34%	SUSD6/IL15RA/ARFGAP3/ITGB6/GK/TFPI/EGLN3/SAT1/P2RY6/COTL1/SEC23A/KLF4/CCL2/DUSP5/SDCBP/SQOR/PSMB9/GLRX/ETS2/NFIL3/GBP1/ELL2/ATF3/RCAN1/MGLL/ETV5/ASPH/TUBB2A/SAMD4A/PMAIP1/PDLIM7/F2RL1/LRP8/FERMT2/IDO1/EXT1/SNAPC1/IFIT3/CAPN2/EGFR/LIF/GJA1/CCN1/ERO1A/ICAM1/TMEM45A/TNFRSF11B/FADS3/PCDH9/CLDN1/CYP27B1/ITGA3/GCLM/PAPSS2/INHBA/HBEGF/EDN1/HK2/ITGA2/COL5A2/MALL/LOXL2/ENPP1/IGF2BP2/ANGPTL4/TGFB2/S100A9/A…
ESC_J1_UP_LATE.V1_UP	181	-0.613993	-1.75283	1.99e-05	0.000751636	0.000544209	2451	tags=30%	list=13%	signal=26%	EFNA1/ENPEP/PRSS8/TAX1BP3/SPOCK1/GNG12/ATF3/CHST15/FLVCR2/HTRA1/CHRNB1/P4HA1/CDC42EP1/HMGA2/B4GALNT2/BICC1/RAB6B/CCN1/GPX3/PRSS12/SRGN/NRK/TNFRSF12A/LOXL2/CRYAB/DPP4/P4HA2/KLB/CAPN6/APOM/DSP/TNNT1/F3/DAZL/PEG3/HNF4A/FGF5/LAMA1/TTR/GATA4/S100A1/RBP4/HKDC1/ANKRD1/DLK1/VIL1/PLA2G12B/MTTP/AFP/APOA2/APOB/SPP2/FGB/APOA1
PRC2_EZH2_UP.V1_UP	190	-0.604158	-1.73682	2.4e-05	0.000756645	0.000547835	2684	tags=35%	list=15%	signal=30%	DKK2/OPN3/ARL4C/ART3/FPR3/DNAJC12/DMD/DUSP8/ANPEP/ANGPTL2/B4GALNT1/FLVCR2/CLEC4E/KYNU/TSPAN7/F2RL1/IL1RL1/EPHB2/SRD5A1/CDH13/PMEPA1/CDCP1/HS3ST3A1/PCDH9/CLEC2B/SLC2A3/PPFIA4/GFPT2/TUBA4A/HBEGF/EDN1/SHISAL1/SLPI/ITGA2/PAQR5/ASPN/MALL/PRSS3/DCBLD2/TNFAIP6/ANGPTL4/ACTL8/BHMT2/COLEC10/GPR37/FOLR3/SERPINB2/CRCT1/IL13RA2/NR0B2/MMP10/OSGIN1/POPDC3/KCNA1/CXCL8/AHNAK2/EREG/NPC1L1/SLC6A15/PTHLH/VSNL1/LUZP4…
PKCA_DN.V1_UP	142	-0.632893	-1.77011	3.77e-05	0.00101876	0.000737612	1762	tags=27%	list=10%	signal=25%	SLC2A5/ACHE/ICAM5/CCL24/GALNT6/SLC16A3/ADORA2B/TCHH/SLC7A8/TYMP/SLC47A1/ADRA1A/TREH/GSTA3/NECAB2/SEC14L2/CELA3A/DIO1/CA2/ENPP3/CYP11A1/NR1I3/KERA/LPO/BBOX1/PIPOX/RDH16/UPB1/GATA4/REG1A/PRODH2/CES1/ACOT12/PCK1/AFP/AGXT/LECT2/G6PC/SLC2A2
BMI1_DN_MEL18_DN.V1_UP	144	-0.614172	-1.71758	0.000109189	0.00220316	0.00159516	2479	tags=44%	list=13%	signal=39%	TNFRSF8/SLC22A4/LRRC15/ITGB8/CSF1/ATF3/VLDLR/CHST11/MGLL/CHST3/ASPH/ADAM19/ARNTL2/NRP2/SLC7A5/ADAM12/C3AR1/TRIB3/TAGLN/LIF/JAG1/FAP/PDCD1LG2/CDH13/PAPPA/FADS3/PMEPA1/CLDN1/ITGA3/GFPT2/MMP7/STC2/VEGFC/INHBA/LAMB3/HBEGF/EDN1/GREM1/MT1F/NT5E/TNFSF9/ITGA5/TNFAIP6/TGFB2/PLAUR/HTR1D/ANXA3/FOSL1/SLC7A11/CXCL1/GAL/ADM/CSF2/HAPLN1/GDF5/F3/CXCL8/NPPB/VNN1/INHBE/PTHLH/FGF21/CPA4/KRT75
P53_DN.V1_DN	187	-0.582429	-1.6696	0.00011603	0.00220316	0.00159516	2601	tags=37%	list=14%	signal=32%	CASP1/FAM50B/CDKN1A/CTSZ/ACTA2/NINJ1/SLC26A2/ADA/IFI16/VIM/VLDLR/GAMT/MGLL/ALDH1A1/CYP27A1/CA12/TSPAN7/CTSK/SLC16A4/NRP2/STOM/THBD/HSPA12A/ACP5/MITF/NAMPT/SGK1/HMOX1/SRGN/MMP7/ST3GAL6/UGT2B7/ADAM23/CTSL/ECM1/GSDME/BCHE/CFI/NEFM/ABCA4/CRYAB/BCL2A1/GPNMB/TNFSF9/MYOM2/APOC1/COLEC10/FXYD2/CA2/CXCL1/FABP5/PRAME/TFPI2/GLDC/RGS20/GAL3ST1/ALX1/SPP1/SLC6A15/HGD/LAMA1/ABCC2/CPS1/S100A1/NEFL/L1CAM/TM4SF4/FG…
ATM_DN.V1_UP	135	-0.625182	-1.73735	0.000116569	0.00220316	0.00159516	2220	tags=35%	list=12%	signal=31%	GHRHR/MYOM1/DYSF/LHB/GLRA2/PLTP/FSTL3/CSF3R/SLC7A5/P2RY1/HSD3B2/NDRG4/HCAR3/SRD5A1/SOX21/ICAM5/S100A3/FCGR2A/CYP4F3/BCHE/ULBP2/SULT1C2/BDKRB1/IL24/SNCB/CYP2C9/GJB1/PSG5/CLDN14/CST4/TNNC2/S100A2/TREM1/SLCO1B3/NPC1L1/CAV3/FGF5/TTR/PRODH2/MYL2/GCM1/OPRPN/ABCG5/ITIH3/GDF2/HPR/TAT
KRAS.LUNG_UP.V1_DN	131	-0.615865	-1.70484	0.000139607	0.0023987	0.00173674	1979	tags=39%	list=11%	signal=35%	WNT16/EPHB3/CDH12/SOX30/ACHE/SLC6A14/CHRM5/PSORS1C1/PRODH/POSTN/AKAP6/GAS1/CDKN1C/SGCD/GDNF/FCGR3B/SLC3A1/CALML5/CRYAB/GPNMB/SCGB1A1/CALML3/APOBEC3A/HTR1D/S100A12/SERPINB3/PSG7/COBL/KRT15/DEFB1/RYR1/PROC/BBOX1/KRT16/RDH16/SH3GL3/SERPINB13/KLK11/SERPINB4/KLK12/TGM1/LGALS7/AKR1B10/RHCG/GLYAT/TRIM48/KLK7/KLK8/S100A7/KRT1/TF
ATF2_S_UP.V1_DN	181	-0.583163	-1.66482	0.000166611	0.00262412	0.00189995	2186	tags=28%	list=12%	signal=25%	TNNT2/SORBS1/SERPING1/ANXA10/GLRA2/PTGIS/EVC/NDUFA4L2/ROR1/ADH1B/PTGS2/SLC12A8/RGS2/EFEMP1/ERO1A/TNFRSF11B/PLEK2/NFE2/ST3GAL6/GAS1/CHI3L1/ST6GALNAC2/PDLIM3/HSD17B1/DPP4/OSMR/TNFAIP6/ANGPTL4/WT1/CSTA/GPT/IL1RAP/SGCG/PADI2/COL11A1/DES/AK4/CLDN14/HAPLN1/TREM1/NPPB/SERPINB7/LAMA1/SERPINA3/REN/ZP4/C4BPA/VTN/MYBPH/MYH1
SNF5_DN.V1_DN	152	-0.570016	-1.60736	0.000794566	0.0115518	0.00836385	1801	tags=30%	list=10%	signal=27%	CP/FAH/CARD10/PCOLCE2/EFEMP1/SPEG/PAPPA/UCHL1/FADS3/GPX3/CBR3/PRSS12/ITGA3/SLC16A3/EFNA3/SNCA/GDNF/NNMT/FOXD1/ABCA4/MMP3/PDZK1/ANGPTL4/FABP4/DSP/PTPRZ1/CRCT1/IL13RA2/DES/TPD52L1/MMP10/TFPI2/PKP1/PPBP/RRAD/KLK11/VNN1/PIP/CLCA1/RBP4/RAG2/BNC1/ANKRD1/CLEC1B/KNG1
ESC_V6.5_UP_LATE.V1_UP	178	-0.555869	-1.58869	0.00085608	0.0115571	0.00836769	1568	tags=20%	list=9%	signal=19%	TSPAN7/STX2/HEY1/P4HA1/OTX2/GPX3/PRSS12/CDH2/POSTN/SRGN/GAS1/NRK/PDLIM3/LOXL2/DPP4/NDRG1/NUDT11/P4HA2/DKK1/IGF2BP2/FXYD2/CAPN6/APOM/PLOD2/HPN/FGF5/TTR/GATA4/RBP4/VIL1/MTTP/AFP/APOB/SPP2/FGB/APOA1
KRAS.LUNG.BREAST_UP.V1_DN	130	-0.583856	-1.61598	0.00122607	0.0154485	0.0111852	1318	tags=22%	list=7%	signal=21%	AKAP6/GDNF/COL5A2/SLC3A1/SOX11/CALML5/TBR1/BDKRB1/CLCA2/CALML3/COBL/ALOX12B/DEFB1/CALCB/RYR1/PROC/SLC12A3/KRT16/SERPINB13/TGM1/LGALS7/AKR1B10/GLYAT/TM4SF4/TRIM48/ANKRD1/S100A7/APOB/SERPINA10
P53_DN.V2_UP	133	-0.589535	-1.63481	0.00160339	0.0180071	0.0130378	2508	tags=37%	list=14%	signal=32%	FPR3/KCNMB1/MMP13/PKD2L1/FOXL2/CD68/ETV5/ANXA10/HS3ST2/SLC16A4/ADAM12/H1-6/CCL4/PPEF1/TUBB1/PRRG3/IER3/ALOX5AP/CDH4/CLCF1/CD5L/AVPR2/MMP3/CCL20/CXCL2/ANGPTL4/CXCL1/ATP12A/PF4V1/BARX2/MT1G/GYPB/CXCL6/OSGIN1/CXCL8/GPA33/CXCL5/CYP2C8/IL36A/KRT14/SPRR1B/SLC38A3/CEACAM5/DPYS/INSL4/SPRR2C/C4BPA/ANGPTL3/HAO1
KRAS.600.LUNG.BREAST_UP.V1_UP	249	-0.513627	-1.50381	0.00161969	0.0180071	0.0130378	2268	tags=33%	list=12%	signal=30%	FOXL2/HOXD11/SCG5/MGLL/TNNT2/LHB/IL37/DDIT3/CLEC4A/ADAM19/LAG3/PTGIS/STC1/IL1RL1/HSD3B2/NR1H4/LIF/PTGS2/PDCD1LG2/ALPP/SLCO4A1/TSPAN1/ST3GAL6/LILRA6/INHBA/HBEGF/CSF3/HSD11B1/ITGA2/MAGEA11/MMP9/GBA3/CEACAM3/PRSS3/IL1B/CCL20/CXCL2/TMEM158/DCBLD2/SPHK1/ANGPTL4/PLAC4/PLA2G3/FRMD1/PLAUR/DHRS9/IL24/CXCL3/WNT7A/CXCL1/G0S2/RETN/MMP1/CRCT1/IL13RA2/MMP10/GRIN2A/CSF2/OSGIN1/SMPX/CACNG1/CXCL8/IL1R2/HPN/NPPB/P…
KRAS.PROSTATE_UP.V1_DN	126	-0.592371	-1.6364	0.00178765	0.0187703	0.0135903	1954	tags=35%	list=11%	signal=31%	PTPRH/PTGIS/CGREF1/MAOB/TAGLN/SLC6A14/SLC19A3/SDS/TUBB4A/ADAM23/EDN1/CFI/GPNMB/LHCGR/ENPP1/FOLH1B/REEP1/TUBAL3/CWH43/MUC16/ARPP21/COLEC10/SCEL/SERPINB2/COBL/NR0B2/PF4V1/EGF/C5/HBA2/KLKB1/KRT16/RRAD/S100A8/SERPINB7/C1orf68/SPRR1B/TGM1/GCNT3/PI3/VIL1/S100A7/PLGLA/ARG1
RELA_DN.V1_DN	128	-0.572451	-1.58295	0.00220307	0.0213269	0.0154413	1725	tags=27%	list=9%	signal=25%	ADGRE1/ATP6V0A4/WNT2/NFE2/VEGFC/CXCL10/CST1/LGALS4/SLC22A18AS/PC/HSD17B1/HAS1/CRISP2/MYOM2/NEURL1/DCSTAMP/CXCL11/CA9/GDF5/CHIT1/CLDN6/KLK11/GNMT/PKLR/DSG3/LUZP4/FTCD/L1CAM/SSX1/KLK7/SERPIND1/DLK1/KRT1/F13B/APCS
KRAS.600.LUNG.BREAST_UP.V1_DN	258	-0.511423	-1.50195	0.00225681	0.0213269	0.0154413	1846	tags=24%	list=10%	signal=22%	PTGFR/CDH12/IL12RB2/IMPA2/ADGRE1/CHRM5/PSORS1C1/CXCR1/COL5A3/AKAP6/ASIC1/SDS/GAS1/GDNF/COL5A2/SLC3A1/SOX11/CALML5/TBR1/TYRP1/CRYAB/MYOM2/SCGB1A1/BDKRB1/CPB1/CLCA2/CALML3/HTR1D/S100A12/SERPINB3/TRIM58/SLC6A3/COBL/KCNB1/ALOX12B/DEFB1/CLDN16/CALCB/RYR1/PROC/BBOX1/SLC12A3/KRT16/SH3GL3/SERPINB13/KLK12/TGM1/LGALS7/AKR1B10/FGF21/DPYS/PRODH2/CKM/GLYAT/TM4SF4/TRIM48/ANKRD1/S100A7/KRT1/LECT2/APOB/SERPINA10
IL21_UP.V1_UP	171	-0.547441	-1.55621	0.00276097	0.0242142	0.0175319	2107	tags=24%	list=11%	signal=21%	VDR/IBSP/CYP27A1/LAG3/SCN9A/SLC7A5/NDRG4/LIF/SLC12A8/GNAL/USP2/LEFTY1/ROR2/CHI3L1/ST6GALNAC2/ELOVL4/ECM1/ANXA2P1/FAT2/NUDT11/ANKRD7/PTPRN/MYOZ1/GRIN2A/CDH3/SMPX/SPP1/SLC28A2/CLDN6/ABCB11/KLK11/BMP10/ITIH4/VSNL1/S100A1/CPA4/KRT6B/C6/TF/ARG1/SERPINC1
RB_DN.V1_DN	121	-0.579917	-1.5935	0.00281859	0.0242142	0.0175319	4442	tags=47%	list=24%	signal=36%	RB1/BCCIP/AGR3/RHOV/CAP1/CHAC1/H2BC14/RPS2/EIF4E/MVP/H19/LMAN1/UROS/IRX4/COL18A1/GADD45A/FURIN/BST2/MICAL2/SEC23A/TLL1/CTSC/MSMO1/HSPA5/ATF5/MMP13/NFIL3/TMCC3/DDIT3/FHL1/F2RL1/SLC7A5/ADAM12/P4HA1/SMIM3/MYADM/FLNA/DUSP14/BHLHE40/NOCT/STC2/TUBA4A/LAMB3/CELSR1/S100A16/MMP9/LRRC4/NDRG1/DDIT4/CD44/TNC/CAV1/CALCB/GJB2/LAMC2/PPBP/BNC1
CAHOY_ASTROGLIAL	98	-0.615222	-1.65597	0.00328759	0.0270154	0.01956	2612	tags=41%	list=14%	signal=35%	ANXA4/PRSS23/CASP1/ACTA2/SLC24A3/NUAK2/LCN2/SUCNR1/VLDLR/DYSF/SERPING1/TIMP1/P2RY1/CP/TAGLN/MSN/EMP3/HMOX1/COL5A1/LRP2/C3/PHACTR3/ECRG4/ANXA1/TNFRSF12A/LOXL2/GPNMB/LOX/CNN1/SERPINE1/RHOD/OGN/DEFB1/CD109/PON3/INSL6/EREG/C11orf88/AKR1B10/LBP
KRAS.LUNG.BREAST_UP.V1_UP	127	-0.568054	-1.57193	0.00365609	0.0281974	0.0204158	2262	tags=42%	list=12%	signal=37%	HOXD11/SCG5/MGLL/IL37/ADAM19/STC1/IL1RL1/NR1H4/LIF/PTGS2/PDCD1LG2/SLCO4A1/TSPAN1/ST3GAL6/LILRA6/INHBA/HBEGF/CSF3/HSD11B1/ITGA2/MMP9/GBA3/CEACAM3/PRSS3/CCL20/CXCL2/ANGPTL4/DHRS9/CXCL3/CXCL1/G0S2/RETN/MMP1/CRCT1/IL13RA2/MMP10/CSF2/OSGIN1/SMPX/CXCL8/IL1R2/HPN/NPPB/PPBP/CALB1/CXCL5/RBP4/SHOX/CDSN/CTNNA2/ZP4/MYH2/TSPY1
RELA_DN.V1_UP	139	-0.548661	-1.53261	0.00386078	0.0281974	0.0204158	2233	tags=25%	list=12%	signal=22%	SIRPB1/ATF3/DUSP8/SCG5/DYSF/KLF10/VDR/THBD/SNAPC1/BIN1/FGF2/SLC6A14/PTGS2/AGPAT4/SLC27A6/ULBP2/IL1B/TNC/LHCGR/GPT/FOSL1/CELP/GJB1/DEFB1/CST5/F3/KCNA1/CDHR5/LAMC2/PIP/NTS/GLYAT/DNMT3L/APOB/F9
PRC2_EED_UP.V1_UP	176	-0.537508	-1.53229	0.003879	0.0281974	0.0204158	2605	tags=27%	list=14%	signal=24%	IFI6/ARL4C/FPR3/PCSK1N/DNAJC12/SCG2/SCTR/DMD/CIDEA/PKD2L1/ATF3/DUSP8/CHST11/SCG5/ANXA10/MS4A4A/NIBAN1/AKR1C3/IL1RL1/GPC5/SLC12A8/PMEPA1/PRSS12/CDKN1C/CXCL10/SLPI/GSTA3/ANGPTL4/GPR37/SERPINB2/IL13RA2/NR0B2/SLC28A1/OSGIN1/GDF5/SLC6A15/SLC30A10/SERPINB7/CCL16/CLCA1/AKR1B10/KLK6/LUZP4/ZP4/CDHR2/VTN/AFP/MYH1
NOTCH_DN.V1_UP	171	-0.537307	-1.52741	0.00415197	0.0290638	0.0210431	1909	tags=26%	list=10%	signal=24%	TGFBR1/CDKN1A/HSPA1A/NEU2/TNS1/RAB23/TNNI3/SCTR/TGFB1I1/PKDREJ/P2RY1/MEFV/SLC6A14/RGS2/HMOX1/EFNA3/GDNF/TPPP/SYT12/IFIT1/ANXA2P3/ZSCAN31/PNPLA3/GSTA3/LHCGR/CPB1/CCNA1/PF4V1/BARX2/NPY6R/CLDN16/PROC/SLC5A1/ANGPT4/CDHR1/RRAD/SLC30A10/S100A8/CALB1/HHLA2/UPB1/RAG2/CDHR2/CHRNA4/C8B
ESC_V6.5_UP_EARLY.V1_DN	155	-0.554302	-1.56948	0.00445341	0.0300605	0.0217648	2105	tags=34%	list=11%	signal=30%	CCDC80/EMP1/CSRP1/RASSF8/HTRA1/F2RL1/TGFB1I1/CDC42EP1/FGF2/CAPN2/TAGLN/FAP/AXL/CCN1/CAVIN1/COL1A1/COL1A2/ANXA5/NUPR1/GJB3/BHLHE40/COL3A1/GJB5/INHBA/HBEGF/ACTA1/ANXA1/ANXA2/TNFRSF12A/CD44/TNC/TM4SF1/LOX/SERPINE1/PLAU/CAV1/TUBB6/CFB/MYO7B/ANXA3/SFN/COL11A1/DSP/KCNA1/LAMC2/KLK11/LAMA1/TGM1/TRIM54/SERPINF2/KLK10/LBP
STK33_NOMO_UP	285	-0.481626	-1.42657	0.00477675	0.0304058	0.0220148	3105	tags=28%	list=17%	signal=24%	SPRED1/EFNB2/PTX3/PANX1/KMO/ABCA1/CFL2/DUSP5/HAVCR2/ADGRE2/SQSTM1/EGR2/PTPRO/NRP1/GNG11/GLIPR1/ARL4C/SLC24A3/BTG3/SCG2/KDELR3/IFI16/KCNJ2/NUAK1/EMP1/CD300C/RND3/PPP1R3B/KYNU/ASPH/IL10/TUBB2A/LY6K/C1QC/DUSP1/SIGLEC9/UPP1/STC1/THBD/C3AR1/ACP5/PTGFRN/HCAR3/GJA1/COL6A3/RGS2/CCL4/NAMPT/ICAM1/CLEC2B/TMEM255A/IER3/SGK1/HMOX1/C5AR1/C15orf48/LAMB3/HSD11B1/FBXO32/MYOZ2/IL1B/GPNMB/TDO2/CCL20/CXCL2/TNFAIP6/P…
KRAS.DF.V1_UP	188	-0.536195	-1.53686	0.00482633	0.0304058	0.0220148	3733	tags=37%	list=20%	signal=30%	MAP3K6/ING2/MVP/SMARCA1/PID1/LGALS3BP/ALDH1A3/IFI44/ALDH7A1/TSPAN5/SMTN/SAP30/PLIN3/VCAN/NRP1/GNG11/GLRX/SLC22A4/RIDA/SLC26A2/ETFB/SUGCT/SCG5/ANPEP/TIMP4/CUX2/DPYD/HERC5/ASPH/ALDOC/IFITM1/LRP8/AKR1C3/PXDN/IL1RL1/COL6A3/RGS2/HS3ST3A1/EMP3/GALNT6/SRGN/GFPT2/VEGFC/INHBA/SRPX/CSF3/GREM1/IFIT1/TLR2/G6PD/PDPN/PRSS3/LOXL2/TM4SF1/CCL20/TMEM158/SERPINE1/DKK1/SERPINB1/PLAU/IFI27/CXCL3/CXCL1/MMP1/IL13RA2/TF…
KRAS.300_UP.V1_DN	132	-0.552272	-1.53279	0.00547375	0.0333722	0.0241625	1739	tags=27%	list=9%	signal=25%	TAGLN/SLC6A14/EDIL3/PSORS1C1/PDE11A/SDS/TREM2/CSDC2/SLC3A1/SOX11/SCGB1A1/CHRM2/TUBAL3/HTR1D/COLEC10/ACTG2/SLC6A3/COBL/NR0B2/CLDN16/PROC/KRT16/SERPINB13/NPC1L1/RRAD/SPRR1B/TGM1/LGALS7/AKR1B10/DSG3/CEACAM5/DPYS/TM4SF4/S100A7/KRT1/APOB
CYCLIN_D1_UP.V1_DN	180	-0.5174	-1.47792	0.00597281	0.0352769	0.0255416	2061	tags=17%	list=11%	signal=15%	GPR1/CHRNG/DNAJB4/MYL9/SNAPC1/TPM2/ITGA3/AKAP6/TUBA4A/INHBA/ROS1/MT1F/ALPG/CAV1/CFB/KRT17/GAL/CSF2/SULT2B1/NKX2-5/DAZL/KRT5/GATA4/GUCY2C/ASGR2/SPRR2C/MYH2/PCK1/G6PC/HRG/AMBP
JAK2_DN.V1_UP	155	-0.545972	-1.54589	0.00628468	0.0359941	0.0260609	1876	tags=27%	list=10%	signal=25%	GPR37L1/CHST4/HSPA12A/COL6A3/TNFRSF10C/CXCR1/CDKL2/GJB3/AKAP6/GFPT2/TYMP/CSN1S1/MYH13/FOXD1/ANXA2P3/ANXA2P1/KCNIP4/MATN4/CSTA/IL24/SERPINB3/SNCB/CRCT1/SLC28A1/PIPOX/MYO1A/NPC1L1/GRM5/LAMA1/SERPINB4/ASGR1/L1TD1/TGM1/RBP4/ASGR2/SPRR2B/PSG2/HPR/C9/FABP1/FGG/C8A
AKT_UP.V1_UP	163	-0.532437	-1.51002	0.00668053	0.0364644	0.0264014	2233	tags=25%	list=12%	signal=22%	ATF3/SECTM1/TFRC/TMCC3/PYGL/DHCR24/NIBAN1/ALDOC/ACOT9/LRG1/IFIT3/LDLR/IFIT2/SLC6A14/GPX8/ERO1A/PFKP/HIF3A/ADORA2B/PLK2/EDN1/S100A14/IFIT1/GSDMC/SLC2A1/TNFRSF12A/SEC14L2/SPHK1/MGARP/FABP5/AK4/CALCB/ADH4/SPRR2A/WFDC12/ANXA13/SAA1/SAA2/SAA4/ARG1
KRAS.AMP.LUNG_UP.V1_UP	119	-0.56105	-1.53896	0.00675268	0.0364644	0.0264014	1867	tags=24%	list=10%	signal=21%	C3AR1/HSD3B2/SEMA3E/GPR68/GCKR/ST3GAL6/EFNA3/FCER1G/MAGEB1/MAGEA12/BMPER/SPTA1/CYP3A7/CLEC5A/MYOZ1/ABCC6/EGF/SPP1/PAGE4/KLK14/HGFAC/CA5A/ABCG5/VTN/AFP/HPR/C8B/CFHR5
CYCLIN_D1_KE_.V1_UP	179	-0.512588	-1.46588	0.00878351	0.0461134	0.0333876	3341	tags=29%	list=18%	signal=24%	TRIO/THY1/DYRK4/HSD17B10/MASP1/CRIP1/SMTN/KLF4/PLK3/EIF5A/DUSP5/CCL23/GOT1/CDKN1A/DTNA/PTS/ETS2/ZYX/LCN2/ALDH3A2/TNNT2/RRAS/FGFR4/RAB31/PTPRH/IFITM1/FAM3C/THBD/CGREF1/PLOD1/NFE2/TPTEP1/CDK6/TFAP2A/COL5A2/MALL/HK3/CCL20/GPT/APOC1/SLC6A3/NRG1/HBA2/S100A2/HGFAC/KLK6/SLC38A3/REN/MAT1A/CYP2E1/AGXT/APOA2

## Sheet: ICI_C7
ID	setSize	enrichmentScore	NES	pvalue	p.adjust	qvalues	rank	leading_edge			core_enrichment
GSE10325_BCELL_VS_MYELOID_UP	185	0.61496	2.32676	1e-10	1.73e-07	1.6e-07	1552	tags=26%	list=8%	signal=24%	CR2/FCER2/TCL1A/MS4A1/PAX5/CXCR5/VPREB3/SPIB/CD19/CD22/CD79B/FCRL2/FCMR/GPR18/CD79A/STAP1/IGLL3P/BANK1/CCR7/LTB/PTPRCAP/LY9/FAM30A/P2RX5/HLA-DOB/CCR6/CD27/TMEM156/MAP4K1/POU2AF1/SIDT1/JCHAIN/ATP2A3/GVINP1/ACAP1/PPP1R16B/GNG7/SP140/SLAMF1/PIK3C2B/MZB1/BACH2/ZNF253/BCL2/SKAP1/IL16/GOLGA2P5/BEND5/PIM2
GSE4984_UNTREATED_VS_GALECTIN1_TREATED_DC_DN	174	0.642308	2.4446	1e-10	1.73e-07	1.6e-07	1419	tags=28%	list=8%	signal=26%	FCRLA/CR2/FCER2/TCL1A/FCRL1/MS4A1/CXCR5/VPREB3/NIBAN3/SCN3A/SPIB/CD19/CD22/CD79B/FCRL2/SOX8/FCMR/CD79A/STAP1/MDS2/IGLL3P/BANK1/BTLA/TXK/DTX1/FAM30A/P2RX5/HLA-DOB/CCR6/FCRL5/CD27/AFF3/POU2AF1/TNFRSF17/ANKRD36BP2/JCHAIN/CD48/CNKSR2/GRAP/ATF7IP2/USP44/KLRB1/SLAMF1/PIK3C2B/MZB1/BACH2/CD247/MIR600HG/CPNE5
GSE37301_RAG2_KO_VS_RAG2_AND_ETS1_KO_NK_CELL_UP	197	-0.693762	-2.00841	1.01e-10	1.73e-07	1.6e-07	2255	tags=24%	list=12%	signal=22%	LCN2/GNG12/B4GALNT1/DHCR24/SERPING1/CCDC80/BDKRB2/LAMP2/SLC9A3R1/ADGRE1/SNX10/COL1A1/COL6A2/CD14/COL6A1/C3/ADAM23/NNMT/ITGB3/CFI/SLC3A1/WARS1/ANXA2/MAG/OSMR/ANG/CYP3A7/FABP4/CTSV/C5/HBA2/HBB/ITIH4/CPS1/MB/SAA1/RBP2/ITIH3/HPD/ORM1/ITIH1/GC/FGG/FGB/APOA5/HRG/AMBP/CFHR2
GSE29618_BCELL_VS_MDC_DAY7_FLU_VACCINE_UP	181	0.577071	2.17464	1.68e-10	2.15e-07	2e-07	2010	tags=28%	list=11%	signal=25%	FCER2/TCL1A/MS4A1/PAX5/CXCR5/VPREB3/BLK/CD19/CD22/TNFRSF13B/CD79B/FCRL2/FCMR/GPR18/CD79A/STAP1/IGLL3P/BANK1/RASGRP2/LTB/PTPRCAP/FAM30A/P2RX5/IKZF3/CD37/KCNA3/POU2AF1/JCHAIN/ATP2A3/CDK5R1/P2RY10/PRKCB/PPP1R16B/SP140/PIK3C2B/ADD2/MZB1/BACH2/CLEC2D/ZNF253/SKAP1/CYFIP2/ZNF43/GOLGA2P5/PIM2/PIK3IP1/PLCG2/SPOCK2/S1PR1/EAF2
GSE22886_NAIVE_BCELL_VS_DC_UP	186	0.567093	2.14681	6.63e-10	6.78e-07	6.3e-07	3183	tags=34%	list=17%	signal=28%	KLK2/CR2/TCL1A/MS4A1/CNR2/SPINK2/SPIB/CD19/CD22/CNR1/FCMR/GPR18/NCR3/STAP1/SELL/PVRIG/LTB/PTPRCAP/CD40LG/GPM6A/FAM30A/P2RX5/HLA-DOB/CD37/TMEM156/POU2AF1/RIPOR2/SIDT1/GVINP1/RADX/CNKSR2/ACSL6/PIK3C2B/CD28/BACH2/SKAP1/CYFIP2/SLC35E2A/MIR600HG/PIM2/HOPX/KLF2/POU6F1/ITM2C/SLC6A16/CXCR4/EPHA4/HLA-DOA/CD72/PATZ1/UTY/LARGE1/CASZ1/TENT5C/TESK2/GPRASP1/RIC3/PMEL/SPRY4/LRBA/DMC1/USP9Y/TRMT2B
GSE29618_BCELL_VS_MONOCYTE_DAY7_FLU_VACCINE_UP	183	0.55967	2.11161	1.82e-09	1.42e-06	1.32e-06	3446	tags=37%	list=19%	signal=31%	FCER2/TCL1A/MS4A1/PAX5/VPREB3/BLK/CD19/CD22/TNFRSF13B/CD79B/FCRL2/FCMR/GPR18/CD79A/STAP1/IGLL3P/BANK1/PTPRCAP/FAM30A/P2RX5/HLA-DOB/CCR6/IKZF3/CD37/KCNA3/MAP4K1/POU2AF1/SIDT1/ATP2A3/GVINP1/P2RY10/PPP1R16B/GNG7/SP140/PIK3C2B/BACH2/CLEC2D/ZNF253/SKAP1/CYFIP2/ZNF43/SIPA1L3/PIM2/GSDMB/PLCG2/SPOCK2/EAF2/RHOH/ZNF273/CD72/DENND5B/SEPTIN6/BLNK/TENT5C/E2F5/ANK3/PAIP2B/ZMYND8/ARGLU1/NGLY1/ETS1/RUBCNL/ZNF430…
GSE29618_BCELL_VS_MONOCYTE_UP	179	0.570207	2.15674	1.95e-09	1.42e-06	1.32e-06	3446	tags=41%	list=19%	signal=33%	FCER2/MS4A1/PAX5/CXCR5/CD19/CD22/TNFRSF13B/CD79B/FCRL2/FCMR/CD79A/STAP1/IGLL3P/BANK1/RASGRP2/CCR7/LTB/PTPRCAP/FAM30A/P2RX5/HLA-DOB/CCR6/CD37/TMEM156/AFF3/KCNA3/MAP4K1/POU2AF1/JCHAIN/ATP2A3/P2RY10/PPP1R16B/GNG7/SP140/PIK3C2B/ADD2/BACH2/CLEC2D/ZNF253/BCL2/CYFIP2/ZNF43/SIPA1L3/PIM2/ZNF107/PLCG2/ZNF675/ATP8A1/S1PR1/ZNF93/CXCR4/HLA-DOA/CD72/TMEM243/DENND5B/SEPTIN6/BLNK/TENT5C/E2F5/LUC7L/PRDM2/NGLY1/ET…
GSE22886_NAIVE_BCELL_VS_MONOCYTE_UP	179	0.568407	2.14993	2.39e-09	1.53e-06	1.42e-06	3455	tags=41%	list=19%	signal=34%	IFNA7/CR2/TCL1A/MS4A1/PAX5/VPREB3/SCN3A/SPIB/CD19/SNAP91/CD22/CD79B/FCRL2/CNR1/FCMR/GPR18/NCR3/CD79A/STAP1/IGLL3P/BANK1/LTB/PTPRCAP/CD40LG/GABRB1/GPM6A/FAM30A/P2RX5/HLA-DOB/ISL1/CCR6/TMEM156/POU2AF1/DPPA4/CNKSR2/SP140/PIK3C2B/MZB1/BACH2/SKAP1/MCF2L/MIR600HG/YPEL1/TBC1D30/HOPX/ZNF506/ZNF493/POU6F1/CFAP44/SLC6A16/AGBL2/MYEF2/UST/CXCR4/HLA-DOA/CD72/TRAF4/IL21R/LARGE1/BLNK/PAIP2B/GPRASP1/RIC3/FNBP1L/…
HOWARD_PBMC_INACT_MONOV_INFLUENZA_A_INDONESIA_05_2005_H5N1_AGE_19_39YO_AS03_ADJUVANT_VS_BUFFER_1DY_UP	362	-0.59704	-1.78107	9.38e-09	5.03e-06	4.67e-06	3668	tags=49%	list=20%	signal=40%	DDO/NPC2/ZNF702P/SLC31A2/SIGLEC1/MAFB/MX1/WDR49/IL15RA/IL4I1/SLC31A1/IFI44/PSTPIP2/DUSP3/LAP3/MSRB1/FCGR1A/SLC1A3/P2RX7/FGD4/NFIX/FAM110B/IGSF6/CXCL16/SOCS3/LYN/HSPA6/APOL1/PKMYT1/STEAP4/KLF4/LILRB2/TMEM176A/HCK/TMEM150B/SH3PXD2B/ANO5/MCTP1/ADAM9/CALHM6/TCN2/STX11/EGR2/VCAN/SQOR/LILRB4/IFIH1/NLRC4/CCRL2/SCO2/FPR1/BEST1/PSMB9/EMILIN2/IFI6/CASP1/LPCAT2/CDKN1A/GBP5/ATF5/SLAMF8/GLUL/TNFSF10/C2/GBP1/A…
GSE29618_BCELL_VS_MDC_UP	182	0.542396	2.04251	9.83e-09	5.03e-06	4.67e-06	3443	tags=37%	list=19%	signal=30%	FCER2/TCL1A/MS4A1/PAX5/CXCR5/BLK/CD19/CD22/TNFRSF13B/CD79B/FCRL2/GPR18/CD79A/STAP1/IGLL3P/BANK1/RASGRP2/CCR7/LTB/PTPRCAP/LY9/FAM30A/P2RX5/IKZF3/CD37/KCNA3/POU2AF1/RIPOR2/ATP2A3/GVINP1/P2RY10/SP140/PIK3C2B/ADD2/BACH2/CLEC2D/ZNF253/CYFIP2/ZNF43/PIM2/PIK3IP1/ZNF107/NCF1C/PLCG2/S1PR1/KLF2/RHOH/TXNIP/CD72/TMEM243/RESF1/TENT5C/CTC1/E2F5/CR1/LUC7L/PRDM2/ETS1/RUBCNL/ZNF430/ARHGAP25/GGA2/RASGRP3/EIF2AK3/C…
GSE4748_CYANOBACTERIUM_LPSLIKE_VS_LPS_AND_CYANOBACTERIUM_LPSLIKE_STIM_DC_3H_UP	177	0.546385	2.08234	3.58e-08	1.66e-05	1.54e-05	1369	tags=21%	list=7%	signal=20%	FCRLA/FCER2/FCRL1/PAX5/CXCR5/NIBAN3/SCN3A/BLK/SPIB/CD22/CD79B/FCMR/NCR3/CD79A/STAP1/IGLL3P/BANK1/BTLA/TXK/DTX1/P2RX5/KCNH8/HLA-DOB/FCRL5/AFF3/TNFRSF17/SIDT1/JCHAIN/CNKSR2/LAX1/ATF7IP2/DENND2D/PIK3C2B/MZB1/BACH2/CD247/MIR600HG
GSE10325_CD4_TCELL_VS_BCELL_DN	183	0.535695	2.02115	3.88e-08	1.66e-05	1.54e-05	2131	tags=26%	list=12%	signal=23%	CACNA1A/CR2/FCER2/TCL1A/MS4A1/PAX5/CXCR5/VPREB3/BLK/SPIB/CD19/CD22/CD79B/FCRL2/CD79A/STAP1/LRMP/IGLL3P/BANK1/FAM30A/P2RX5/HLA-DOB/POU2AF1/JCHAIN/CD1C/PRKCB/GNG7/SP140/MZB1/MIR600HG/TRAK1/TBC1D9/LMO2/DTX4/BEND5/IRF4/METTL7A/CD180/NCF1C/PLCG2/CIITA/ALOX5/CD1D/IRF8/EAF2/IRF5/HLA-DRB6
GSE10325_LUPUS_CD4_TCELL_VS_LUPUS_BCELL_DN	183	0.527735	1.99112	9.45e-08	3.72e-05	3.46e-05	2161	tags=26%	list=12%	signal=23%	CACNA1A/FCER2/TCL1A/MS4A1/PAX5/VPREB3/SCN3A/BLK/SPIB/CD19/CD22/COL9A3/CD79B/FCRL2/CD79A/STAP1/LRMP/IGLL3P/BANK1/CBFA2T3/FAM30A/P2RX5/HLA-DOB/CD37/POU2AF1/TNFRSF17/JCHAIN/CD1C/GNG7/MZB1/TBC1D9/DTX4/SIPA1L3/BEND5/METTL7A/SLC37A1/CD180/NCF1C/PLCG2/ALOX5/CD1D/CSF2RB/ZBTB32/IRF8/EAF2/HLA-DRB6/ITM2C
GSE22886_NAIVE_CD8_TCELL_VS_MONOCYTE_UP	194	0.503223	1.89853	5.95e-07	0.000217435	0.000201986	3511	tags=41%	list=19%	signal=33%	FCMR/GPR18/NCR3/LRRN3/PVRIG/LTB/PTPRCAP/LY9/GP5/CD27/CD5/UBASH3A/SIDT1/CD6/ZAP70/LCK/KLRC3/PLEKHB1/CD96/GPR171/P2RY10/GATA3/SP140/KIF21B/DENND2D/KLRB1/ITK/SIRPG/CD28/MAL/BACH2/CLEC2D/SKAP1/CD3E/CD3D/KLRG1/KLRK1/CD247/CD8B/GRAP2/CD3G/ZNF573/ABCD2/SERPINI1/HOPX/LEF1/FLT3LG/PDE3B/ZNF506/CD7/SPOCK2/PASK/RAB33A/S1PR1/SH2D1A/INPP4B/ALDH5A1/LIME1/BCL11B/IL21R/ABHD14A/CD2/CXCR3/ADPRM/SH3YL1/GPRASP1/GZMK/…
SOBOLEV_PBMC_PANDEMRIX_AGE_18_64YO_HIGH_VS_LOW_RESPONDERS_MEDIUM_HIGH_ADVERSE_EVENTS_SCORE_1DY_CORRELATED_WITH_TRANSITIONAL_B_CELLS_UP	21	0.863215	2.14918	9.09e-07	0.000310007	0.000287981	537	tags=57%	list=3%	signal=56%	FCRLA/FCER2/FCRL1/MS4A1/CNR2/NIBAN3/CD19/CD22/CD79B/FCRL2/BANK1/P2RX5
GSE22886_NAIVE_CD4_TCELL_VS_MONOCYTE_UP	188	0.495576	1.86656	1.36e-06	0.00043515	0.000404232	3511	tags=40%	list=19%	signal=33%	FCMR/GPR18/LRRN3/KIF5C/PVRIG/PTPRCAP/CD40LG/LY9/TXK/TESPA1/CD27/CD5/TRAT1/UBASH3A/SIDT1/TLE2/CD6/ZAP70/LCK/PLEKHB1/CD96/GPR171/P2RY10/GZMM/KIF21B/DENND2D/ITK/SIRPG/CD28/MAL/BACH2/CLEC2D/BCL2/SKAP1/CD3E/CD3D/MCF2L/CD247/CD3G/CAMK4/INSL3/MYLIP/LEF1/GSDMB/FLT3LG/ZNF506/CD7/SPOCK2/PASK/RAB33A/ZNF14/S1PR1/SH2D1A/ZNF551/ITM2C/INPP4B/LIME1/BCL11B/TENT5C/PILRB/ZNF136/ADPRM/SH3YL1/GPRASP1/MGAT4A/LRBA/ETS1…
GSE22886_NAIVE_TCELL_VS_MONOCYTE_UP	192	0.495403	1.86991	2.12e-06	0.000638462	0.000593099	4022	tags=38%	list=22%	signal=30%	FCMR/GPR18/LRRN3/PVRIG/LTB/PTPRCAP/LY9/TXK/CD27/CD5/UBASH3A/SIDT1/ATP2A3/CD6/ZAP70/LCK/PLEKHB1/CD96/GZMM/KIF21B/DENND2D/ITK/SIRPG/CD28/MAL/BACH2/CLEC2D/BCL2/SKAP1/CD3E/CD3D/CD247/GRAP2/CD3G/PIK3IP1/MYLIP/LEF1/FLT3LG/ZNF506/CD7/SPOCK2/PASK/RAB33A/S1PR1/SH2D1A/SATB1/INPP4B/LIME1/BCL11B/IL21R/ABHD14A/CD2/TMEM63A/PILRB/SH3YL1/GPRASP1/MGAT4A/SYNRG/LRBA/GALNT12/NIPAL3/ZNF529/DDHD2/TSPYL4/DGKA/TMEM204/A…
GSE36888_UNTREATED_VS_IL2_TREATED_TCELL_17H_DN	193	-0.625571	-1.80495	3.17e-06	0.000894754	0.000831182	3888	tags=52%	list=21%	signal=41%	DCUN1D3/CYB5R2/TRAF3IP2/ACP2/GLIS3/UFD1/FJX1/IL15RA/HS3ST3B1/FSD1L/TNIP1/TUBB3/TNFAIP3/GK/SLC39A8/CLIC1/INSIG2/SLC7A7/CKAP4/LYN/PTX3/CNIH4/PIK3AP1/MSANTD3/HCK/ASAP1/SH3PXD2B/ADGRE2/MN1/CCL23/BEST1/GLRX/SLC41A2/PLGRKT/PSMB7/TOM1/BTG3/IL6/CD59/ITGB8/PVR/TGFA/FCAR/ETV5/VDR/CLEC4E/KYNU/CA12/TUBB2A/ARNTL2/PDLIM7/ACOT9/LOC284454/FTH1/FERMT2/PLP2/GPR68/PTGS2/CCL4/NAMPT/ICAM1/CYP27B1/PKM/PFKFB3/FCER1G/C1…
GSE10325_LUPUS_BCELL_VS_LUPUS_MYELOID_UP	184	0.500077	1.88962	3.32e-06	0.000894754	0.000831182	2771	tags=24%	list=15%	signal=21%	TCL1A/MS4A1/PAX5/VPREB3/SPIB/CD19/CD79B/FCRL2/FCMR/CD79A/STAP1/IGLL3P/BANK1/PTPRCAP/LY9/FAM30A/P2RX5/POU2AF1/SIDT1/JCHAIN/ATP2A3/PPP1R16B/ATF7IP2/GNG7/SP140/PIK3C2B/BACH2/CLEC2D/ZNF253/SKAP1/PIM2/IRF4/ZNF107/ZNF85/S1PR1/ITM2C/RHOH/CD72/TMEM243/PAOX/SEPTIN6/BLNK/CTC1/E2F5
GSE29618_BCELL_VS_PDC_DAY7_FLU_VACCINE_UP	183	0.48727	1.83845	4.39e-06	0.0011233	0.00104349	2032	tags=22%	list=11%	signal=20%	FCER2/MS4A1/PAX5/VPREB3/CD19/CD22/TNFRSF13B/CD79B/FCRL2/FCMR/GPR18/CD79A/STAP1/IGLL3P/BANK1/P2RX5/CCR6/IKZF3/CD37/POU2AF1/CD52/GVINP1/P2RY10/SP140/PIK3C2B/BACH2/CLEC2D/ICAM3/SKAP1/ZNF43/LIMD2/SIPA1L3/PIK3IP1/PLCG2/CIITA/SPOCK2/ALOX5/S1PR1/EAF2/KLF2
GSE21360_SECONDARY_VS_QUATERNARY_MEMORY_CD8_TCELL_UP	180	-0.620968	-1.78702	4.79e-06	0.00116754	0.00108459	3541	tags=48%	list=19%	signal=39%	AMPD3/MX1/IL15RA/PPME1/FAS/TNIP1/SLCO3A1/GCNT2/TNFAIP3/MSRB1/MFHAS1/FURIN/PLEK/GYS1/SOCS3/TNF/GFOD1/CCL2/MT1A/STX11/CCRL2/OPTN/ANXA8/FPR1/IRAK3/TARS1/CPEB2/FMNL2/MMP13/IL6/CLIC4/ELL2/PVR/RSAD2/LCN2/HCAR2/SMOX/CLEC4E/IL10/DUSP1/CSF3R/FTH1/HIF1A/IL1RL1/PTGS2/MXD1/CCL4/NUPR1/CD14/PERP/PTP4A1/PFKFB3/SOD2/ADORA2B/EDN1/GREM1/HK2/ITGA2/SLC2A1/PDPN/OASL/IL1B/NDRG1/TNFSF9/CXCL2/ASPRV1/CCL3/SLC39A14/S100A9…
GSE6269_FLU_VS_STAPH_AUREUS_INF_PBMC_DN	163	-0.638202	-1.81564	5.69e-06	0.00132237	0.00122842	4769	tags=64%	list=26%	signal=48%	CSF2RA/CPD/RIOK3/SMARCD3/TFE3/CD63/CYBRD1/QPCT/SORT1/LEPROT/P2RX4/EGR1/SUMO3/PPP1R15A/IL1RN/GAS7/NEU1/VAMP3/ARF4/RAB1A/APLP2/LGALS3/NPC2/RNF19B/WLS/HS3ST3B1/SLCO3A1/GK/DUSP3/LAMA4/FCGR1A/PLEK/CKAP4/SOCS3/NPL/MICAL2/RNF130/SPI1/GRN/PGD/PLIN3/ADAM9/SDCBP/RAB5IF/VCAN/FPR1/EMILIN2/BLVRB/CDKN1A/FHL3/CTSD/GLUL/TOM1/TIMP2/SLC22A4/NINJ1/TKT/C2/NFIL3/ZYX/IFNGR1/VIM/DYSF/ANPEP/KLF10/FLVCR2/HPSE/TIMP1/RRAGD…
GSE34205_HEALTHY_VS_RSV_INF_INFANT_PBMC_DN	191	-0.608992	-1.75366	7.41e-06	0.00159369	0.00148046	2607	tags=31%	list=14%	signal=27%	BLVRB/TUBA1C/AGFG1/TNS1/SLC22A4/MAP1LC3B/GPR84/LCN2/CDKN3/CCNE1/TK1/DYSF/HBQ1/HPSE/BNIP3L/MPP1/LDLR/MYADM/LTF/IFITM3/CEACAM8/SNCA/CAMP/ABCC13/SLPI/RNASE2/MMP9/HEMGN/LGALS1/LDHA/IFI27/VSTM1/S100A9/CD177/S100A12/DSC2/ANXA3/CEACAM6/GYPA/RETN/MMP8/MCEMP1/ADM/OLFM4/GYPB/CA1/S100A8/AHSP/TTC36/KLK14/HBM/HBD/EPB42/SLC4A1/ALAS2/ASGR2/KRT1/ARG1/ORM1/HP
SOBOLEV_PBMC_PANDEMRIX_AGE_18_64YO_MEDIUM_HIGH_ADVERSE_EVENT_SUBJECTS_1DY_UP	36	0.750684	2.12476	7.48e-06	0.00159369	0.00148046	620	tags=47%	list=3%	signal=46%	FCRLA/FCER2/FCRL1/MS4A1/CNR2/CXCR5/NIBAN3/CD19/CD22/TNFRSF13C/CD79B/FCRL2/CD79A/BANK1/FAM30A/P2RX5/FCRL5
GSE24634_IL4_VS_CTRL_TREATED_NAIVE_CD4_TCELL_DAY10_DN	199	-0.608502	-1.75899	1.07e-05	0.00218358	0.00202844	4063	tags=52%	list=22%	signal=41%	STAT1/UQCRC1/UBE2L6/PSMD5/IL1RN/DNAJA1/RAI14/CTNNA1/IGF2R/RABEPK/ADAMDEC1/GEM/PTAFR/PHGDH/SCRN1/DHRS3/YARS1/SLC31A1/OGFRL1/GK/NETO2/LAP3/MSRB1/S100A13/CKAP4/TPBG/APOO/LYN/HSPA6/PSMA6/GLRX3/GRN/ATP6V1E1/APP/PGD/PSMB6/CYBB/PDE4DIP/DUSP5/STX11/RAB5IF/SQOR/ANXA4/CD86/NRP1/TALDO1/BLVRB/CASP1/CDKN1A/GPC4/PSMA3/CLIC4/TLR8/GBP1/ATP6V1B2/MNDA/TYROBP/NLRP3/SECTM1/SCG5/PYGL/SERPING1/BAK1/LRP12/KYNU/RAB31/AC…
FLETCHER_PBMC_BCG_10W_INFANT_BCG_STIMULATED_VS_UNSTIMULATED_10W_DN	253	-0.580927	-1.69335	1.12e-05	0.00220893	0.00205199	4236	tags=57%	list=23%	signal=44%	PDE4A/SCARB2/LHFPL2/FGR/MAPKAPK3/OTOA/INF2/IL1RN/ALDH3B1/RAI14/KCTD12/CYFIP1/IGF2R/MFSD12/SLC35E4/SLC38A6/FLRT2/SH3BGRL3/LGALS3/NPC2/SLC31A2/ARHGAP18/NEK6/SLC31A1/PACSIN2/TBXAS1/SLCO3A1/TPST1/PNKD/CD151/TMBIM1/SLC1A3/PTGR1/LMNA/CAMK1/IGSF6/CLEC12A/ATP6AP2/CXCL16/SPRED1/NPL/MRAS/ATP6V1A/RNF130/SPI1/ABCA1/LRP1/CSF1R/CYBB/S100A11/HAVCR2/SDCBP/LIMS1/EGR2/PLIN2/PI4K2A/ANXA4/NLRC4/CD86/ASPHD1/KIAA0930/…
GSE22886_NAIVE_BCELL_VS_NEUTROPHIL_DN	197	-0.604196	-1.74912	1.28e-05	0.00233021	0.00216465	4571	tags=58%	list=25%	signal=44%	ADGRE5/DENND5A/CKLF/FGL2/ARPC5/TSEN34/CD63/CD58/LST1/QPCT/PPP2R5A/LIMK2/CFD/VASP/ADAM8/MAPKAPK3/CXCR2/LY96/CEBPD/CUEDC1/ITPK1/IFITM2/FLOT1/CASP4/SLC31A2/NOP10/NRBF2/FAS/MSRB1/TMBIM1/PLEK/IGSF6/CKAP4/NPL/HSPA6/MTX1/RNF130/PPP4R1/HCK/S100A11/ADGRE2/NQO2/RAB5IF/CTSC/SQOR/FPR1/TMED1/CLTB/TALDO1/IFI6/HSPA1A/TNFSF10/NINJ1/NFIL3/ATP6V1B2/MNDA/TYROBP/SECTM1/AIF1/KCNJ2/PYGL/CLEC4A/RALB/NIBAN1/RAB31/IFITM1…
SCHERER_PBMC_APSV_WETVAX_AGE_18_32YO_5_TO_7DY_UP	281	-0.563339	-1.65479	1.28e-05	0.00233021	0.00216465	4506	tags=50%	list=24%	signal=38%	CD63/IL15/LST1/GYG1/IFI35/ITM2B/LIMK2/PSMB2/NANS/SORT1/SCARB2/OAS2/LHFPL2/CPVL/STAT1/UBE2L6/IL1RN/ALDH3B1/CYFIP1/CTNNA1/PSMA4/DNM1/IFITM2/ACP2/CASP4/NPC2/SLC31A2/MX1/IL15RA/DSG2/LGALS3BP/FAS/IFI44/IL13RA1/GCNT2/GK/LAP3/FCGR1A/IGSF6/SOCS3/LYN/CNIH4/APOL1/PSMA6/GRN/KLF4/HCK/GLS/PSMB3/CYBB/DNAJC15/PDP1/ANXA4/FPR1/PSMB9/GLRX/ATOX1/KIAA0930/EMILIN2/IFI6/CASP1/ATF5/SLAMF8/TNFSF10/C2/TLR8/GBP1/ATP6V1B2/…
NAKAYA_PBMC_FLUAD_MALE_AGE_14_27YO_1D_POSTBOOST_VS_0D_PREIMM_MF59_ADJUVANTED_1DY_GENES_IN_BTM_M40_AND_M53_DN	52	0.67504	2.05235	1.65e-05	0.00290544	0.00269901	2938	tags=63%	list=16%	signal=53%	SIT1/CD27/TRAT1/UBASH3A/NLRC3/CD6/ZAP70/LCK/CD96/GPR171/GATA3/GZMM/KLRB1/ITK/SIRPG/CD28/MAL/CD3E/CD3D/CD247/CD3G/EOMES/TIGIT/LEF1/GIMAP7/SH2D1A/XCL2/BCL11B/LAT/CD2/IL7R/SAMD3/GZMK
GSE37301_MULTIPOTENT_PROGENITOR_VS_RAG2_KO_NK_CELL_UP	197	-0.6005	-1.73842	1.7e-05	0.00290544	0.00269901	2218	tags=19%	list=12%	signal=17%	CALU/PLS3/RAB34/ALDH1A1/CD300C/FTH1/IL12RB2/ADGRE1/ADORA1/PHLDB2/FTL/NOCT/OAT/LGALS4/SLC7A8/SLC38A4/SLC2A1/DPP4/PGM1/SEC14L2/DSC2/CYP3A43/GUCA1A/TNNT1/C5/AQP9/CSF2/DMBT1/PKLR/LGALS7/PAH/CYP2E1/CYP2A6/ALDOB/SLC2A2/APOA1/APOH
GSE36888_UNTREATED_VS_IL2_TREATED_STAT5_AB_KNOCKIN_TCELL_2H_UP	195	-0.60157	-1.73486	2.05e-05	0.00337608	0.00313621	3957	tags=53%	list=22%	signal=42%	IL1A/CD47/DCUN1D3/SPECC1L/TRAF3IP2/SOWAHC/NFE2L1/GLIS3/ATP2A2/FJX1/PTPN12/PID1/ARMT1/AMPD3/HS3ST3B1/FSD1L/ACER3/PACSIN2/TNIP1/PSTPIP2/TNFAIP3/GK/NETO2/SLC39A8/SURF4/CLIC1/CKAP4/SPRED1/SOCS3/LYN/TNF/PSMA6/MSANTD3/PLK3/HCK/CCL2/ASAP1/SH3PXD2B/MN1/NRP1/ERRFI1/SLC41A2/TALDO1/LAMC1/BTG3/SLC22A4/PSMA3/ELL2/ITGB8/GPR84/PVR/FCAR/VDR/LRP12/KYNU/ALDOA/ARNTL2/PNP/PDLIM7/LOC284454/FTH1/PLP2/GPR68/CCL4/ICAM1/…
GSE22886_NAIVE_BCELL_VS_NEUTROPHIL_UP	196	0.459049	1.72598	2.29e-05	0.00366144	0.00340129	720	tags=10%	list=4%	signal=10%	CR2/TCL1A/VPREB3/SPIB/CD19/CD22/CD79B/FCRL2/FCMR/GPR18/CD79A/STAP1/BANK1/FAM30A/P2RX5/HLA-DOB/TMEM156/POU2AF1/SIDT1/CD52
GSE37301_GRANULOCYTE_MONOCYTE_PROGENITOR_VS_RAG2_KO_NK_CELL_DN	195	-0.59886	-1.72705	2.43e-05	0.00377334	0.00350525	3962	tags=33%	list=22%	signal=26%	GAS6/CD47/TMX1/COL4A2/SPTBN1/IL6R/SLC25A15/IFRD1/MYH9/IPO4/TRAPPC2L/SLC25A4/MVP/RTN4/TPP1/SLC39A1/NID1/MAP7D1/NID2/RPL41/HEPH/RAMP1/RPS19/MAP4K4/GALNT2/PSMD14/ABCA1/THPO/GRN/APP/ARPC1B/FBN1/ATOX1/RAN/PPA1/SST/TYROBP/LCN2/GNG12/B4GALNT1/ITGB1/DDIT3/CCDC80/PTTG1/BLVRA/PYGB/RGS2/DEGS1/COL3A1/POSTN/PAX6/CFI/ANXA1/OSMR/RHOD/TUBB6/APOM/SLC10A6/TTR/SAA1/ITIH3/VTN/HPX/ITIH1/AMBP
GSE3039_ALPHAALPHA_VS_ALPHABETA_CD8_TCELL_DN	196	0.457052	1.71847	2.6e-05	0.00391243	0.00363446	2940	tags=31%	list=16%	signal=26%	GP2/SPIC/CR2/FCRL1/CXCR5/VPREB3/SPIB/IL5RA/TNFRSF13C/CD79B/MYCL/FCMR/GPR18/CD79A/TESC/BTLA/SLCO5A1/TXK/SNX31/HLA-DOB/GPR174/IKZF3/CD5/TNFRSF17/HPGD/SLC45A3/LCK/PLA2G2D/CTNND2/FLT3/LAX1/CD28/MZB1/TMEM178A/SPN/CD3G/PLPP1/IRF4/TBX21/SCAP/CD7/GLCCI1/KLRC1/FBRSL1/COCH/EBF1/HLA-DOA/FASLG/SEPTIN6/SYTL1/PTPRC/OMA1/LCOR/SFI1/ZNF565/PDE8B/CD2/ICAM2/PIGL/XPC/ADRB1
GSE26559_TCF1_KO_VS_WT_LIN_NEG_CELL_DN	180	-0.603169	-1.7358	2.71e-05	0.00396177	0.00368028	1960	tags=24%	list=11%	signal=22%	HR/HLA-DQB1/PTGIS/ADAM12/PXDN/FERMT2/FCGR3A/GPX3/RS1/SGK1/GFPT2/SOX9/IFI30/INHBA/PC/IFIT1/HES2/PDE6A/ONECUT1/CCL13/S100A9/ALOX12B/AREG/KLKB1/REG1B/DNAH17/GDF5/SERPINB13/SLC10A2/NR1I2/REN/KLK7/OPRPN/KLK8/KRT1/C4BPA/AKR1D1/ERVW-1/FCN2/HPD/AGXT/G6PC/C9/MUC7
GSE22886_NAIVE_CD8_TCELL_VS_DC_UP	192	0.4622	1.74458	3.4e-05	0.00483436	0.00449088	3955	tags=33%	list=21%	signal=26%	CACNA2D2/GPR18/PVRIG/LTB/PTPRCAP/TXK/FGF9/GP5/CD5/UBASH3A/SIDT1/GVINP1/CD6/ZAP70/TCF7/PLEKHB1/GPR171/IPCEF1/CD28/BACH2/CLEC2D/BCL2/CYFIP2/CD3E/KLRG1/GRAP2/IKZF1/PIM2/ABCD2/MYLIP/HOPX/FLT3LG/CD7/PASK/ATP8A1/APOBEC3G/INPP4B/UBA7/LIME1/BCL11B/INPP4A/RLN2/CD2/CAMK2G/ICAM2/ADPRM/GPRASP1/LRBA/VAMP2/ETS1/NIPAL3/ZNF430/TGIF2/ZNF529/STK17B/TSPYL4/VNN2/CCDC88C/OGG1/ITM2A/BTN3A1/NACA4P/PBXIP1
GSE20715_0H_VS_48H_OZONE_TLR4_KO_LUNG_DN	200	-0.591062	-1.70886	3.52e-05	0.00486101	0.00451564	4472	tags=50%	list=24%	signal=39%	BYSL/VMP1/CDK1/CDK2AP2/HNRNPAB/UCHL3/MRPS18B/KCTD10/COX5A/KPNA2/RRM2/HSPA8/CLU/SSR1/DNAJA1/SKP1/SDF2L1/EIF4E/PRSS22/PCNA/PPP1R14B/LGALS3/EPCAM/NPC2/TMEM132A/EPHA2/CYP7B1/CALR/ERH/COX16/PSMA2/STRAP/YWHAG/HINT1/STAT3/CKAP4/CEP55/PSMD2/KIF20A/SOCS3/CCT7/HSPD1/SEC23A/AACS/LRRC59/TMEM176A/CNIH1/GADD45G/MIF/EIF2S1/HSP90B1/MSMO1/ESD/MCFD2/CDKN1A/PPA1/NFIL3/ELL2/KDELR3/SLC3A2/LCN2/TK1/TFRC/RRAS2/RIN1/CKS…
GSE29618_MONOCYTE_VS_MDC_DAY7_FLU_VACCINE_UP	199	-0.59227	-1.71207	3.88e-05	0.00517918	0.0048112	3403	tags=45%	list=18%	signal=37%	TBXAS1/SLCO3A1/MSRB1/TMBIM1/SNX2/SLC7A7/SAT1/ATP6AP2/CKAP4/CTSA/NPL/PTX3/CNIH4/STEAP4/LILRB2/PGD/LAMP1/CYBB/SDCBP/SQSTM1/VCAN/PLIN2/BEST1/MXI1/GLRX/IRAK3/CTSD/GLUL/AGFG1/TOM1/NINJ1/TKT/ATP6V1B2/ELL2/SIRPB1/FCAR/CD68/PSAP/CHST15/AIF1/DYSF/PYGL/ALDH1A1/RRAGD/CYP27A1/FBN2/ITGAM/LILRA5/DUSP1/BNIP3L/MPP1/CSF3R/UPP1/BLVRA/C3AR1/EXT1/CEBPB/ADGRE1/HCAR3/CLIP4/NAMPT/ICAM1/CD14/IER3/FTL/HMOX1/CD163/C5AR1/S…
GSE16450_IMMATURE_VS_MATURE_NEURON_CELL_LINE_UP	180	0.466769	1.7624	3.95e-05	0.00517918	0.0048112	5157	tags=51%	list=28%	signal=37%	FCMR/GPR18/LRMP/SCML4/NLRC3/RIPOR2/CD52/GRAP/HCG27/ATF7IP2/IPCEF1/KLRB1/FGD3/MAL/ST3GAL5/SH3BP5-AS1/VAMP1/SORL1/PIK3IP1/SPOCK2/ARHGAP45/PBX4/KLF2/POU6F1/ACSS1/RABGAP1L/TC2N/NKTR/POGZ/CXCR4/EPHA4/BCL11B/SNN/LYRM9/NR1D2/IL7R/ZSCAN2/DPEP2/TANC2/ATXN7L1/ACCS/GZMK/SPSB3/TXNDC16/APBA2/HECTD4/ARRDC2/ADA2/ZNF862/MICAL1/ITFG2/IL10RA/PCED1A/NLRP1/KANSL1/USP3/STK17B/CSNK1G2/RASGRP1/VNN2/TRPV1/SUN2/ATXN7/BTN…
GSE10325_MYELOID_VS_LUPUS_MYELOID_DN	200	-0.587978	-1.69994	4.56e-05	0.00569608	0.00529138	4734	tags=53%	list=26%	signal=40%	PARP12/EIF2AK2/PSMF1/USP18/CD63/HLA-A/IFI35/LIMK2/MAPK6/DDX60/SPATS2L/KDELR1/NRAS/STAT1/UBE2L6/IL1RN/IGF2R/CALM3/TMEM185B/ACP2/MCUB/ATP2A2/SIGLEC1/MX1/IL15RA/CDK7/LGALS3BP/SEC22B/IFI44/MAP7D1/TFG/GK/SLC39A8/LAP3/PLEK/IGSF6/STAT3/CTSA/SHC1/WWC3/APOL1/PANX1/STEAP4/PSMA6/KMO/CCL2/LAMP1/PLIN3/DRAP1/EMC7/IFIH1/PLIN2/CALM1/SCO2/NUCB1/ATOX1/HPRT1/IFI6/CTSD/HERC6/DESI1/TNS1/POMP/GBP1/IFI16/RSAD2/CHST11/G…
VOIGT_PBMC_FLUARIX_AGE_50_74YO_FEMALES_VS_MALES_0DY_TO_28D_UP	19	0.829191	2.01352	4.57e-05	0.00569608	0.00529138	1124	tags=47%	list=6%	signal=45%	NIBAN3/SPIB/CD19/CD22/FCRL2/KHDRBS2/STAP1/FCRL5/ADD2
GSE20715_0H_VS_24H_OZONE_TLR4_KO_LUNG_DN	200	-0.586716	-1.69629	5.05e-05	0.00614416	0.00570762	4215	tags=50%	list=23%	signal=39%	KCTD10/CCDC71L/KPNA1/KPNA2/MAPK1/COL4A1/CCN2/LGALSL/ITGB1BP1/MFAP2/IFRD1/MAN2A1/LRRC2/EIF4E/LGALS3/FER/FST/KCMF1/EPHA2/MYBPC3/VAPA/ADAMTS15/KCNE2/NPR3/TRIM29/HINT1/SOCS3/LYVE1/LRRC59/PGD/ITPRID2/PDE4DIP/LEPR/GADD45G/RGS4/PLIN2/GOT1/CDKN1A/HSPA5/KCNK1/GLUL/HILPDA/PPA1/ANLN/NFIL3/AP3S1/PRDX6/IFNGR1/ETF1/SLC3A2/LCN2/CCDC85A/MYOM1/TMCC3/RRAS2/TIMP1/AMOTL2/LRG1/LDLR/CAPN2/ARL4D/GJB6/THBS1/CKMT2/PMEPA1…
GSE19401_NAIVE_VS_IMMUNIZED_MOUSE_PLN_FOLLICULAR_DC_UP	198	-0.590665	-1.70686	5.23e-05	0.00618332	0.005744	4187	tags=51%	list=23%	signal=39%	P2RX4/SRF/PPP1R15A/PCYT1A/IVNS1ABP/HSP90AB1/F13A1/EEF1B2/RPN2/RPL35/LAMTOR5/CTNNA1/EIF4E2/RALA/YWHAZ/DNM1/GEM/FLOT1/LCP2/EIF3I/RNF19B/STIP1/MX1/CD99/IFI44/MSC/CLIC1/LMNA/CRIP1/HINT1/CKAP4/P2RY6/TNF/PDE4DIP/DUSP5/SERPINB9/LIMS1/CD86/NPC1/HEG1/CDKN1A/HSPA1A/PLOD3/SERPINB8/NPM3/EIF4H/TNFSF14/ATF3/ANPEP/DNAJB5/EMP1/TUBB2A/PLTP/HMGA1/BCAT1/CKS2/PNP/RAB31/DUSP1/SLC7A5/UPP1/MXRA7/IFIT3/BIN1/MRC1/CAPN2/C…
FLETCHER_PBMC_BCG_10W_INFANT_PPD_STIMULATED_VS_UNSTIMULATED_10W_UP	88	-0.683379	-1.8125	5.32e-05	0.00618332	0.005744	2043	tags=53%	list=11%	signal=48%	AKR1C2/SLC7A5/THBD/IDO1/TRIB3/HCAR3/PTGS2/CCL4/NAMPT/THBS1/PHLDA2/MMP14/IER3/CKB/INHBA/C15orf48/SOD2/EDN1/CSF3/IL1B/BCL2A1/DDIT4/CCL20/CXCL2/TNFAIP6/VNN3/CCL3/MT1M/OSM/CXCL3/CXCL1/NEU4/SERPINB2/MT2A/CCL3L1/G0S2/MMP1/MMP10/MT1G/AQP9/CSF2/TFPI2/CXCL8/CXCL5/SERPINB7/SERPINA1/IL36G
GSE22886_NAIVE_BCELL_VS_MONOCYTE_DN	198	-0.589248	-1.70276	5.67e-05	0.00644836	0.00599021	5030	tags=58%	list=27%	signal=42%	RPS6KA1/PAK1IP1/ATG3/FEZ2/HPCAL1/RHOG/GLRX2/PTTG1IP/SVIL/PICALM/EIF4G1/IMMT/CKLF/ATP5MPL/CLTC/CHMP2A/GYG1/QPCT/VASP/GET3/MAPKAPK3/UQCRC1/LY96/NDUFS6/IL6R/NOTCH2/KCTD12/IGF2R/NEU1/VAMP3/RTN4/LGALS3/SLC31A2/MAFB/CLTA/TNFRSF1A/TPP1/TNFRSF10B/MAP7D1/DUSP3/SLC7A7/CKAP4/NPL/MICAL2/ATP6V1A/RNF130/CCT6A/GRN/LILRB2/PGD/HCK/S100A11/SDCBP/RAB5IF/VCAN/CSNK1A1/TBC1D2/TMED1/GLRX/IRAK3/TALDO1/CASP1/HSPA1A/CTSD/…
FLETCHER_PBMC_BCG_10W_INFANT_PPD_STIMULATED_VS_UNSTIMULATED_10W_DN	179	-0.603033	-1.73517	6.07e-05	0.00675094	0.00627129	4228	tags=59%	list=23%	signal=46%	SCARB2/PLBD2/LHFPL2/RNASE1/OTOA/INF2/IL1RN/ALDH3B1/CYFIP1/IGF2R/MFSD12/SLC38A6/FLRT2/LGALS3/SLC31A2/NEK6/SLC31A1/PACSIN2/SLCO3A1/SLC1A4/IL13RA1/CD151/TMBIM1/SLC1A3/LMNA/CAMK1/IGSF6/ATP6AP2/SPRED1/NPL/MRAS/ATP6V1A/RNF130/GRN/LRP1/CSF1R/HAVCR2/SDCBP/LIMS1/EGR2/PLIN2/PI4K2A/ANXA4/NLRC4/CD86/ASPHD1/KIAA0930/GLIPR1/FHL3/CTSD/GPC4/SLAMF8/FPR3/TIMP2/HEXB/MNDA/PLXDC2/MMP19/VIM/AIF1/RAB34/FLVCR2/SHTN1/EMP…
GSE3982_MEMORY_CD4_TCELL_VS_BCELL_DN	191	0.448161	1.68694	6.73e-05	0.00719916	0.00668765	2010	tags=19%	list=11%	signal=17%	CACNA1A/FCER2/MS4A1/PAX5/SCN3A/SPIB/COL9A3/CD79B/STAP1/IGLL3P/BANK1/FAM30A/P2RX5/HLA-DOB/TMEM156/POU2AF1/TNFRSF17/SIDT1/JCHAIN/GNG7/MZB1/BACH2/TRAK1/TBC1D9/LMO2/SIPA1L3/KCNN4/PARM1/IRF4/METTL7A/SLC37A1/CD180/PLCG2/ALOX5/CD1D/IRF8/EAF2
GSE9988_ANTI_TREM1_VS_VEHICLE_TREATED_MONOCYTES_UP	183	-0.604648	-1.73902	6.76e-05	0.00719916	0.00668765	3293	tags=44%	list=18%	signal=36%	DUSP3/LRFN4/EGLN3/GPRC5A/HSPA9/COL15A1/ACSL3/GFOD1/NRARP/FNIP2/DUSP5/HAVCR2/LONRF3/EGR2/CCRL2/TBC1D2/B3GNT5/NPC1/TARS1/CDKN1A/TMEM217/ETS2/SLC26A2/ETF1/SLC3A2/TMEM38B/MMP19/TNFSF14/CSF1/KLF10/DNAJB5/RRAGD/ASPH/CKS2/SGMS2/PNP/BAG3/PRXL2C/DUSP1/UPP1/DYRK3/FERMT2/SNAPC1/P2RY1/CEBPB/PTGS2/CORO1C/TXNRD1/DUSP14/SGK1/TXN/SLCO4A1/ST3GAL6/INHBA/EDN1/CTSL/MT1F/SRXN1/MGAM/CCL20/CXCL2/CCNA1/TUBB6/FOSL1/CXCL3…
GSE43863_TH1_VS_LY6C_INT_CXCR5POS_MEMORY_CD4_TCELL_DN	186	-0.591053	-1.70101	7.12e-05	0.00742359	0.00689615	2275	tags=27%	list=12%	signal=24%	MMP19/CD68/DAPL1/ANPEP/VSIG8/C1QB/SYT16/C1QC/C1QA/EPHB2/MRC1/TPM2/CD300A/RGS2/WNT11/EFEMP1/PRSS35/CKB/CPNE8/B3GNT7/ZNF365/CTSB/CD5L/CPA1/SLC11A1/SLC22A16/CREG2/PCP4/GPR37/GJB1/OLAH/GJB2/SMPX/AMDHD1/CA1/SPP1/FABP12/HAL/NR1I2/TGM1/SLC22A25/PRODH2/L1CAM/ASGR2/ANKS4B/BNC1/CLEC1B/SAA2/TF/ALDOB
GSE10325_LUPUS_CD4_TCELL_VS_LUPUS_MYELOID_UP	193	0.457228	1.71881	7.26e-05	0.00742359	0.00689615	2928	tags=31%	list=16%	signal=26%	FCMR/MAN1C1/LTB/PTPRCAP/LY9/TXK/SIT1/TESPA1/CD27/UBASH3A/SIDT1/ATP2A3/CD6/ZAP70/TCF7/LCK/ACAP1/PLEKHB1/CD96/GPR171/GATA3/PPP1R16B/ATF7IP2/KIF21B/DENND2D/KLRB1/SLAMF1/ITK/CD28/MAL/BACH2/CLEC2D/BCL2/SKAP1/CD3D/CD247/IL16/GRAP2/CD3G/PIM2/PIK3IP1/SIGIRR/LEF1/FLT3LG/SPOCK2/PASK/S1PR1/RHOH/SLC35E2B/SEPTIN6/BCL11B/CD2/CBX7/P4HTM/CTC1/ANK3/XPC/SH3YL1/GPRASP1
ZAK_PBMC_MRKAD5_HIV_1_GAG_POL_NEF_AGE_20_50YO_AD5_NAB_TITERS_GTE_200_VS_LTE_200_1DY_UP	131	0.498167	1.76625	7.42e-05	0.00743534	0.00690706	3556	tags=37%	list=19%	signal=30%	TCL1A/FCRL1/MS4A1/CD22/TLR10/BANK1/CCR7/GPR174/CD27/THEMIS/CD96/CD1C/KLRB1/ITK/SNORD116-14/CLEC2D/PWAR5/BCL2/SKAP1/ARHGAP15/CD3D/KLRK1/KLRF1/CAMK4/ABCD2/PDE3B/ZNF506/SH2D1A/SATB1/RCAN3/TC2N/INPP4B/PTGDR/SNORD8/RNF157/CRTAM/PAIP2B/MAML2/GZMK/DENND4C/MGAT4A/ZNF84/APBA2/ETS1/RNF125/KLF12/TMEM204/PNN/RASGRP1
GSE10325_LUPUS_BCELL_VS_LUPUS_MYELOID_DN	199	-0.583998	-1.68815	7.56e-05	0.00743534	0.00690706	3913	tags=51%	list=21%	signal=40%	ALDH3B1/KCTD12/CYFIP1/VAMP3/RTN4/APLP2/LGALS3/SLC31A2/MAFB/TNFRSF1A/TBXAS1/SLCO3A1/PSTPIP2/MSRB1/ALDH2/GOLM1/SLC7A7/CAMK1/IGSF6/SAT1/CTSA/NPL/MICAL2/HSPA6/RNF130/KLF4/LILRB2/LRP1/LAMP1/CSF1R/PLIN3/TPD52L2/HK1/S100A11/ADGRE2/SDCBP/VCAN/SCO2/TBC1D2/ACTB/BEST1/TALDO1/KIAA0930/BLVRB/CTSD/KCNMB1/GLUL/GAA/SLC22A4/HEXB/ETS2/RAB32/IFNGR1/ATP6V1B2/PSAP/TYROBP/NLRP3/SECTM1/AIF1/ANPEP/KCNJ2/FLVCR2/HPSE/TIMP…
GSE6269_E_COLI_VS_STREP_PNEUMO_INF_PBMC_DN	158	-0.600036	-1.7046	8.22e-05	0.00793038	0.00736693	2936	tags=46%	list=16%	signal=39%	HOMER3/SDF4/SSR1/MAPK14/LTB4R/IGF2R/TMCO3/NEU1/DHRS7/FLOT1/APLP2/GGH/RNF19B/BPI/GALNS/PDIA5/CKAP4/PTX3/PGD/TPD52L2/MYO5A/FKBP5/GSR/NDST1/NPC1/CTSD/AGFG1/LCN2/CALU/PYGL/CYP27A1/ITGAM/PDLIM7/CSF3R/IMPDH1/SLC2A5/PCOLCE2/IMPA2/HCAR3/JAG1/ERO1A/LTF/CD163/CHI3L1/CEACAM8/ALOX5AP/CAMP/CYP4F3/SLPI/MMP9/HK3/MGAM/CXCL2/ANG/CRISP3/S100A9/CD177/ANXA3/PADI2/CEACAM6/PADI4/CLEC5A/RETN/MMP8/CDA/IL1R2/CA1/EREG/SER…
FLETCHER_PBMC_BCG_10W_INFANT_BCG_STIMULATED_VS_UNSTIMULATED_10W_UP	123	-0.636545	-1.76394	8.73e-05	0.00827048	0.00768286	3066	tags=53%	list=17%	signal=44%	TNF/PTX3/APOL1/PSAT1/DUSP5/IFIH1/MTHFD1L/PSMB9/GBP5/NME2/IL6/GBP1/ADA/TNFSF4/AKR1C2/PMAIP1/ISG15/SLC7A5/FERMT2/IDO1/IFIT3/TRIB3/ACOT7/LIF/PTGS2/CCL4/NAMPT/PHLDA2/MMP14/IER3/CKB/SOD2/CXCL10/EDN1/CSF3/WARS1/IL1B/BCL2A1/DDIT4/CCL20/CXCL2/TNFAIP6/SERPINB1/VNN3/CCL3/OSM/CXCL3/CXCL1/NEU4/SERPINB2/MT2A/CCL3L1/G0S2/MMP1/MMP10/AQP9/CSF2/TFPI2/F3/CXCL8/VNN1/SERPINB7/SLC22A1/SERPINA1/IL36G
GSE22443_NAIVE_VS_ACT_AND_IL2_TREATED_CD8_TCELL_UP	185	-0.581905	-1.67627	9.19e-05	0.00851456	0.0079096	2097	tags=29%	list=11%	signal=26%	EMP1/MLF1/ADCY8/RHOC/DNAJB4/FERMT2/NDRG4/MYO1B/B4GALNT2/GJA1/WNT11/NUPR1/CLDN1/SRGN/GFPT2/PLK2/FABP2/PDLIM4/COL5A2/CALML5/MSLN/ASPRV1/BPIFA2/SOX7/REEP1/SCEL/FABP4/SGCG/KRT10/HGF/SERPINB2/ALOX12B/CYP11A1/CSF2/DMBT1/AGT/SULT2B1/SLC12A3/PIPOX/NPY/HBE1/IGFALS/ITIH4/IFIT1B/KLK6/GUCY2C/MYL2/CACNA1S/TNNI1/C4BPA/CYP8B1/APOA4/PLG/AMBP
GSE37301_MULTIPOTENT_PROGENITOR_VS_RAG2_KO_NK_CELL_DN	198	-0.583556	-1.68632	9.36e-05	0.00851456	0.0079096	3502	tags=25%	list=19%	signal=21%	MX1/NEK6/LGALS3BP/PPID/FAS/MAP7D1/RAMP1/PTGR1/PDIA5/GALNT2/LYVE1/ABCA1/CCT6A/THPO/ARPC1B/PLEC/KCNK3/FGD1/ART3/RAN/ETS2/HSD17B12/TMEM38B/LCN2/LY6E/BLVRA/TGFB1/ACHE/ICAM1/ACTN1/ANXA1/OSMR/LDHA/RHOD/FOXA3/SCEL/MT2A/RYR1/SLC10A6/SLC16A1/SPP1/VNN1/ITIH4/SERPINA3/ITIH3/LBP/ORM2/HPX/MYH1/APCS
GSE360_L_DONOVANI_VS_T_GONDII_DC_UP	187	-0.580598	-1.67325	9.49e-05	0.00851456	0.0079096	1273	tags=15%	list=7%	signal=14%	ACTN1/P2RX6/SLC2A1/ANXA2P1/MMP9/MAGEA12/SSX5/MAG/SEC14L2/MYOG/CYP2C9/KCNB1/KRT15/MYH8/CRHBP/VSNL1/CTNNA2/TM4SF4/CACNA1S/CHRNA4/BAAT/G6PC/FGG/SMR3B/MUC7/C8A/PLG/APOC3
GSE22886_NAIVE_CD4_TCELL_VS_DC_UP	188	0.442526	1.66675	0.000101517	0.00895276	0.00831666	4300	tags=37%	list=23%	signal=28%	GPR18/CCR7/PVRIG/TXK/FGF9/TESPA1/CD27/CD5/UBASH3A/KCNA3/RHBG/CD6/TCF7/PLEKHB1/CD96/GATA3/LTA/IPCEF1/ITK/CD28/CLEC2D/BCL2/VIPR1/CYFIP2/CD3E/CD247/CD3G/ZNF91/IKZF1/CAMK4/PIK3IP1/SIGIRR/MYLIP/LEF1/GSDMB/FLT3LG/CD7/SPOCK2/PASK/SH2D1A/ITM2C/INPP4B/UBA7/VILL/BCL11B/CD2/CAMK2G/ADPRM/FAM117A/VAMP2/ETS1/NIPAL3/STK17B/KLF12/TMEM204/PCBP4/VNN2/TNFRSF25/ANKRD49/CD69/NACA4P/GUSBP11/PBXIP1/ISG20/ARHGEF1/MAGEH1…
GSE3982_NEUTROPHIL_VS_BCELL_UP	186	-0.585704	-1.68561	0.000106563	0.00923844	0.00858204	2548	tags=33%	list=14%	signal=29%	LGI2/PLN/SLC22A4/HEXB/C2/CYP46A1/ETS2/ZYX/SST/ATP6V1B2/MAP1LC3B/ULBP1/SECTM1/CHST15/SERPING1/CLEC4E/CLEC4A/GPR87/RALB/NIBAN1/SIGLEC7/IFITM1/F2RL1/STC1/BLVRA/IFIT2/IMPDH1/IMPA2/ERO1A/ICAM1/BHLHE40/CREB5/ST3GAL6/PFKFB3/CST1/PSG4/HK2/HK3/NDRG1/PITX1/DCBLD2/PLAU/CSTA/ANXA3/FOSL1/CYP4F2/ATP12A/CEACAM6/PF4V1/CXCL6/HBE1/VNN1/PSG9/AKR1C4/LUZP4/RAG2/PI3/MAB21L2/KRT1/SERPINC1/F9
GSE43955_TH0_VS_TGFB_IL6_TH17_ACT_CD4_TCELL_30H_UP	196	-0.58123	-1.68164	0.000112141	0.00944092	0.00877015	1811	tags=18%	list=10%	signal=17%	SEMA3E/CMBL/PTGS2/GJA1/CCL4/NUPR1/TXNRD1/COL3A1/NXN/CXCL10/HSD11B1/SLC38A4/TBR1/DDIT4/MAG/MET/FABP4/MT1E/KRT17/MT2A/CYP11A1/C5/HAPLN1/CCL7/HNF4A/GBP7/SLC4A1/REG1A/NR5A1/PAH/BAAT/SAA2/APOF/APOB/FABP1/AMBP
GSE29618_BCELL_VS_PDC_UP	186	0.436406	1.65208	0.00011259	0.00944092	0.00877015	3443	tags=30%	list=19%	signal=24%	FCER2/MS4A1/PAX5/CXCR5/CD19/CD22/TNFRSF13B/CD79B/FCRL2/FCMR/CD79A/STAP1/BANK1/P2RX5/HLA-DOB/CCR6/CD37/KCNA3/POU2AF1/CD48/GVINP1/P2RY10/SP140/PIK3C2B/ADD2/BACH2/CLEC2D/ICAM3/BCL2/PPFIBP2/LIMD2/SIPA1L3/PIK3IP1/PLCG2/ALOX5/KLF2/RHOH/TXNIP/CD72/PTPRC/CEMIP2/RESF1/TENT5C/DPEP2/CR1/PRDM2/PLEKHF2/SH3BP5/NLRP1/ARHGAP25/RASGRP3/EIF2AK3/CHD7/USP6NL/RAB30
GSE3039_ALPHAALPHA_VS_ALPHABETA_CD8_TCELL_UP	198	-0.578853	-1.67273	0.000124213	0.0102476	0.00951948	4210	tags=47%	list=23%	signal=37%	NDUFS5/GBA/SCAMP1/MCTS1/EGR1/LRATD2/CCN4/SNRPF/COMTD1/IL4R/DHX32/IGF2R/PPP1R14B/LGALS3/NUCB2/EIF1AX/AP2M1/SLC39A1/TRIO/EGLN3/SLC35F6/PTGR1/RPS27L/MRPS36/GYS1/POLR2F/ATP6AP2/PSMB5/SOCS3/SH3PXD2B/DCN/OLFM1/EIF2B2/FGD6/ESD/CLTB/CDKN1A/HSPA1A/MED10/HILPDA/AP2S1/IL6/TPI1/ETS2/ATP5MD/ELL2/GPR84/PLXDC2/C1R/PF4/VDR/CCDC80/LRP12/GPI/ALDOA/HMGA1/ANKRD37/UPP1/CCR1/FAM20C/RNF217/CCL4/NUPR1/GPX3/BHLHE40/CD14/…
ZAK_PBMC_MRKAD5_HIV_1_GAG_POL_NEF_AGE_20_50YO_AD5_NAB_TITERS_GT_200_VS_LTE_200_1DY_DN	99	-0.65432	-1.76882	0.000136812	0.0111079	0.0103186	3178	tags=54%	list=17%	signal=45%	CAMK1/CLEC12A/CNIH4/KMO/TMEM150B/HAVCR2/TCN2/PTPRO/ANXA4/CCRL2/CDKN1A/ATF5/TNFSF10/C2/FAM25A/GPR84/FCAR/NLRP3/ATF3/RRAS/MS4A4A/CD300C/C1QB/SAMD4A/C1QC/MTHFD2/CD300E/BLVRA/C3AR1/EPHB2/AXL/CBR1/LTF/TSPEAR-AS2/TMEM255A/C5AR1/CXCL10/HBEGF/CASP5/HK3/SLC11A1/LGALS1/MARCO/CCL8/IFI27/VSTM1/CFB/SPRR2F/ADM/CXCL11/ASGR2/CES1P1/CES1
GSE6269_FLU_VS_STAPH_AUREUS_INF_PBMC_UP	180	0.448265	1.69253	0.000146552	0.0115987	0.0107746	5219	tags=41%	list=28%	signal=29%	CR2/BLK/SPIB/CD19/CD22/FCRL2/GPR18/LRRN3/RASGRP2/LY9/GPM6A/P2RX5/HLA-DOB/CD27/TMEM156/SIDT1/GATA3/LAX1/IL16/GSDMB/CIITA/ARHGAP45/ZNF175/PAN2/KLF2/ALDH5A1/CD72/OGFOD2/LAT/SFI1/CBX7/TMEM63A/PILRB/INPP5D/PSD4/POLG2/CYB5A/SYNRG/BRWD1/ARHGAP25/GGA2/ITPKB/ING4/TMEM204/TCF3/SUN2/NCOA3/PBXIP1/OSBPL10/MPHOSPH8/SEMA4D/KHDC4/RPS6KA5/ZNF500/EZH1/DIDO1/ZBTB40/TTC9/MTMR4/RAD52/LRCH4/DCAF8/TRMT13/PPOX/RPAP2/TLE…
GSE16266_LPS_VS_HEATSHOCK_AND_LPS_STIM_MEF_UP	189	0.437229	1.6443	0.000147393	0.0115987	0.0107746	2424	tags=28%	list=13%	signal=24%	TMEFF2/GJA10/CR2/FCER2/FCRL1/MS4A1/CXCR5/TBXT/BLK/SPIB/CD19/CD22/TNFRSF13B/TNFRSF13C/CD79B/NKAIN1/CD79A/PLA2G2F/DDC/P2RX3/B3GAT1/HLA-DOB/CCR6/APC2/NAPSA/SYT10/POU2AF1/SHISA2/JCHAIN/BCL2L14/TNFSF8/EVI2B/NFIB/CD8B/LMO2/SORL1/PLD4/TIFA/PLCG2/CIITA/TAC1/CSF2RB/IRF8/IRF5/RUNDC3A/KRT7/FGD2/RASSF2/SRSF5/HLA-DOA/CD72/ADCY2
MATSUMIYA_PBMC_MODIFIED_VACCINIA_ANKARA_VACCINE_AGE_18_55YO_2DY_UP	65	-0.702484	-1.80442	0.000156933	0.0121623	0.0112982	4428	tags=74%	list=24%	signal=56%	IFI35/DRAM1/CFD/STAT1/IL1A/IFITM2/ACP2/MX1/IL4I1/IFI44/FCGR1A/BST2/TNF/CCL2/IFIH1/PSMB9/IFI6/CASP1/FPR3/TNFSF10/IL6/TLR8/RSAD2/CD68/SERPING1/ISG15/C3AR1/IFIT3/IFIT2/CCL4/ICAM1/IFITM3/CXCL10/TYMP/CTSL/FPR2/IFIT1/RNASE2/BCL2A1/MARCO/CCL8/CCL3/IFI27/APOBEC3A/S100A9/CCL3L1/CCL7/S100A8
GSE5679_CTRL_VS_PPARG_LIGAND_ROSIGLITAZONE_AND_RARA_AGONIST_AM580_TREATED_DC_DN	200	-0.571636	-1.6527	0.000171687	0.0131071	0.0121759	3791	tags=40%	list=21%	signal=32%	DNM1/ARPC5L/SLC25A4/PRR5/PPIC/CDC20/MAFB/RPS10/ARL8B/ANKH/CYP51A1/VCL/CAVIN3/CNN2/ATP6V0E1/EFNB2/ATP6V1A/TMEM176A/DCN/CA3/MFGE8/MSMO1/RARRES2/NCAM1/ATP6V1D/CTSD/PRDX4/SPTSSA/RCAN1/FRMD6/RAB34/BAIAP2/EMP1/CLEC4A/ADK/ADCY8/SERPINH1/HTRA1/CKS2/FSTL3/MPP1/PTGIS/C3AR1/IDO1/MRC1/ADSS1/EPHX1/TAGLN/GJA1/DEGS1/ANXA5/FKBP10/TRIM47/APOE/CKB/GAS1/CDKN1C/MYC/PRNP/GSDME/ANXA1/MMP9/ANXA2/CD5L/CXCL2/ASPRV1/LGALS…
GSE25123_WT_VS_PPARG_KO_MACROPHAGE_UP	191	-0.567969	-1.63553	0.00017824	0.0134073	0.0124547	3541	tags=42%	list=19%	signal=35%	AMPD3/MAFB/NOTCH2NLA/HS3ST3B1/SGTB/IFI44/TNFAIP3/SLC39A8/SLC7A7/MAP4K4/CNN2/SOCS3/LYN/HSPA6/PTX3/ABCA1/MSANTD3/LILRB2/SCN1B/ADAM33/SQSTM1/LIMS1/NEURL3/SH3D21/FPR1/IRAK3/CHST7/IFI6/HSPA1A/TNFRSF8/IL6/SMS/RSAD2/TNFSF14/LCN2/RCAN1/CHST15/ETV5/SLC43A3/HERC5/NIBAN1/SNAPC1/ADGRE1/RGS2/MXD1/THBS1/DSE/MSN/PFKFB3/CHI3L1/C15orf48/SOD2/FCGR2A/CASP5/FPR2/HK2/OASL/MT1F/IL1B/TNFSF9/CCL20/CXCL2/VNN3/PLAU/APOBEC…
GSE3039_NKT_CELL_VS_B2_BCELL_DN	193	-0.57484	-1.65857	0.000181568	0.0134597	0.0125034	2779	tags=32%	list=15%	signal=28%	MIF/CCRL2/EHBP1/B3GNT5/EMILIN2/CDKN1A/ATF5/RPL39L/HILPDA/TPI1/ETS2/NFIL3/CSF1/HCAR2/SORBS1/SMOX/DDIT3/ALDOA/ALDOC/ANKRD37/PRUNE2/TRIB3/CEBPB/HMGA2/PTGS2/MMP2/CAVIN1/CCL4/PMEPA1/BHLHE40/SLCO4A1/CREB5/SLC16A3/ECHDC3/SOD2/EDN1/TLR2/ADRA1A/SLC2A1/NT5E/GPAT3/IL1B/TNFRSF12A/NDRG1/TM4SF1/LDHA/AKR1B15/SPHK1/TNFAIP6/CAV1/FOSL1/CXCL3/MMP10/GAL/CD109/AQP9/TREM1/F3/SPP1/HAL/ARG1/APOC3
GSE26488_CTRL_VS_PEPTIDE_INJECTION_HDAC7_DELTAP_TG_OT2_THYMOCYTE_UP	187	-0.56953	-1.64136	0.000190704	0.013935	0.012945	2477	tags=32%	list=13%	signal=28%	MMP13/PPA1/HTATIP2/ZP3/PRDX6/SCG2/SPARC/SERPING1/SLC6A13/CCDC80/AKR1C2/AMOTL2/HTRA1/ISG15/CSF3R/LDLR/KHDC1L/FMO1/COL6A3/RGS2/LTF/TMEM45A/TXN/CDKN1C/MUC13/LGALS4/GDNF/RGN/CASP14/CD5L/POMC/AKR1B15/DKK1/CCL13/IFI27/CRISP3/DSP/TGFBI/ALOX12B/FGFBP1/GAL/SLC12A3/APOBEC1/HBE1/CLCA1/ITIH4/KLK6/KRT2/CALB2/REN/CES1/PAH/TNNI1/ITIH3/UGT2B10/FABP1/SERPINA10/FGG/PLG
GSE23321_CENTRAL_MEMORY_VS_NAIVE_CD8_TCELL_DN	187	-0.568691	-1.63894	0.000205661	0.0148163	0.0137636	1960	tags=21%	list=11%	signal=19%	HR/EPHB3/LY6E/ADAM12/GPR37L1/HSD3B2/SLC10A1/MSR1/IMPA2/JAG1/GJA1/CACNB2/GHR/TYMP/LOX/MATN4/HSD17B6/ABCA12/PTPRN/KRT15/GYPB/DSC3/SULT2B1/DNAH17/GDF5/NKX2-5/KLK11/NAT2/CALB2/SPRR2C/KLK13/TNNI1/ITIH3/LECT2/APOA4/HAO1/TAT/REG3A/HRG
GSE32901_NAIVE_VS_TH17_NEG_CD4_TCELL_UP	170	0.446873	1.69764	0.000218256	0.0155053	0.0144036	1656	tags=15%	list=9%	signal=14%	FCRLA/CR2/FCRL1/MS4A1/BLK/SPIB/CD19/CD22/SERPINA9/TNFRSF13C/CD79B/FCMR/CD79A/BANK1/TEX15/CCR6/NAPSA/WDFY4/PIK3C2B/CFP/PPARG/FAM183BP/E2F8/CCR4/PLD4/IRF4
[truncated: 56 more rows]

## Sheet: TCGA_C2
ID	setSize	enrichmentScore	NES	pvalue	p.adjust	qvalues	rank	leading_edge			core_enrichment
[truncated: 1,177 more rows]

## Sheet: TCGA_C5
ID	setSize	enrichmentScore	NES	pvalue	p.adjust	qvalues	rank	leading_edge			core_enrichment
[truncated: 827 more rows]

[truncated: 6 more sheets: TCGA_C6, TCGA_C7, GEO_C2, GEO_C5, GEO_C6, GEO_C7]
