# Supplementary material for: Glycogen Metabolism Predicts the Efficacy of Immunotherapy for Urothelial Carcinoma
Source: Front Pharmacol. 2021 Aug 25;12:723066. doi: 10.3389/fphar.2021.723066 (PMC8424112; doi:10.3389/fphar.2021.723066)
Supplement: Supplementary file 3 [file Table1.xlsx]

## Sheet: ICI_mutation
Table S1. The comparison of gene mutation frequencies between high-GMS and low-GMS patients
Gene	Mutation frequency (high-GMS patients)	Mutation frequency (low-GMS patients)	p value	odds ratio	confidence interval
TERT	0.6099	0.6842	0.2087	0.7225	0.4248-1.223
TP53	0.5035	0.5188	0.8101	0.941	0.5696-1.553
ARID1A	0.2057	0.2481	0.4705	0.7853	0.4268-1.439
MLL2	0.2979	0.1579	0.006438	2.256	1.212-4.302
FGFR3	0.1915	0.188	1	1.023	0.5345-1.964
KDM6A	0.09929	0.2707	0.000279	0.2983	0.1404-0.6042
CDKN2A	0.1986	0.1729	0.6426	1.184	0.6156-2.297
PIK3CA	0.1773	0.1278	0.3146	1.469	0.7186-3.064
RB1	0.1135	0.203	0.04697	0.5038	0.2398-1.029
CDKN2B	0.1348	0.1504	0.7325	0.8803	0.4205-1.837
CCND1	0.09929	0.09774	1	1.018	0.4241-2.458
ERBB2	0.09929	0.1128	0.8447	0.8676	0.3704-2.02
CREBBP	0.08511	0.1128	0.544	0.7326	0.2997-1.754
MDM2	0.06383	0.09023	0.4979	0.6884	0.2468-1.852
FRS2	0.06383	0.08271	0.6445	0.757	0.2673-2.087
FGF3	0.06383	0.06767	1	0.9396	0.319-2.768
RICTOR	0.08511	0.07519	0.8264	1.144	0.435-3.072
STAG2	0.0922	0.05263	0.2494	1.824	0.6509-5.587
FGF19	0.04965	0.06767	0.6106	0.7206	0.2209-2.249
TSC1	0.0922	0.03759	0.08791	2.591	0.8365-9.563
ERBB3	0.02837	0.09774	0.02278	0.2707	0.06264-0.9068
FGF10	0.06383	0.06015	1	1.065	0.3524-3.282
ZNF703	0.02128	0.08271	0.02699	0.2422	0.04242-0.9457
EP300	0.07801	0.02256	0.05261	3.651	0.9354-20.85
RAF1	0.04255	0.07519	0.3068	0.5479	0.1587-1.721
ATM	0.04255	0.05263	0.7804	0.8007	0.216-2.866
FBXW7	0.04965	0.04511	1	1.105	0.3088-4.097
FGF4	0.03546	0.03759	1	0.9414	0.2113-4.194
MYC	0.05674	0.03759	0.5739	1.537	0.4302-6.137
CCNE1	0.02837	0.06015	0.2448	0.4575	0.09835-1.758
HRAS	0.04255	0.03008	0.7504	1.431	0.3308-7.06
RBM10	0.007092	0.06767	0.008608	0.09905	0.002234-0.7322
EGFR	0.03546	0.04511	0.7643	0.7789	0.1833-3.147
FAT1	0.02837	0.05263	0.3662	0.5268	0.1104-2.13
PTEN	0.02128	0.05263	0.2066	0.3926	0.06414-1.765
BRCA2	0.04255	0.03008	0.7504	1.431	0.3308-7.06
LRP1B	0.04255	0.03008	0.7504	1.431	0.3308-7.06
NCOR1	0.04255	0.03008	0.7504	1.431	0.3308-7.06
APC	0.02837	0.02256	1	1.264	0.2095-8.793
MYCL1	0.02128	0.04511	0.3234	0.4614	0.07315-2.214
SMARCA4	0.04255	0.007519	0.1213	5.836	0.6937-271.5
CTNNB1	0.02837	0.03008	1	0.9418	0.1717-5.168
DNMT3A	0.03546	0.02256	0.7235	1.59	0.3025-10.45
MCL1	0.02128	0.03759	0.4903	0.5577	0.08489-2.932
ARID2	0.02128	0.02256	1	0.9422	0.1239-7.163
FGFR1	0	0.05263	0.005842	0	0-0.6364
FOXP1	0.02128	0.02256	1	0.9422	0.1239-7.163
MYST3	0	0.05263	0.005842	0	0-0.6364
SF3B1	0.02837	0.01504	0.6848	1.908	0.2683-21.43
BRAF	0.007092	0.03008	0.2023	0.2315	0.00465-2.378
BRCA1	0.02837	0.01504	0.6848	1.908	0.2683-21.43
CDH1	0.02837	0.007519	0.3715	3.837	0.3734-191
CDKN1B	0.02837	0.01504	0.6848	1.908	0.2683-21.43
GNAS	0.02837	0.01504	0.6848	1.908	0.2683-21.43
KRAS	0.02837	0.01504	0.6848	1.908	0.2683-21.43
MSH6	0.02837	0.007519	0.3715	3.837	0.3734-191
NF1	0.02837	0.01504	0.6848	1.908	0.2683-21.43
NF2	0.03546	0.007519	0.2148	4.83	0.5303-231
NKX2-1	0.02128	0.02256	1	0.9422	0.1239-7.163
SETD2	0.007092	0.02256	0.3581	0.3107	0.00586-3.925
ASXL1	0.02128	0.01504	1	1.422	0.1602-17.27
BAP1	0.02128	0.01504	1	1.422	0.1602-17.27
CCND3	0	0.03759	0.02591	0	0-1.014
CDK6	0.02837	0.007519	0.3715	3.837	0.3734-191
IRS2	0	0.03759	0.02591	0	0-1.014
MYCN	0.007092	0.03008	0.2023	0.2315	0.00465-2.378
NOTCH4	0.02837	0.007519	0.3715	3.837	0.3734-191
PBRM1	0.01418	0.02256	0.6764	0.6246	0.05142-5.543
SPTA1	0.01418	0.02256	0.6764	0.6246	0.05142-5.543
TET2	0.01418	0.01504	1	0.9426	0.06745-13.17
ATR	0.007092	0.02256	0.3581	0.3107	0.00586-3.925
BCL2L1	0.01418	0.01504	1	0.9426	0.06745-13.17
CD274	0.02128	0.007519	0.6229	2.86	0.2264-151.6
KDM5C	0.007092	0.01504	0.6129	0.4691	0.007881-9.11
LYN	0.007092	0.02256	0.3581	0.3107	0.00586-3.925
MLL3	0.007092	0.02256	0.3581	0.3107	0.00586-3.925
MSH2	0.01418	0.01504	1	0.9426	0.06745-13.17
NOTCH1	0.01418	0.01504	1	0.9426	0.06745-13.17
NOTCH2	0.01418	0.01504	1	0.9426	0.06745-13.17
NUP93	0.01418	0.01504	1	0.9426	0.06745-13.17
PDCD1LG2	0.02128	0.007519	0.6229	2.86	0.2264-151.6
PIK3R1	0.02128	0.007519	0.6229	2.86	0.2264-151.6
PRKCI	0.01418	0.01504	1	0.9426	0.06745-13.17
SLIT2	0.02128	0	0.2479	Inf	0.3913-Inf
SPEN	0.02128	0.007519	0.6229	2.86	0.2264-151.6
ACVR1B	0.01418	0.007519	1	1.895	0.09758-112.8
AKT1	0.02128	0	0.2479	Inf	0.3913-Inf
BCORL1	0.007092	0.007519	1	0.943	0.01193-74.52
BRIP1	0.01418	0.007519	1	1.895	0.09758-112.8
CHEK2	0.007092	0	1	Inf	0.02419-Inf
DICER1	0.007092	0.01504	0.6129	0.4691	0.007881-9.11
ERBB4	0.01418	0.007519	1	1.895	0.09758-112.8
FGF14	0.007092	0.01504	0.6129	0.4691	0.007881-9.11
FGFR2	0.007092	0.007519	1	0.943	0.01193-74.52
FLCN	0.007092	0.01504	0.6129	0.4691	0.007881-9.11
GATA3	0.01418	0	0.4986	Inf	0.1773-Inf
GATA6	0.007092	0.01504	0.6129	0.4691	0.007881-9.11
GNA13	0	0.02256	0.113	0	0-2.272
JAK2	0.01418	0.007519	1	1.895	0.09758-112.8
KIT	0.02128	0	0.2479	Inf	0.3913-Inf
MEN1	0.01418	0.007519	1	1.895	0.09758-112.8
MTOR	0.02128	0	0.2479	Inf	0.3913-Inf
MUTYH	0	0.01504	0.2347	0	0-5.016
PALB2	0.007092	0.007519	1	0.943	0.01193-74.52
PAX5	0.02128	0	0.2479	Inf	0.3913-Inf
PTPRD	0.007092	0.01504	0.6129	0.4691	0.007881-9.11
RAD50	0.007092	0.01504	0.6129	0.4691	0.007881-9.11
SMAD4	0.02128	0	0.2479	Inf	0.3913-Inf
SOX9	0.01418	0.007519	1	1.895	0.09758-112.8
TBX3	0	0.02256	0.113	0	0-2.272
TOP2A	0	0.02256	0.113	0	0-2.272
AKT2	0	0.01504	0.2347	0	0-5.016
AKT3	0	0.01504	0.2347	0	0-5.016
ATRX	0.007092	0.007519	1	0.943	0.01193-74.52
AXIN1	0	0.01504	0.2347	0	0-5.016
BCL2L2	0.01418	0	0.4986	Inf	0.1773-Inf
CASP8	0.01418	0	0.4986	Inf	0.1773-Inf
CDK4	0.01418	0	0.4986	Inf	0.1773-Inf
CDK8	0	0.007519	0.4854	0	0-36.79
CEBPA	0.007092	0.007519	1	0.943	0.01193-74.52
CHD2	0.007092	0	1	Inf	0.02419-Inf
CRKL	0.007092	0.007519	1	0.943	0.01193-74.52
CTCF	0.007092	0.007519	1	0.943	0.01193-74.52
CUL3	0.007092	0.007519	1	0.943	0.01193-74.52
EPHA6	0.007092	0	1	Inf	0.02419-Inf
EPHB1	0.007092	0.007519	1	0.943	0.01193-74.52
FAS	0	0.007519	0.4854	0	0-36.79
FGF6	0.007092	0.007519	1	0.943	0.01193-74.52
FUBP1	0.01418	0	0.4986	Inf	0.1773-Inf
HNF1A	0.01418	0	0.4986	Inf	0.1773-Inf
IGF1	0.007092	0.007519	1	0.943	0.01193-74.52
JAK1	0	0.01504	0.2347	0	0-5.016
KDR	0.01418	0	0.4986	Inf	0.1773-Inf
KEL	0.007092	0.007519	1	0.943	0.01193-74.52
MAGI2	0.01418	0	0.4986	Inf	0.1773-Inf
MAP3K1	0.007092	0.007519	1	0.943	0.01193-74.52
MET	0.01418	0	0.4986	Inf	0.1773-Inf
NFE2L2	0.01418	0	0.4986	Inf	0.1773-Inf
NFKBIA	0.01418	0	0.4986	Inf	0.1773-Inf
NOTCH3	0.007092	0.007519	1	0.943	0.01193-74.52
NRAS	0	0.01504	0.2347	0	0-5.016
PDGFRA	0.01418	0	0.4986	Inf	0.1773-Inf
PMS2	0.01418	0	0.4986	Inf	0.1773-Inf
RAD51C	0	0.01504	0.2347	0	0-5.016
REL	0.007092	0.007519	1	0.943	0.01193-74.52
RNF43	0.01418	0	0.4986	Inf	0.1773-Inf
ROS1	0.01418	0	0.4986	Inf	0.1773-Inf
RUNX1	0.01418	0	0.4986	Inf	0.1773-Inf
STAT4	0	0.01504	0.2347	0	0-5.016
STK11	0.01418	0	0.4986	Inf	0.1773-Inf
TNKS	0.007092	0	1	Inf	0.02419-Inf
VEGFA	0	0.01504	0.2347	0	0-5.016
WT1	0.007092	0.007519	1	0.943	0.01193-74.52
ZNF217	0.007092	0.007519	1	0.943	0.01193-74.52
ARAF	0	0.007519	0.4854	0	0-36.79
ARFRP1	0.007092	0	1	Inf	0.02419-Inf
AURKA	0.007092	0	1	Inf	0.02419-Inf
AXL	0.007092	0	1	Inf	0.02419-Inf
BACH1	0	0.007519	0.4854	0	0-36.79
BARD1	0	0.007519	0.4854	0	0-36.79
BCOR	0	0.007519	0.4854	0	0-36.79
BRD4	0.007092	0	1	Inf	0.02419-Inf
CCND2	0	0.007519	0.4854	0	0-36.79
CDC73	0	0	1	0	0-Inf
CDH2	0	0.007519	0.4854	0	0-36.79
CHD4	0.007092	0	1	Inf	0.02419-Inf
CYLD	0.007092	0	1	Inf	0.02419-Inf
DAXX	0	0	1	0	0-Inf
EMSY	0	0.007519	0.4854	0	0-36.79
EPHA3	0.007092	0	1	Inf	0.02419-Inf
EPHA7	0.007092	0	1	Inf	0.02419-Inf
ERRFI1	0	0.007519	0.4854	0	0-36.79
EZH2	0.007092	0	1	Inf	0.02419-Inf
FAM123B	0	0.007519	0.4854	0	0-36.79
FANCA	0	0.007519	0.4854	0	0-36.79
FANCC	0.007092	0	1	Inf	0.02419-Inf
FANCD2	0.007092	0	1	Inf	0.02419-Inf
FANCI	0	0.007519	0.4854	0	0-36.79
FGF23	0	0.007519	0.4854	0	0-36.79
FLT3	0	0	1	0	0-Inf
GATA1	0.007092	0	1	Inf	0.02419-Inf
GATA2	0.007092	0	1	Inf	0.02419-Inf
GATA4	0.007092	0	1	Inf	0.02419-Inf
GPR124	0	0.007519	0.4854	0	0-36.79
GRIN2A	0	0.007519	0.4854	0	0-36.79
HGF	0.007092	0	1	Inf	0.02419-Inf
IGF2R	0.007092	0	1	Inf	0.02419-Inf
IKBKE	0	0.007519	0.4854	0	0-36.79
INPP4B	0	0.007519	0.4854	0	0-36.79
JUN	0	0.007519	0.4854	0	0-36.79
KDM5A	0.007092	0	1	Inf	0.02419-Inf
KEAP1	0.007092	0	1	Inf	0.02419-Inf
LRP6	0.007092	0	1	Inf	0.02419-Inf
LZTR1	0	0.007519	0.4854	0	0-36.79
MAP2K4	0.007092	0	1	Inf	0.02419-Inf
MAP3K13	0.007092	0	1	Inf	0.02419-Inf
MDM4	0.007092	0	1	Inf	0.02419-Inf
MITF	0	0.007519	0.4854	0	0-36.79
MPL	0	0.007519	0.4854	0	0-36.79
MST1R	0	0.007519	0.4854	0	0-36.79
NBN	0	0.007519	0.4854	0	0-36.79
NTRK1	0	0.007519	0.4854	0	0-36.79
NTRK3	0	0.007519	0.4854	0	0-36.79
PARK2	0.007092	0	1	Inf	0.02419-Inf
PARP4	0.007092	0	1	Inf	0.02419-Inf
PIK3C2B	0.007092	0	1	Inf	0.02419-Inf
PIK3CB	0.007092	0	1	Inf	0.02419-Inf
PIK3CG	0.007092	0	1	Inf	0.02419-Inf
PIK3R2	0	0.007519	0.4854	0	0-36.79
POLE	0.007092	0	1	Inf	0.02419-Inf
PRSS8	0.007092	0	1	Inf	0.02419-Inf
PTCH2	0.007092	0	1	Inf	0.02419-Inf
PTPN11	0.007092	0	1	Inf	0.02419-Inf
RAD51	0.007092	0	1	Inf	0.02419-Inf
RPA1	0.007092	0	1	Inf	0.02419-Inf
RPTOR	0.007092	0	1	Inf	0.02419-Inf
SDHA	0	0.007519	0.4854	0	0-36.79
SMAD2	0.007092	0	1	Inf	0.02419-Inf
SMAD3	0	0	1	0	0-Inf
SOX10	0.007092	0	1	Inf	0.02419-Inf
SOX2	0	0.007519	0.4854	0	0-36.79
SRC	0.007092	0	1	Inf	0.02419-Inf
TNFRSF14	0	0.007519	0.4854	0	0-36.79
TOP1	0.007092	0	1	Inf	0.02419-Inf
TRRAP	0.007092	0	1	Inf	0.02419-Inf
TSC2	0	0.007519	0.4854	0	0-36.79

## Sheet: TCGA_mutation
Gene	Mutation frequency (high-GMS patients)	Mutation frequency (low-GMS patients)	p value	odds ratio	confidence interval
TP53	0.451	0.4902	0.4875	0.8546	0.5681-1.285
TTN	0.4951	0.4069	0.09063	1.428	0.9482-2.156
KMT2D	0.2941	0.2843	0.9131	1.049	0.6682-1.647
MUC16	0.2745	0.2794	1	0.9759	0.6176-1.541
KDM6A	0.2255	0.2941	0.142	0.6994	0.4358-1.117
ARID1A	0.2549	0.2353	0.73	1.112	0.6903-1.793
PIK3CA	0.2598	0.1667	0.02921	1.753	1.055-2.942
SYNE1	0.1863	0.2059	0.7085	0.8832	0.5246-1.483
RB1	0.1912	0.1716	0.7001	1.141	0.6681-1.954
RYR2	0.1814	0.1618	0.6938	1.148	0.6636-1.991
HMCN1	0.1863	0.1569	0.5117	1.23	0.711-2.138
KMT2C	0.1716	0.1716	1	1	0.5777-1.731
EP300	0.1961	0.1176	0.04055	1.827	1.024-3.315
MACF1	0.1225	0.1863	0.0996	0.6109	0.3376-1.089
FLG	0.1471	0.1569	0.8904	0.9269	0.5192-1.651
FAT4	0.1324	0.1569	0.5737	0.8203	0.452-1.48
FGFR3	0.152	0.1176	0.3846	1.343	0.73-2.496
STAG2	0.1422	0.1275	0.7721	1.134	0.6171-2.093
CSMD3	0.1324	0.1324	1	1	0.5406-1.85
ATM	0.1029	0.152	0.1811	0.6411	0.3362-1.202
ELF3	0.08333	0.1667	0.01596	0.4554	0.2297-0.8737
CUBN	0.1324	0.1127	0.651	1.2	0.6355-2.282
CREBBP	0.1373	0.1029	0.361	1.385	0.7282-2.67
NEB	0.07843	0.1667	0.009717	0.4264	0.2117-0.827
DNAH5	0.1176	0.1176	1	1	0.5223-1.914
XIRP2	0.152	0.08333	0.04488	1.968	1.014-3.935
ZFHX4	0.1422	0.09804	0.2228	1.523	0.7989-2.954
AHNAK2	0.1275	0.1078	0.6452	1.208	0.6319-2.326
OBSCN	0.09804	0.1373	0.282	0.6839	0.3512-1.31
DNAH11	0.1127	0.1176	1	0.9531	0.4941-1.835
ERBB2	0.1176	0.1078	0.8758	1.103	0.5694-2.145
MUC17	0.09314	0.1373	0.2144	0.6463	0.3283-1.248
BIRC6	0.1078	0.1176	0.8758	0.9068	0.4662-1.756
LRP1B	0.1029	0.1225	0.639	0.822	0.4209-1.592
SYNE2	0.1324	0.08824	0.2057	1.575	0.8038-3.15
AKAP9	0.1029	0.1176	0.7523	0.861	0.4387-1.679
ANK2	0.08333	0.1324	0.1502	0.5967	0.2943-1.18
FAT1	0.1176	0.08824	0.4156	1.377	0.6899-2.792
FAT3	0.09314	0.1127	0.6255	0.8086	0.4015-1.612
KMT2A	0.1373	0.07353	0.052	2.001	0.9946-4.174
RYR1	0.08824	0.1127	0.5105	0.7621	0.3738-1.532
RYR3	0.1127	0.09804	0.7475	1.169	0.5908-2.329
ERBB3	0.09314	0.1078	0.7423	0.85	0.4196-1.708
PCLO	0.1078	0.09804	0.8708	1.112	0.5576-2.229
SPTAN1	0.1078	0.09804	0.8708	1.112	0.5576-2.229
ADGRV1	0.08824	0.1127	0.5105	0.7621	0.3738-1.532
AHNAK	0.09804	0.09804	1	1	0.4924-2.031
LRP2	0.1078	0.08824	0.6179	1.248	0.6162-2.559
CDKN1A	0.09314	0.09314	1	1	0.4837-2.068
DNAH7	0.09804	0.09314	1	1.058	0.5172-2.172
SACS	0.1029	0.08333	0.6098	1.262	0.6117-2.636
ERCC2	0.09804	0.08333	0.7307	1.195	0.5741-2.514
UBR4	0.09314	0.09314	1	1	0.4837-2.068
ABCA13	0.08333	0.09804	0.7307	0.8367	0.3978-1.742
BRCA2	0.09804	0.08333	0.7307	1.195	0.5741-2.514
DMXL2	0.08824	0.09314	1	0.9424	0.4506-1.964
DNAH3	0.08333	0.09314	0.8617	0.8854	0.4179-1.862
DST	0.08824	0.09314	1	0.9424	0.4506-1.964
FREM2	0.08824	0.09314	1	0.9424	0.4506-1.964
SPTA1	0.08824	0.09314	1	0.9424	0.4506-1.964
DNAH8	0.06373	0.1127	0.1152	0.5364	0.2418-1.143
MDN1	0.08824	0.08824	1	1	0.4743-2.108
MUC5B	0.07843	0.09314	0.7241	0.8291	0.3857-1.761
DMD	0.1078	0.06373	0.1565	1.774	0.8262-3.955
PKHD1L1	0.07353	0.09804	0.48	0.7307	0.3369-1.554
USH2A	0.09314	0.07843	0.7241	1.206	0.5679-2.592
USP34	0.07353	0.09804	0.48	0.7307	0.3369-1.554
UTRN	0.05882	0.1078	0.1058	0.5179	0.2266-1.13
ALMS1	0.06373	0.1029	0.2094	0.5939	0.2648-1.285
DCHS2	0.07353	0.09314	0.5916	0.7733	0.354-1.661
MED13	0.05392	0.1127	0.04744	0.4494	0.192-0.992
MKI67	0.1127	0.05392	0.04744	2.225	1.008-5.208
NCOR1	0.09314	0.07353	0.5916	1.293	0.6022-2.825
PLEC	0.07843	0.08333	1	0.9364	0.4286-2.036
RELN	0.06863	0.09804	0.3707	0.6785	0.3071-1.461
RNF213	0.09314	0.07353	0.5916	1.293	0.6022-2.825
TRRAP	0.09804	0.06863	0.3707	1.474	0.6846-3.256
ANK3	0.07353	0.08333	0.8542	0.8733	0.3935-1.92
LAMA3	0.07353	0.08824	0.717	0.8205	0.3728-1.782
PCDH15	0.07353	0.08333	0.8542	0.8733	0.3935-1.92
SRCAP	0.07843	0.08333	1	0.9364	0.4286-2.036
VCAN	0.1078	0.04902	0.04135	2.34	1.03-5.695
APOB	0.09314	0.06373	0.3574	1.507	0.6837-3.424
ASXL2	0.07353	0.07843	1	0.9327	0.4163-2.079
DIDO1	0.08333	0.07353	0.8542	1.145	0.5209-2.541
LRRK2	0.09804	0.05882	0.1968	1.737	0.7828-4.015
PCNT	0.07353	0.08333	0.8542	0.8733	0.3935-1.92
TENM3	0.07843	0.07843	1	1	0.4534-2.206
WDFY3	0.04902	0.1078	0.04135	0.4273	0.1756-0.971
CSMD2	0.07353	0.07843	1	0.9327	0.4163-2.079
DNAH17	0.09314	0.05882	0.262	1.641	0.7326-3.819
DNAH9	0.06373	0.08824	0.4553	0.7039	0.3076-1.569
FLG2	0.08824	0.06373	0.4553	1.421	0.6374-3.251
FRY	0.08333	0.06863	0.7092	1.233	0.5542-2.787
HERC1	0.07353	0.07353	1	1	0.4417-2.264
KIAA1109	0.06863	0.08333	0.7092	0.8109	0.3588-1.805
MYCBP2	0.09314	0.05882	0.262	1.641	0.7326-3.819
SSPO	0.05392	0.09314	0.1835	0.5557	0.2322-1.268
TSC1	0.09804	0.05392	0.1339	1.904	0.8425-4.529
DYNC1H1	0.07353	0.07353	1	1	0.4417-2.264
FBXW7	0.07843	0.06863	0.8499	1.155	0.5118-2.633
LRP1	0.05882	0.08824	0.3431	0.6465	0.2758-1.464
PKHD1	0.05882	0.08824	0.3431	0.6465	0.2758-1.464
VPS13D	0.06373	0.07843	0.7006	0.8002	0.3438-1.83
ARID2	0.05882	0.08333	0.4414	0.6881	0.2913-1.577
ASH1L	0.04412	0.09314	0.07637	0.4502	0.1747-1.076
ATAD5	0.07353	0.06863	1	1.077	0.4701-2.482
BDP1	0.08333	0.05882	0.4414	1.453	0.6342-3.433
COL6A3	0.04412	0.09804	0.05238	0.4255	0.1661-1.008
CSMD1	0.07353	0.06863	1	1.077	0.4701-2.482
FBN2	0.05882	0.08333	0.4414	0.6881	0.2913-1.577
HERC2	0.08333	0.05882	0.4414	1.453	0.6342-3.433
ITPR2	0.06863	0.07353	1	0.9286	0.403-2.127
LYST	0.06863	0.07353	1	0.9286	0.403-2.127
TCHH	0.06373	0.07843	0.7006	0.8002	0.3438-1.83
ZFP36L1	0.05882	0.08333	0.4414	0.6881	0.2913-1.577
CCDC88A	0.07353	0.06373	0.8452	1.166	0.5021-2.741
COL7A1	0.05882	0.07843	0.5576	0.7349	0.3083-1.706
DSP	0.08333	0.05392	0.3276	1.593	0.683-3.87
FRAS1	0.05882	0.07843	0.5576	0.7349	0.3083-1.706
HRNR	0.06373	0.06863	1	0.9239	0.3885-2.182
HUWE1	0.06863	0.06863	1	1	0.429-2.331
KIAA2018	0.07353	0.06373	0.8452	1.166	0.5021-2.741
NAV3	0.05882	0.07843	0.5576	0.7349	0.3083-1.706
PHF3	0.08333	0.05392	0.3276	1.593	0.683-3.87
POLQ	0.08333	0.05392	0.3276	1.593	0.683-3.87
TRIO	0.08333	0.05392	0.3276	1.593	0.683-3.87
VPS13B	0.04902	0.08824	0.1695	0.5335	0.2141-1.256
AKAP6	0.06373	0.06863	1	0.9239	0.3885-2.182
ANKHD1-EIF4EBP3	0.05882	0.07353	0.6911	0.788	0.3273-1.857
ATR	0.07353	0.05882	0.6911	1.269	0.5384-3.055
CDK12	0.06373	0.06863	1	0.9239	0.3885-2.182
CDKN2A	0.07843	0.05392	0.4262	1.492	0.6312-3.655
CHD7	0.06863	0.06373	1	1.082	0.4582-2.574
COL6A6	0.05392	0.07843	0.4262	0.6703	0.2736-1.584
GON4L	0.07843	0.04902	0.3109	1.649	0.6834-4.175
MYH9	0.06373	0.06863	1	0.9239	0.3885-2.182
PTPRD	0.07353	0.05882	0.6911	1.269	0.5384-3.055
SCN1A	0.08333	0.04902	0.2316	1.761	0.7394-4.422
SETD2	0.05882	0.07353	0.6911	0.788	0.3273-1.857
SPHKAP	0.05882	0.07353	0.6911	0.788	0.3273-1.857
BPTF	0.04902	0.07843	0.3109	0.6064	0.2395-1.463
BSN	0.05392	0.06863	0.6805	0.774	0.3095-1.888
DCC	0.06373	0.06373	1	1	0.4151-2.409
DNAH10	0.06373	0.06373	1	1	0.4151-2.409
FBN1	0.04902	0.07843	0.3109	0.6064	0.2395-1.463
GOLGB1	0.06863	0.05882	0.8398	1.178	0.4915-2.869
HECTD4	0.06373	0.06373	1	1	0.4151-2.409
HSPG2	0.03431	0.09314	0.02408	0.3468	0.1203-0.8864
KANSL1	0.06373	0.06373	1	1	0.4151-2.409
MYO9A	0.05392	0.07353	0.5439	0.7187	0.2905-1.724
NF1	0.06863	0.05882	0.8398	1.178	0.4915-2.869
NFE2L2	0.09804	0.02451	0.003072	4.313	1.529-15.01
PREX2	0.05882	0.06863	0.8398	0.8486	0.3486-2.034
SPAG17	0.06373	0.06373	1	1	0.4151-2.409
UBR5	0.06373	0.06373	1	1	0.4151-2.409
VPS13C	0.07353	0.05392	0.5439	1.391	0.58-3.443
ABCA12	0.06373	0.05882	1	1.089	0.4453-2.684
CHD6	0.07843	0.04412	0.2149	1.841	0.7447-4.85
DOPEY2	0.06373	0.05392	0.8339	1.194	0.48-3.023
FAT2	0.05882	0.06373	1	0.9185	0.3726-2.246
FBN3	0.06373	0.05882	1	1.089	0.4453-2.684
HYDIN	0.06373	0.05392	0.8339	1.194	0.48-3.023
LAMA1	0.05392	0.06863	0.6805	0.774	0.3095-1.888
LAMA2	0.06863	0.05392	0.6805	1.292	0.5296-3.231
POLE	0.04412	0.07843	0.2149	0.5431	0.2062-1.343
RANBP2	0.06863	0.05392	0.6805	1.292	0.5296-3.231
SRRM2	0.04902	0.07353	0.4095	0.6502	0.2544-1.592
TNXB	0.04412	0.07843	0.2149	0.5431	0.2062-1.343
TPR	0.07843	0.04412	0.2149	1.841	0.7447-4.85
APC	0.06863	0.04412	0.3911	1.595	0.6256-4.283
ARHGAP35	0.03922	0.07843	0.1394	0.4804	0.1737-1.223
C5orf42	0.05392	0.06373	0.8339	0.8378	0.3308-2.083
CACNA1A	0.04412	0.06863	0.3911	0.6271	0.2335-1.598
COL11A1	0.07353	0.04412	0.2927	1.717	0.6847-4.565
COL14A1	0.05392	0.06373	0.8339	0.8378	0.3308-2.083
DMXL1	0.06373	0.05392	0.8339	1.194	0.48-3.023
EPG5	0.04412	0.07353	0.2927	0.5823	0.2191-1.46
FMN2	0.07843	0.03922	0.1394	2.081	0.8175-5.758
HECTD1	0.04412	0.06863	0.3911	0.6271	0.2335-1.598
IGSF10	0.07353	0.04412	0.2927	1.717	0.6847-4.565
KALRN	0.06373	0.05392	0.8339	1.194	0.48-3.023
NUP205	0.06373	0.05392	0.8339	1.194	0.48-3.023
PRKDC	0.05392	0.06373	0.8339	0.8378	0.3308-2.083
RHOB	0.05392	0.06373	0.8339	0.8378	0.3308-2.083
SETX	0.05882	0.05882	1	1	0.3998-2.501
SPEN	0.03922	0.07843	0.1394	0.4804	0.1737-1.223
TENM1	0.06373	0.05392	0.8339	1.194	0.48-3.023
TG	0.06373	0.04902	0.6686	1.32	0.5202-3.45
TTC3	0.04902	0.06863	0.5287	0.7002	0.2711-1.743
ADAMTS9	0.04412	0.06863	0.3911	0.6271	0.2335-1.598
AHR	0.04902	0.06373	0.6686	0.7579	0.2899-1.922
ASXL1	0.03431	0.07843	0.08395	0.4184	0.1422-1.104
ATAD2	0.05392	0.05392	1	1	0.383-2.611
ATRX	0.04902	0.06373	0.6686	0.7579	0.2899-1.922
C2orf16	0.04902	0.05882	0.8271	0.8251	0.3113-2.14
CELSR3	0.04902	0.06373	0.6686	0.7579	0.2899-1.922
CEP350	0.03922	0.07353	0.1969	0.5151	0.1846-1.33
CHD9	0.04412	0.06863	0.3911	0.6271	0.2335-1.598
CNTNAP2	0.03922	0.07353	0.1969	0.5151	0.1846-1.33
DNAH1	0.03431	0.07843	0.08395	0.4184	0.1422-1.104
EIF4G3	0.06373	0.04902	0.6686	1.32	0.5202-3.45
F8	0.05392	0.05882	1	0.9121	0.3552-2.319
LAMA4	0.05882	0.05392	1	1.096	0.4311-2.815
LRRC7	0.05882	0.05392	1	1.096	0.4311-2.815
MGA	0.05882	0.05392	1	1.096	0.4311-2.815
MYO16	0.08824	0.02451	0.008599	3.84	1.339-13.5
NCKAP5	0.05392	0.05882	1	0.9121	0.3552-2.319
NKTR	0.03431	0.07843	0.08395	0.4184	0.1422-1.104
NRXN1	0.05882	0.05392	1	1.096	0.4311-2.815
PLXNA4	0.04902	0.06373	0.6686	0.7579	0.2899-1.922
RXRA	0.03922	0.07353	0.1969	0.5151	0.1846-1.33
SMARCA2	0.04412	0.06863	0.3911	0.6271	0.2335-1.598
SVIL	0.06373	0.04902	0.6686	1.32	0.5202-3.45
SZT2	0.04902	0.05882	0.8271	0.8251	0.3113-2.14
TP53BP1	0.04902	0.06373	0.6686	0.7579	0.2899-1.922
TRANK1	0.06863	0.04412	0.3911	1.595	0.6256-4.283
UTP20	0.06863	0.04412	0.3911	1.595	0.6256-4.283
ZNF292	0.05882	0.04902	0.8271	1.212	0.4674-3.212
ADAMTS12	0.04412	0.06373	0.5117	0.6788	0.2498-1.763
ARHGAP32	0.05392	0.05392	1	1	0.383-2.611
ARID1B	0.04412	0.06373	0.5117	0.6788	0.2498-1.763
BAZ2B	0.06373	0.04412	0.5117	1.473	0.5673-4.004
CIT	0.04412	0.06373	0.5117	0.6788	0.2498-1.763
CMYA5	0.05882	0.04902	0.8271	1.212	0.4674-3.212
CPD	0.06863	0.03922	0.2729	1.803	0.6872-5.08
DNAH2	0.04902	0.05392	1	0.9046	0.3359-2.407
EPHA5	0.04902	0.05392	1	0.9046	0.3359-2.407
FN1	0.03922	0.06863	0.2729	0.5547	0.1969-1.455
HCN1	0.05882	0.04902	0.8271	1.212	0.4674-3.212
MYH10	0.04902	0.05882	0.8271	0.8251	0.3113-2.14
NSD1	0.03431	0.07353	0.1232	0.4486	0.1512-1.2
PAPPA2	0.07353	0.03431	0.1232	2.229	0.8333-6.614
PEG3	0.04412	0.06373	0.5117	0.6788	0.2498-1.763
PTPN13	0.04902	0.05882	0.8271	0.8251	0.3113-2.14
PTPRZ1	0.06373	0.03922	0.3706	1.665	0.6235-4.747
RP1L1	0.04412	0.06373	0.5117	0.6788	0.2498-1.763
SF3B1	0.04412	0.06373	0.5117	0.6788	0.2498-1.763
SVEP1	0.04902	0.05392	1	0.9046	0.3359-2.407
TAF1L	0.03922	0.06863	0.2729	0.5547	0.1969-1.455
TECTA	0.03922	0.06863	0.2729	0.5547	0.1969-1.455
TENM2	0.03431	0.07353	0.1232	0.4486	0.1512-1.2
WNK1	0.05882	0.04902	0.8271	1.212	0.4674-3.212
ZFYVE26	0.05392	0.05392	1	1	0.383-2.611
ZNF236	0.04412	0.06373	0.5117	0.6788	0.2498-1.763
ZZEF1	0.05882	0.04902	0.8271	1.212	0.4674-3.212
ACACA	0.04902	0.05392	1	0.9046	0.3359-2.407
ADGRG4	0.04902	0.05392	1	0.9046	0.3359-2.407
ASPM	0.05882	0.04412	0.6551	1.353	0.5099-3.726
BRWD1	0.05392	0.04902	1	1.105	0.4154-2.977
CHD4	0.04412	0.05882	0.6551	0.739	0.2684-1.961
CNOT1	0.04902	0.04902	1	1	0.3644-2.744
COL12A1	0.05882	0.04412	0.6551	1.353	0.5099-3.726
CUL9	0.04412	0.05882	0.6551	0.739	0.2684-1.961
EP400	0.03431	0.06863	0.1776	0.4831	0.1613-1.312
EXPH5	0.04902	0.05392	1	0.9046	0.3359-2.407
FAM135B	0.04902	0.05392	1	0.9046	0.3359-2.407
FCGBP	0.03431	0.06863	0.1776	0.4831	0.1613-1.312
KIDINS220	0.04902	0.05392	1	0.9046	0.3359-2.407
KIF21A	0.05392	0.04902	1	1.105	0.4154-2.977
LPA	0.04412	0.05882	0.6551	0.739	0.2684-1.961
LRBA	0.04902	0.05392	1	0.9046	0.3359-2.407
MED12	0.04902	0.05392	1	0.9046	0.3359-2.407
MRC1	0.06373	0.03922	0.3706	1.665	0.6235-4.747
MYH11	0.03922	0.06373	0.3706	0.6004	0.2107-1.604
MYO3A	0.05882	0.04412	0.6551	1.353	0.5099-3.726
NUP188	0.03922	0.06373	0.3706	0.6004	0.2107-1.604
PARD3	0.05882	0.04412	0.6551	1.353	0.5099-3.726
SALL1	0.02941	0.06863	0.1064	0.4121	0.1271-1.171
SF3B3	0.06373	0.03431	0.2511	1.912	0.6915-5.789
SOS1	0.04902	0.04902	1	1	0.3644-2.744
TEX15	0.04412	0.05392	0.8193	0.8102	0.2897-2.205
UNC13C	0.04412	0.05882	0.6551	0.739	0.2684-1.961
ZFYVE9	0.05392	0.04902	1	1.105	0.4154-2.977
ZNF804A	0.02941	0.07353	0.07076	0.3827	0.1191-1.071
ABCB5	0.06373	0.03431	0.2511	1.912	0.6915-5.789
ADCY2	0.05392	0.04412	0.8193	1.234	0.4535-3.452
ANKRD12	0.05392	0.04412	0.8193	1.234	0.4535-3.452
CEP192	0.03922	0.05882	0.4925	0.6537	0.2264-1.784
CFAP43	0.04902	0.04902	1	1	0.3644-2.744
COL22A1	0.03922	0.05392	0.6396	0.7167	0.2446-2.005
DIAPH2	0.04902	0.04412	1	1.117	0.398-3.18
DNAJC13	0.05392	0.04412	0.8193	1.234	0.4535-3.452
EPHA2	0.04902	0.04412	1	1.117	0.398-3.18
HELZ	0.04902	0.04902	1	1	0.3644-2.744
ICE1	0.03431	0.06373	0.2511	0.5229	0.1727-1.446
JMJD1C	0.04412	0.05392	0.8193	0.8102	0.2897-2.205
KDM3B	0.04412	0.05392	0.8193	0.8102	0.2897-2.205
KLF5	0.03922	0.05882	0.4925	0.6537	0.2264-1.784
KMT2B	0.05392	0.04412	0.8193	1.234	0.4535-3.452
LMTK2	0.05392	0.04412	0.8193	1.234	0.4535-3.452
MEGF8	0.04902	0.04902	1	1	0.3644-2.744
MYT1L	0.05882	0.03922	0.4925	1.53	0.5606-4.416
OTOF	0.03922	0.05882	0.4925	0.6537	0.2264-1.784
PBRM1	0.05392	0.04412	0.8193	1.234	0.4535-3.452
PDZD2	0.04902	0.04902	1	1	0.3644-2.744
PHLDB2	0.06863	0.02451	0.05751	2.925	0.9719-10.58
PLXNB2	0.03922	0.05882	0.4925	0.6537	0.2264-1.784
RBBP6	0.04412	0.05392	0.8193	0.8102	0.2897-2.205
RBM10	0.03922	0.05882	0.4925	0.6537	0.2264-1.784
RIF1	0.05882	0.03922	0.4925	1.53	0.5606-4.416
RIMS2	0.06373	0.03431	0.2511	1.912	0.6915-5.789
ROS1	0.06373	0.02941	0.1571	2.242	0.7758-7.345
SMARCA4	0.02941	0.06863	0.1064	0.4121	0.1271-1.171
SMCHD1	0.04902	0.04902	1	1	0.3644-2.744
SORCS1	0.03922	0.05882	0.4925	0.6537	0.2264-1.784
TET1	0.04412	0.05392	0.8193	0.8102	0.2897-2.205
THSD7B	0.05392	0.04412	0.8193	1.234	0.4535-3.452
ZDBF2	0.03431	0.06373	0.2511	0.5229	0.1727-1.446
ZFHX3	0.05392	0.03922	0.6396	1.395	0.4988-4.089
ZNF536	0.06863	0.02941	0.1064	2.427	0.8543-7.869
ADCY8	0.03431	0.05882	0.3477	0.5693	0.1857-1.607
ADGRL2	0.04902	0.04412	1	1.117	0.398-3.18
ALPK2	0.04902	0.04412	1	1.117	0.398-3.18
ANK1	0.04902	0.04412	1	1.117	0.398-3.18
ARHGAP31	0.03431	0.05882	0.3477	0.5693	0.1857-1.607
BOD1L1	0.01961	0.07353	0.01657	0.2527	0.06001-0.8123
CACNA2D1	0.05392	0.03922	0.6396	1.395	0.4988-4.089
CADPS	0.03431	0.05882	0.3477	0.5693	0.1857-1.607
CASC5	0.04412	0.04902	1	0.8956	0.3145-2.513
CHD2	0.05392	0.03922	0.6396	1.395	0.4988-4.089
CLIP1	0.05392	0.03922	0.6396	1.395	0.4988-4.089
CNTNAP4	0.04902	0.04412	1	1.117	0.398-3.18
CUL1	0.04412	0.04902	1	0.8956	0.3145-2.513
DOPEY1	0.05392	0.03922	0.6396	1.395	0.4988-4.089
F5	0.06863	0.02451	0.05751	2.925	0.9719-10.58
FAM193A	0.05392	0.03922	0.6396	1.395	0.4988-4.089
FAM208B	0.04902	0.04412	1	1.117	0.398-3.18
FLNB	0.03922	0.05392	0.6396	0.7167	0.2446-2.005
GOLGA4	0.03922	0.05392	0.6396	0.7167	0.2446-2.005
GPR158	0.05882	0.03431	0.3477	1.757	0.6221-5.384
GPR179	0.04902	0.04412	1	1.117	0.398-3.18
HIVEP3	0.05392	0.03922	0.6396	1.395	0.4988-4.089
LRRIQ1	0.05882	0.03431	0.3477	1.757	0.6221-5.384
MAP1B	0.06373	0.02451	0.08895	2.703	0.8831-9.869
MED1	0.05392	0.03922	0.6396	1.395	0.4988-4.089
MROH2B	0.05882	0.03431	0.3477	1.757	0.6221-5.384
MUC4	0.04412	0.04902	1	0.8956	0.3145-2.513
MXRA5	0.04902	0.04412	1	1.117	0.398-3.18
MYH15	0.02941	0.05882	0.2273	0.4857	0.1465-1.432
MYH2	0.04902	0.04412	1	1.117	0.398-3.18
MYO15A	0.03922	0.05392	0.6396	0.7167	0.2446-2.005
MYO1F	0.03431	0.05882	0.3477	0.5693	0.1857-1.607
NALCN	0.05392	0.03922	0.6396	1.395	0.4988-4.089
RC3H1	0.04902	0.04412	1	1.117	0.398-3.18
RHOA	0.03922	0.05392	0.6396	0.7167	0.2446-2.005
SCN3A	0.04902	0.03922	0.8103	1.262	0.438-3.764
SHROOM3	0.05882	0.03431	0.3477	1.757	0.6221-5.384
SI	0.05392	0.03922	0.6396	1.395	0.4988-4.089
SMG1	0.03431	0.05392	0.4706	0.6242	0.2007-1.806
SORCS3	0.02941	0.06373	0.1571	0.4461	0.1361-1.289
TACC2	0.03922	0.04902	0.8103	0.7923	0.2657-2.283
TENM4	0.04902	0.03922	0.8103	1.262	0.438-3.764
TIAM2	0.04412	0.04902	1	0.8956	0.3145-2.513
TMEM132D	0.02941	0.05882	0.2273	0.4857	0.1465-1.432
TRPM3	0.04902	0.04412	1	1.117	0.398-3.18
TRPM6	0.03922	0.05392	0.6396	0.7167	0.2446-2.005
UNC79	0.03431	0.05882	0.3477	0.5693	0.1857-1.607
ZAN	0.05392	0.03922	0.6396	1.395	0.4988-4.089
ZCCHC6	0.05882	0.03431	0.3477	1.757	0.6221-5.384
ZNF423	0.05392	0.03431	0.4706	1.602	0.5538-4.982
ZNF91	0.03431	0.05882	0.3477	0.5693	0.1857-1.607
ACTB	0.03431	0.05392	0.4706	0.6242	0.2007-1.806
ADAMTS18	0.05882	0.02941	0.2273	2.059	0.6983-6.827
AFF3	0.04412	0.04412	1	1	0.3436-2.91
AKAP13	0.04902	0.03431	0.6216	1.449	0.4866-4.583
ANKRD11	0.03922	0.04902	0.8103	0.7923	0.2657-2.283
ASXL3	0.02941	0.05882	0.2273	0.4857	0.1465-1.432
BRD2	0.05392	0.03431	0.4706	1.602	0.5538-4.982
BRIP1	0.05392	0.03431	0.4706	1.602	0.5538-4.982
CAMTA1	0.05392	0.03431	0.4706	1.602	0.5538-4.982
CD101	0.03431	0.05392	0.4706	0.6242	0.2007-1.806
CDH23	0.05392	0.03431	0.4706	1.602	0.5538-4.982
CELSR1	0.04902	0.03922	0.8103	1.262	0.438-3.764
CENPE	0.02941	0.05882	0.2273	0.4857	0.1465-1.432
CENPF	0.04902	0.03922	0.8103	1.262	0.438-3.764
CLTC	0.04902	0.03922	0.8103	1.262	0.438-3.764
COL5A2	0.04412	0.04412	1	1	0.3436-2.91
CTNNA2	0.03922	0.04902	0.8103	0.7923	0.2657-2.283
DENND4C	0.05882	0.02941	0.2273	2.059	0.6983-6.827
DENND5B	0.03431	0.05392	0.4706	0.6242	0.2007-1.806
DHX9	0.05392	0.03431	0.4706	1.602	0.5538-4.982
DOCK7	0.05392	0.03431	0.4706	1.602	0.5538-4.982
DSCAM	0.04902	0.03922	0.8103	1.262	0.438-3.764
DYNC2H1	0.03431	0.05392	0.4706	0.6242	0.2007-1.806
EFCAB5	0.02941	0.05882	0.2273	0.4857	0.1465-1.432
ESPL1	0.06373	0.02451	0.08895	2.703	0.8831-9.869
GLI3	0.04412	0.04412	1	1	0.3436-2.91
GRM5	0.02941	0.05882	0.2273	0.4857	0.1465-1.432
HFM1	0.04412	0.04412	1	1	0.3436-2.91
HIVEP2	0.02451	0.06373	0.08895	0.37	0.1013-1.132
HRAS	0.04412	0.04412	1	1	0.3436-2.91
INO80	0.03431	0.05392	0.4706	0.6242	0.2007-1.806
ITSN2	0.05392	0.03431	0.4706	1.602	0.5538-4.982
KAT6A	0.04412	0.04412	1	1	0.3436-2.91
KIAA1429	0.05392	0.03431	0.4706	1.602	0.5538-4.982
KMT2E	0.03922	0.04412	1	0.8846	0.2905-2.643
LTBP1	0.04412	0.04412	1	1	0.3436-2.91
MAGEC1	0.05882	0.02941	0.2273	2.059	0.6983-6.827
MAP3K4	0.05392	0.03431	0.4706	1.602	0.5538-4.982
METTL3	0.02941	0.05882	0.2273	0.4857	0.1465-1.432
MYH13	0.02941	0.05882	0.2273	0.4857	0.1465-1.432
MYH3	0.05882	0.02941	0.2273	2.059	0.6983-6.827
MYH7B	0.04902	0.03922	0.8103	1.262	0.438-3.764
MYLK	0.02941	0.05882	0.2273	0.4857	0.1465-1.432
MYO9B	0.03922	0.04902	0.8103	0.7923	0.2657-2.283
MYOM3	0.04412	0.04412	1	1	0.3436-2.91
NAV2	0.05882	0.02941	0.2273	2.059	0.6983-6.827
NBEA	0.04412	0.04412	1	1	0.3436-2.91
NCOR2	0.03922	0.04902	0.8103	0.7923	0.2657-2.283
NES	0.03922	0.04902	0.8103	0.7923	0.2657-2.283
PARP4	0.04412	0.03431	0.7997	1.298	0.4207-4.189
PCNXL2	0.04412	0.04412	1	1	0.3436-2.91
PIKFYVE	0.03431	0.04902	0.6216	0.69	0.2182-2.055
PLCB1	0.05882	0.02941	0.2273	2.059	0.6983-6.827
PLEKHH2	0.03922	0.04902	0.8103	0.7923	0.2657-2.283
PSIP1	0.02941	0.05882	0.2273	0.4857	0.1465-1.432
PTPRT	0.04412	0.04412	1	1	0.3436-2.91
RAI1	0.05392	0.03431	0.4706	1.602	0.5538-4.982
RB1CC1	0.04412	0.04412	1	1	0.3436-2.91
RBM26	0.03922	0.04902	0.8103	0.7923	0.2657-2.283
REV3L	0.05882	0.02941	0.2273	2.059	0.6983-6.827
RLF	0.06863	0.01961	0.02734	3.674	1.127-15.59
ROBO2	0.04412	0.04412	1	1	0.3436-2.91
SCAF4	0.05882	0.02941	0.2273	2.059	0.6983-6.827
SEMA3D	0.04412	0.04412	1	1	0.3436-2.91
SMC4	0.04412	0.04412	1	1	0.3436-2.91
SPTBN1	0.02941	0.05392	0.3219	0.5325	0.1584-1.608
SPTBN4	0.03431	0.05392	0.4706	0.6242	0.2007-1.806
STAG1	0.05392	0.03431	0.4706	1.602	0.5538-4.982
TICRR	0.04412	0.04412	1	1	0.3436-2.91
TLN1	0.04412	0.04412	1	1	0.3436-2.91
ZMYM4	0.03431	0.05392	0.4706	0.6242	0.2007-1.806
ZNF318	0.05392	0.03431	0.4706	1.602	0.5538-4.982
ZNF638	0.04412	0.04412	1	1	0.3436-2.91
ABCC5	0.04412	0.02941	0.6003	1.522	0.4733-5.299
ACAN	0.03431	0.04412	0.7997	0.7704	0.2387-2.377
ADAMTSL1	0.03431	0.04902	0.6216	0.69	0.2182-2.055
ADGRL3	0.02451	0.05882	0.1351	0.4029	0.1091-1.257
AGL	0.03922	0.04412	1	0.8846	0.2905-2.643
ASCC3	0.02451	0.05882	0.1351	0.4029	0.1091-1.257
AUTS2	0.01961	0.06373	0.04446	0.2947	0.06879-0.9755
C3orf70	0.05882	0.02451	0.1351	2.482	0.7955-9.169
CACNA1B	0.03431	0.04902	0.6216	0.69	0.2182-2.055
CDH10	0.03922	0.03922	1	1	0.3201-3.124
CHD1	0.05392	0.02941	0.3219	1.878	0.622-6.312
CRB1	0.03431	0.04902	0.6216	0.69	0.2182-2.055
CTNND2	0.05392	0.02941	0.3219	1.878	0.622-6.312
DEPDC5	0.05392	0.02941	0.3219	1.878	0.622-6.312
DOCK4	0.05882	0.02451	0.1351	2.482	0.7955-9.169
DYSF	0.04412	0.03922	1	1.13	0.3784-3.443
E2F8	0.04412	0.03922	1	1.13	0.3784-3.443
FANCM	0.04902	0.03431	0.6216	1.449	0.4866-4.583
FER1L6	0.03922	0.03922	1	1	0.3201-3.124
FLNC	0.03922	0.04412	1	0.8846	0.2905-2.643
FREM1	0.06373	0.01961	0.04446	3.394	1.025-14.54
FRYL	0.03922	0.04412	1	0.8846	0.2905-2.643
GCN1L1	0.05392	0.02941	0.3219	1.878	0.622-6.312
GPATCH8	0.01961	0.06373	0.04446	0.2947	0.06879-0.9755
GPC5	0.04902	0.03431	0.6216	1.449	0.4866-4.583
GRIA1	0.04412	0.03922	1	1.13	0.3784-3.443
GRIA4	0.02941	0.05392	0.3219	0.5325	0.1584-1.608
GRM1	0.02451	0.05882	0.1351	0.4029	0.1091-1.257
GTF3C1	0.02941	0.04902	0.4453	0.5886	0.1724-1.828
HEATR1	0.04412	0.03431	0.7997	1.298	0.4207-4.189
HIVEP1	0.04412	0.03922	1	1.13	0.3784-3.443
ITGA8	0.04412	0.03922	1	1.13	0.3784-3.443
ITGAL	0.03431	0.04902	0.6216	0.69	0.2182-2.055
KDM5A	0.04412	0.03922	1	1.13	0.3784-3.443
KIAA0100	0.03431	0.04902	0.6216	0.69	0.2182-2.055
KIF15	0.03431	0.04902	0.6216	0.69	0.2182-2.055
LRP6	0.04902	0.03431	0.6216	1.449	0.4866-4.583
LRRCC1	0.05392	0.02941	0.3219	1.878	0.622-6.312
MAGI2	0.03922	0.03922	1	1	0.3201-3.124
MAP1A	0.03431	0.04902	0.6216	0.69	0.2182-2.055
MECOM	0.04412	0.03922	1	1.13	0.3784-3.443
MICAL2	0.04412	0.03922	1	1.13	0.3784-3.443
MORC1	0.03922	0.04412	1	0.8846	0.2905-2.643
MPDZ	0.05392	0.02941	0.3219	1.878	0.622-6.312
MST1R	0.03431	0.04902	0.6216	0.69	0.2182-2.055
MYH7	0.04412	0.03922	1	1.13	0.3784-3.443
NIN	0.04902	0.03431	0.6216	1.449	0.4866-4.583
NUP155	0.02451	0.05392	0.201	0.4417	0.1181-1.41
OTOGL	0.03922	0.04412	1	0.8846	0.2905-2.643
PARP14	0.03922	0.04412	1	0.8846	0.2905-2.643
PCDH11X	0.04412	0.03922	1	1.13	0.3784-3.443
PCDH9	0.05392	0.02941	0.3219	1.878	0.622-6.312
PCDHA9	0.04412	0.03922	1	1.13	0.3784-3.443
PCDHB5	0.04412	0.03922	1	1.13	0.3784-3.443
PEAK1	0.04412	0.03922	1	1.13	0.3784-3.443
PKD1L1	0.03922	0.04412	1	0.8846	0.2905-2.643
PLCH1	0.03922	0.04412	1	0.8846	0.2905-2.643
PPL	0.02941	0.05392	0.3219	0.5325	0.1584-1.608
PPP1R3A	0.03922	0.04412	1	0.8846	0.2905-2.643
PRRC2A	0.03922	0.04412	1	0.8846	0.2905-2.643
PTCH1	0.04902	0.03431	0.6216	1.449	0.4866-4.583
RASAL2	0.03922	0.04412	1	0.8846	0.2905-2.643
RGPD4	0.05882	0.02451	0.1351	2.482	0.7955-9.169
ROBO1	0.03431	0.04902	0.6216	0.69	0.2182-2.055
RP1	0.03431	0.04902	0.6216	0.69	0.2182-2.055
RPGRIP1L	0.05392	0.02941	0.3219	1.878	0.622-6.312
SBNO1	0.03431	0.04902	0.6216	0.69	0.2182-2.055
SCN2A	0.03431	0.04902	0.6216	0.69	0.2182-2.055
SCRIB	0.03922	0.04412	1	0.8846	0.2905-2.643
SETD5	0.04412	0.03922	1	1.13	0.3784-3.443
SOX5	0.03922	0.04412	1	0.8846	0.2905-2.643
SSH3	0.04412	0.03922	1	1.13	0.3784-3.443
STAB1	0.03431	0.04902	0.6216	0.69	0.2182-2.055
SUPT6H	0.03431	0.04902	0.6216	0.69	0.2182-2.055
TANC2	0.01471	0.06863	0.011	0.2033	0.03688-0.7443
TBC1D1	0.02451	0.05882	0.1351	0.4029	0.1091-1.257
TEX14	0.03431	0.04902	0.6216	0.69	0.2182-2.055
TNC	0.04902	0.03431	0.6216	1.449	0.4866-4.583
TRPC4	0.02941	0.05392	0.3219	0.5325	0.1584-1.608
TRPS1	0.03431	0.04902	0.6216	0.69	0.2182-2.055
WDR17	0.04902	0.03431	0.6216	1.449	0.4866-4.583
ZEB2	0.04412	0.03922	1	1.13	0.3784-3.443
ZNF507	0.05882	0.02451	0.1351	2.482	0.7955-9.169
ZNF521	0.05392	0.02941	0.3219	1.878	0.622-6.312
ZNF831	0.04412	0.03922	1	1.13	0.3784-3.443
ABCA8	0.04412	0.03431	0.7997	1.298	0.4207-4.189
ABCA9	0.04412	0.03431	0.7997	1.298	0.4207-4.189
ABCC9	0.04902	0.02941	0.4453	1.699	0.547-5.802
ACACB	0.02451	0.05392	0.201	0.4417	0.1181-1.41
ADAMTSL3	0.03922	0.03922	1	1	0.3201-3.124
AFF4	0.03922	0.03922	1	1	0.3201-3.124
ANKRD30A	0.02941	0.04902	0.4453	0.5886	0.1724-1.828
ARFGEF2	0.02941	0.04902	0.4453	0.5886	0.1724-1.828
ATG2B	0.04412	0.03431	0.7997	1.298	0.4207-4.189
ATP10A	0.02941	0.04902	0.4453	0.5886	0.1724-1.828
ATP12A	0.04412	0.03431	0.7997	1.298	0.4207-4.189
AXDND1	0.02941	0.04902	0.4453	0.5886	0.1724-1.828
AXIN2	0.03431	0.04412	0.7997	0.7704	0.2387-2.377
BRCA1	0.03431	0.03922	1	0.8709	0.2633-2.807
C3	0.03431	0.04412	0.7997	0.7704	0.2387-2.377
CACNA1E	0.02941	0.04902	0.4453	0.5886	0.1724-1.828
CAMSAP2	0.01961	0.05882	0.0711	0.3208	0.07414-1.082
CCDC180	0.03431	0.04412	0.7997	0.7704	0.2387-2.377
CDH4	0.04412	0.03431	0.7997	1.298	0.4207-4.189
CDH8	0.03922	0.03922	1	1	0.3201-3.124
CEP250	0.04412	0.03431	0.7997	1.298	0.4207-4.189
CFTR	0.04412	0.03431	0.7997	1.298	0.4207-4.189
CHD5	0.04412	0.03431	0.7997	1.298	0.4207-4.189
CHD8	0.02451	0.05392	0.201	0.4417	0.1181-1.41
CNTLN	0.04902	0.02941	0.4453	1.699	0.547-5.802
CSPG4	0.04412	0.03431	0.7997	1.298	0.4207-4.189
CTTNBP2	0.01471	0.06373	0.01887	0.22	0.0396-0.8179
DLC1	0.01961	0.05882	0.0711	0.3208	0.07414-1.082
DOCK9	0.03431	0.04412	0.7997	0.7704	0.2387-2.377
DOT1L	0.02451	0.05392	0.201	0.4417	0.1181-1.41
EPHA3	0.04902	0.02941	0.4453	1.699	0.547-5.802
ERICH3	0.03431	0.04412	0.7997	0.7704	0.2387-2.377
GLI2	0.02941	0.04902	0.4453	0.5886	0.1724-1.828
GOLGA2	0.04412	0.03431	0.7997	1.298	0.4207-4.189
GTF2I	0.04412	0.03431	0.7997	1.298	0.4207-4.189
HEATR5B	0.03431	0.04412	0.7997	0.7704	0.2387-2.377
INADL	0.04412	0.03431	0.7997	1.298	0.4207-4.189
KCNB2	0.04412	0.02941	0.6003	1.522	0.4733-5.299
KIAA1217	0.02941	0.04902	0.4453	0.5886	0.1724-1.828
KIAA1522	0.02451	0.05392	0.201	0.4417	0.1181-1.41
KIAA2026	0.05882	0.01961	0.0711	3.117	0.9241-13.49
KIF21B	0.02941	0.04902	0.4453	0.5886	0.1724-1.828
KNTC1	0.02941	0.04902	0.4453	0.5886	0.1724-1.828
KRAS	0.02451	0.05392	0.201	0.4417	0.1181-1.41
LAMA5	0.02941	0.04902	0.4453	0.5886	0.1724-1.828
MAP3K5	0.04412	0.03431	0.7997	1.298	0.4207-4.189
MET	0.04412	0.03431	0.7997	1.298	0.4207-4.189
MIOS	0.02941	0.04902	0.4453	0.5886	0.1724-1.828
MYH4	0.04412	0.03431	0.7997	1.298	0.4207-4.189
MYO7B	0.02451	0.05392	0.201	0.4417	0.1181-1.41
MYOF	0.03431	0.03922	1	0.8709	0.2633-2.807
NCOA6	0.03431	0.04412	0.7997	0.7704	0.2387-2.377
NLRP8	0.06373	0.01471	0.01887	4.545	1.223-25.25
NRCAM	0.04412	0.03431	0.7997	1.298	0.4207-4.189
NUP210	0.03922	0.03431	1	1.148	0.3562-3.797
OGDH	0.03431	0.03922	1	0.8709	0.2633-2.807
PAN2	0.03922	0.03431	1	1.148	0.3562-3.797
PCF11	0.03922	0.03922	1	1	0.3201-3.124
PDE4DIP	0.03922	0.03922	1	1	0.3201-3.124
PDGFRA	0.03431	0.04412	0.7997	0.7704	0.2387-2.377
PDS5B	0.04902	0.02941	0.4453	1.699	0.547-5.802
PIK3C2A	0.01961	0.05882	0.0711	0.3208	0.07414-1.082
PRDM2	0.03431	0.04412	0.7997	0.7704	0.2387-2.377
PSME4	0.03922	0.03922	1	1	0.3201-3.124
RAI14	0.03431	0.04412	0.7997	0.7704	0.2387-2.377
RAPGEF2	0.02451	0.04902	0.2926	0.4883	0.1285-1.602
RICTOR	0.02451	0.05392	0.201	0.4417	0.1181-1.41
RIPK4	0.02451	0.05392	0.201	0.4417	0.1181-1.41
ROCK2	0.02451	0.05392	0.201	0.4417	0.1181-1.41
RSF1	0.04902	0.02941	0.4453	1.699	0.547-5.802
RTTN	0.05392	0.02451	0.201	2.264	0.7091-8.47
SCN5A	0.01961	0.05882	0.0711	0.3208	0.07414-1.082
SDK1	0.02941	0.04902	0.4453	0.5886	0.1724-1.828
SHANK1	0.02451	0.05392	0.201	0.4417	0.1181-1.41
SLX4	0.03922	0.03922	1	1	0.3201-3.124
SPG11	0.03922	0.03922	1	1	0.3201-3.124
SYCP2	0.04412	0.02941	0.6003	1.522	0.4733-5.299
SYNPO2	0.03922	0.03922	1	1	0.3201-3.124
TMEM131	0.04412	0.03431	0.7997	1.298	0.4207-4.189
TNRC6A	0.02941	0.04902	0.4453	0.5886	0.1724-1.828
TNS1	0.05392	0.02451	0.201	2.264	0.7091-8.47
TP53BP2	0.03431	0.04412	0.7997	0.7704	0.2387-2.377
TPO	0.05392	0.02451	0.201	2.264	0.7091-8.47
TPP2	0.04412	0.03431	0.7997	1.298	0.4207-4.189
TRPA1	0.03431	0.04412	0.7997	0.7704	0.2387-2.377
TULP4	0.05392	0.02451	0.201	2.264	0.7091-8.47
UPF2	0.04412	0.03431	0.7997	1.298	0.4207-4.189
VWF	0.02941	0.04902	0.4453	0.5886	0.1724-1.828
ZMYND8	0.03431	0.04412	0.7997	0.7704	0.2387-2.377
ZNF208	0.03922	0.03922	1	1	0.3201-3.124
ZNFX1	0.004902	0.07353	0.0004107	0.06234	0.001472-0.4129
ACIN1	0.02451	0.04902	0.2926	0.4883	0.1285-1.602
ADAMTS20	0.04902	0.02451	0.2926	2.048	0.6241-7.78
ADGRB3	0.03922	0.03431	1	1.148	0.3562-3.797
AMER3	0.03922	0.03431	1	1.148	0.3562-3.797
ANAPC1	0.03431	0.03922	1	0.8709	0.2633-2.807
ANKAR	0.02941	0.04412	0.6003	0.6572	0.1887-2.113
BLM	0.02451	0.04902	0.2926	0.4883	0.1285-1.602
BTAF1	0.03922	0.03431	1	1.148	0.3562-3.797
BUB1	0.04412	0.02941	0.6003	1.522	0.4733-5.299
C2CD3	0.05392	0.01961	0.1117	2.843	0.8245-12.46
CACNA1G	0.05392	0.01961	0.1117	2.843	0.8245-12.46
CAMTA2	0.03431	0.03922	1	0.8709	0.2633-2.807
CCDC178	0.03431	0.03922	1	0.8709	0.2633-2.807
CD109	0.04412	0.02941	0.6003	1.522	0.4733-5.299
CEP126	0.04412	0.02451	0.4157	1.834	0.5406-7.096
COBLL1	0.03922	0.03431	1	1.148	0.3562-3.797
COL4A4	0.02941	0.04412	0.6003	0.6572	0.1887-2.113
DCHS1	0.03922	0.03431	1	1.148	0.3562-3.797
DENND4A	0.03922	0.03431	1	1.148	0.3562-3.797
DENND4B	0.01961	0.05392	0.1117	0.3518	0.08028-1.213
DICER1	0.04412	0.02941	0.6003	1.522	0.4733-5.299
DLEC1	0.03431	0.03922	1	0.8709	0.2633-2.807
EGF	0.04412	0.02941	0.6003	1.522	0.4733-5.299
EGFLAM	0.03922	0.03431	1	1.148	0.3562-3.797
EPB41L3	0.04902	0.02451	0.2926	2.048	0.6241-7.78
FAM179B	0.03922	0.03431	1	1.148	0.3562-3.797
FANCA	0.02941	0.04412	0.6003	0.6572	0.1887-2.113
FANCD2	0.02451	0.04902	0.2926	0.4883	0.1285-1.602
FNBP4	0.01961	0.05392	0.1117	0.3518	0.08028-1.213
FOXQ1	0.02941	0.04412	0.6003	0.6572	0.1887-2.113
GOLGA3	0.04412	0.02941	0.6003	1.522	0.4733-5.299
GRIK2	0.03431	0.03922	1	0.8709	0.2633-2.807
HPS3	0.03922	0.03431	1	1.148	0.3562-3.797
HTT	0.01471	0.05882	0.03193	0.2396	0.04273-0.9064
IMPG2	0.02451	0.04902	0.2926	0.4883	0.1285-1.602
IPO7	0.04412	0.02941	0.6003	1.522	0.4733-5.299
ITGA4	0.02451	0.04902	0.2926	0.4883	0.1285-1.602
ITGB4	0.03922	0.03431	1	1.148	0.3562-3.797
KCNH8	0.04412	0.02941	0.6003	1.522	0.4733-5.299
KIF13A	0.02941	0.04412	0.6003	0.6572	0.1887-2.113
KIF14	0.03922	0.03431	1	1.148	0.3562-3.797
KIF1B	0.03922	0.03431	1	1.148	0.3562-3.797
KLHL1	0.03431	0.03922	1	0.8709	0.2633-2.807
LRRC66	0.05392	0.01961	0.1117	2.843	0.8245-12.46
MAGI3	0.03431	0.03922	1	0.8709	0.2633-2.807
MED12L	0.03922	0.03431	1	1.148	0.3562-3.797
MIA3	0.03922	0.03431	1	1.148	0.3562-3.797
MYO10	0.02451	0.04902	0.2926	0.4883	0.1285-1.602
MYO18B	0.04412	0.02941	0.6003	1.522	0.4733-5.299
MYPN	0.02451	0.04902	0.2926	0.4883	0.1285-1.602
N4BP2	0.03922	0.03431	1	1.148	0.3562-3.797
NAA15	0.04412	0.02941	0.6003	1.522	0.4733-5.299
NCOA1	0.01961	0.05392	0.1117	0.3518	0.08028-1.213
NDC80	0.03922	0.03431	1	1.148	0.3562-3.797
NINL	0.02451	0.04902	0.2926	0.4883	0.1285-1.602
NIPBL	0.03431	0.03922	1	0.8709	0.2633-2.807
NOS1	0.02941	0.03922	0.7868	0.743	0.2084-2.493
NOTCH3	0.02941	0.04412	0.6003	0.6572	0.1887-2.113
NUP210L	0.04412	0.02941	0.6003	1.522	0.4733-5.299
PCDH20	0.03431	0.03922	1	0.8709	0.2633-2.807
PCNX	0.03431	0.03922	1	0.8709	0.2633-2.807
PDE11A	0.04412	0.02941	0.6003	1.522	0.4733-5.299
PHF20	0.04412	0.02941	0.6003	1.522	0.4733-5.299
POLR1A	0.03431	0.03922	1	0.8709	0.2633-2.807
PPARG	0.04902	0.02451	0.2926	2.048	0.6241-7.78
PPFIA3	0.02941	0.04412	0.6003	0.6572	0.1887-2.113
PPRC1	0.04412	0.02941	0.6003	1.522	0.4733-5.299
PRDM16	0.03922	0.03431	1	1.148	0.3562-3.797
PRRC2C	0.05392	0.01961	0.1117	2.843	0.8245-12.46
PTPRB	0.02941	0.04412	0.6003	0.6572	0.1887-2.113
PTPRK	0.04902	0.02451	0.2926	2.048	0.6241-7.78
PTPRM	0.05392	0.01961	0.1117	2.843	0.8245-12.46
PXDNL	0.02941	0.04412	0.6003	0.6572	0.1887-2.113
RAD21	0.01961	0.04902	0.172	0.3888	0.08752-1.377
RALGAPA2	0.03431	0.03922	1	0.8709	0.2633-2.807
RNF17	0.04902	0.02451	0.2926	2.048	0.6241-7.78
RNF216	0.03922	0.03431	1	1.148	0.3562-3.797
RP11-407N17.3	0.04412	0.02941	0.6003	1.522	0.4733-5.299
RPRD2	0.04902	0.02451	0.2926	2.048	0.6241-7.78
RPS6KC1	0.04412	0.02941	0.6003	1.522	0.4733-5.299
SCAF11	0.01961	0.04902	0.172	0.3888	0.08752-1.377
SCN10A	0.03431	0.03922	1	0.8709	0.2633-2.807
SCN9A	0.03431	0.03922	1	0.8709	0.2633-2.807
SLC9A4	0.03431	0.03922	1	0.8709	0.2633-2.807
SMARCC2	0.02941	0.04412	0.6003	0.6572	0.1887-2.113
SPEF2	0.03922	0.03431	1	1.148	0.3562-3.797
STIL	0.03431	0.03922	1	0.8709	0.2633-2.807
SUV420H1	0.03922	0.02941	0.7868	1.346	0.4011-4.799
TANC1	0.02451	0.04902	0.2926	0.4883	0.1285-1.602
TDRD6	0.05392	0.01961	0.1117	2.843	0.8245-12.46
THRAP3	0.04412	0.02941	0.6003	1.522	0.4733-5.299
TIAM1	0.03431	0.03922	1	0.8709	0.2633-2.807
TNN	0.03922	0.03431	1	1.148	0.3562-3.797
TPTE	0.04412	0.02941	0.6003	1.522	0.4733-5.299
TRERF1	0.04902	0.01961	0.172	2.572	0.7265-11.43
UBR2	0.04902	0.02451	0.2926	2.048	0.6241-7.78
UNC5C	0.02451	0.04902	0.2926	0.4883	0.1285-1.602
USP24	0.01961	0.05392	0.1117	0.3518	0.08028-1.213
USP48	0.02941	0.03922	0.7868	0.743	0.2084-2.493
USP9X	0.03922	0.03431	1	1.148	0.3562-3.797
WAC	0.04902	0.02451	0.2926	2.048	0.6241-7.78
XIRP1	0.03431	0.03922	1	0.8709	0.2633-2.807
ZC3H13	0.02451	0.04902	0.2926	0.4883	0.1285-1.602
ZCCHC11	0.04412	0.02941	0.6003	1.522	0.4733-5.299
ZNF462	0.05882	0.01471	0.03193	4.174	1.103-23.4
ZNF99	0.04902	0.02451	0.2926	2.048	0.6241-7.78
ZSWIM8	0.03431	0.03922	1	0.8709	0.2633-2.807
A2M	0.03922	0.02941	0.7868	1.346	0.4011-4.799
ABCA6	0.03922	0.02941	0.7868	1.346	0.4011-4.799
ABCC11	0.03922	0.02451	0.5748	1.623	0.4587-6.418
ABCC12	0.02941	0.03922	0.7868	0.743	0.2084-2.493
ACSS3	0.03922	0.02941	0.7868	1.346	0.4011-4.799
ADAMTS16	0.04902	0.01961	0.172	2.572	0.7265-11.43
ADAMTS3	0.03431	0.03431	1	1	0.2933-3.409
AFF1	0.02451	0.03922	0.5748	0.6163	0.1558-2.18
AFF2	0.02941	0.03922	0.7868	0.743	0.2084-2.493
ANKRD17	0.03431	0.03431	1	1	0.2933-3.409
ANKRD26	0.02451	0.04412	0.4157	0.5452	0.1409-1.85
ARFGEF1	0.03922	0.02941	0.7868	1.346	0.4011-4.799
ARHGEF12	0.02451	0.04412	0.4157	0.5452	0.1409-1.85
ARID4A	0.03922	0.02941	0.7868	1.346	0.4011-4.799
ASTN1	0.02941	0.03922	0.7868	0.743	0.2084-2.493
ATN1	0.02941	0.03922	0.7868	0.743	0.2084-2.493
BAZ2A	0.02941	0.03922	0.7868	0.743	0.2084-2.493
BBS9	0.03431	0.03431	1	1	0.2933-3.409
BCL9	0.03922	0.02941	0.7868	1.346	0.4011-4.799
C15orf39	0.02941	0.03922	0.7868	0.743	0.2084-2.493
CACNA1D	0.03922	0.02941	0.7868	1.346	0.4011-4.799
CALD1	0.03922	0.02941	0.7868	1.346	0.4011-4.799
CASP8	0.03922	0.02941	0.7868	1.346	0.4011-4.799
CBFA2T2	0.04412	0.02451	0.4157	1.834	0.5406-7.096
CCDC108	0.03922	0.02941	0.7868	1.346	0.4011-4.799
CDH11	0.02941	0.03922	0.7868	0.743	0.2084-2.493
CDH2	0.02941	0.03922	0.7868	0.743	0.2084-2.493
CELSR2	0.02941	0.03922	0.7868	0.743	0.2084-2.493
CHD3	0.03431	0.03431	1	1	0.2933-3.409
CHL1	0.02941	0.03922	0.7868	0.743	0.2084-2.493
CNTNAP5	0.02451	0.04412	0.4157	0.5452	0.1409-1.85
COL24A1	0.04412	0.02451	0.4157	1.834	0.5406-7.096
COL4A3	0.03431	0.02941	1	1.172	0.3307-4.303
COL5A3	0.04412	0.02451	0.4157	1.834	0.5406-7.096
CR2	0.04902	0.01471	0.08715	3.444	0.8695-19.76
CTCF	0.03922	0.02941	0.7868	1.346	0.4011-4.799
DCAF12	0.01961	0.04902	0.172	0.3888	0.08752-1.377
DCDC1	0.04412	0.02451	0.4157	1.834	0.5406-7.096
DDX3X	0.02941	0.03922	0.7868	0.743	0.2084-2.493
DMBT1	0.03922	0.02941	0.7868	1.346	0.4011-4.799
DOCK8	0.04412	0.02451	0.4157	1.834	0.5406-7.096
DSCAML1	0.02941	0.03922	0.7868	0.743	0.2084-2.493
EHBP1	0.04412	0.02451	0.4157	1.834	0.5406-7.096
FAM83H	0.01961	0.04902	0.172	0.3888	0.08752-1.377
FGA	0.02941	0.03922	0.7868	0.743	0.2084-2.493
FILIP1	0.03431	0.03431	1	1	0.2933-3.409
FSIP2	0.04412	0.02451	0.4157	1.834	0.5406-7.096
GABRA4	0.02451	0.04412	0.4157	0.5452	0.1409-1.85
GBF1	0.02941	0.03922	0.7868	0.743	0.2084-2.493
GCC2	0.04412	0.02451	0.4157	1.834	0.5406-7.096
GREB1	0.04412	0.01961	0.259	2.303	0.63-10.41
GRIN2A	0.01961	0.04902	0.172	0.3888	0.08752-1.377
HEATR5A	0.02941	0.03922	0.7868	0.743	0.2084-2.493
HECW1	0.03431	0.03431	1	1	0.2933-3.409
IFT172	0.01961	0.04902	0.172	0.3888	0.08752-1.377
ITPR1	0.04412	0.02451	0.4157	1.834	0.5406-7.096
KDM3A	0.02451	0.03922	0.5748	0.6163	0.1558-2.18
KDM5B	0.02941	0.03922	0.7868	0.743	0.2084-2.493
KIAA0368	0.03431	0.03431	1	1	0.2933-3.409
KIAA1551	0.02451	0.04412	0.4157	0.5452	0.1409-1.85
KIAA2022	0.02451	0.04412	0.4157	0.5452	0.1409-1.85
LATS1	0.04902	0.01961	0.172	2.572	0.7265-11.43
LRRC16A	0.03431	0.03431	1	1	0.2933-3.409
LTN1	0.01961	0.04412	0.259	0.4342	0.09609-1.587
LY75	0.03431	0.03431	1	1	0.2933-3.409
MAN2A1	0.03431	0.03431	1	1	0.2933-3.409
MAST1	0.03431	0.03431	1	1	0.2933-3.409
MLLT4	0.01961	0.04412	0.259	0.4342	0.09609-1.587
MPHOSPH9	0.04902	0.01961	0.172	2.572	0.7265-11.43
MUC3A	0.01471	0.05392	0.0532	0.2626	0.04635-1.015
MYH1	0.03922	0.02941	0.7868	1.346	0.4011-4.799
MYH6	0.03431	0.03431	1	1	0.2933-3.409
MYO1A	0.04412	0.02451	0.4157	1.834	0.5406-7.096
MYOM1	0.04412	0.02451	0.4157	1.834	0.5406-7.096
NAV1	0.01961	0.04902	0.172	0.3888	0.08752-1.377
NBEAL1	0.01961	0.04412	0.259	0.4342	0.09609-1.587
NCAM2	0.03431	0.03431	1	1	0.2933-3.409
NFE2L3	0.02941	0.03922	0.7868	0.743	0.2084-2.493
NLRP4	0.03922	0.02941	0.7868	1.346	0.4011-4.799
NRD1	0.02451	0.04412	0.4157	0.5452	0.1409-1.85
NWD1	0.03922	0.02941	0.7868	1.346	0.4011-4.799
NYNRIN	0.03431	0.03431	1	1	0.2933-3.409
OSBPL3	0.02451	0.04412	0.4157	0.5452	0.1409-1.85
PCDHA7	0.03431	0.03431	1	1	0.2933-3.409
PCNXL4	0.03431	0.03431	1	1	0.2933-3.409
PHKA1	0.02451	0.04412	0.4157	0.5452	0.1409-1.85
PLEKHA7	0.02941	0.03431	1	0.8531	0.2324-3.024
PPFIA2	0.02941	0.03922	0.7868	0.743	0.2084-2.493
PPP2R3A	0.03922	0.02941	0.7868	1.346	0.4011-4.799
PROS1	0.02941	0.03922	0.7868	0.743	0.2084-2.493
PTCHD2	0.02451	0.04412	0.4157	0.5452	0.1409-1.85
PTEN	0.02941	0.03922	0.7868	0.743	0.2084-2.493
PTPN4	0.03922	0.02941	0.7868	1.346	0.4011-4.799
PTPRC	0.03922	0.02941	0.7868	1.346	0.4011-4.799
PUM1	0.01961	0.04902	0.172	0.3888	0.08752-1.377
PZP	0.02451	0.04412	0.4157	0.5452	0.1409-1.85
QRICH2	0.04412	0.02451	0.4157	1.834	0.5406-7.096
RARG	0.03431	0.03431	1	1	0.2933-3.409
RERE	0.03922	0.02941	0.7868	1.346	0.4011-4.799
RGPD3	0.04412	0.02451	0.4157	1.834	0.5406-7.096
RGS22	0.02451	0.04412	0.4157	0.5452	0.1409-1.85
RREB1	0.03922	0.02941	0.7868	1.346	0.4011-4.799
SAMD9L	0.03922	0.02941	0.7868	1.346	0.4011-4.799
SEC16A	0.02941	0.03922	0.7868	0.743	0.2084-2.493
SEMA5B	0.04902	0.01961	0.172	2.572	0.7265-11.43
SIPA1L2	0.03431	0.02941	1	1.172	0.3307-4.303
SLC12A5	0.01471	0.05392	0.0532	0.2626	0.04635-1.015
SMC1A	0.01961	0.04902	0.172	0.3888	0.08752-1.377
SMC2	0.03922	0.02941	0.7868	1.346	0.4011-4.799
SORL1	0.04412	0.02451	0.4157	1.834	0.5406-7.096
SP100	0.02941	0.03922	0.7868	0.743	0.2084-2.493
SPTBN5	0.02941	0.03922	0.7868	0.743	0.2084-2.493
SULF1	0.02941	0.03922	0.7868	0.743	0.2084-2.493
SYNJ1	0.03431	0.03431	1	1	0.2933-3.409
SYTL2	0.02941	0.03922	0.7868	0.743	0.2084-2.493
TEP1	0.04412	0.02451	0.4157	1.834	0.5406-7.096
TNS3	0.03922	0.02451	0.5748	1.623	0.4587-6.418
TP63	0.02941	0.03922	0.7868	0.743	0.2084-2.493
TRAF3IP2	0.03922	0.02941	0.7868	1.346	0.4011-4.799
TXNIP	0.02451	0.04412	0.4157	0.5452	0.1409-1.85
USP54	0.02451	0.04412	0.4157	0.5452	0.1409-1.85
USPL1	0.02941	0.03922	0.7868	0.743	0.2084-2.493
VPS8	0.03431	0.03431	1	1	0.2933-3.409
ZEB1	0.03431	0.03431	1	1	0.2933-3.409
ZFC3H1	0.04412	0.02451	0.4157	1.834	0.5406-7.096
ZFP36L2	0.04412	0.02451	0.4157	1.834	0.5406-7.096
ZNF608	0.03922	0.02941	0.7868	1.346	0.4011-4.799
ZNF761	0.02451	0.04412	0.4157	0.5452	0.1409-1.85
ZNF804B	0.02451	0.04412	0.4157	0.5452	0.1409-1.85
ADAM29	0.02941	0.03431	1	0.8531	0.2324-3.024
ADCY10	0.03922	0.02451	0.5748	1.623	0.4587-6.418
AGTPBP1	0.01471	0.04412	0.14	0.3242	0.05564-1.324
AHCTF1	0.04902	0.01471	0.08715	3.444	0.8695-19.76
AKAP11	0.04902	0.01471	0.08715	3.444	0.8695-19.76
ALPK3	0.02451	0.03922	0.5748	0.6163	0.1558-2.18
ANO4	0.03922	0.02451	0.5748	1.623	0.4587-6.418
AP3B1	0.02941	0.03431	1	0.8531	0.2324-3.024
ARHGAP20	0.03431	0.02941	1	1.172	0.3307-4.303
ARHGAP29	0.02941	0.03431	1	0.8531	0.2324-3.024
ATP13A3	0.03431	0.02941	1	1.172	0.3307-4.303
ATP2B4	0.03922	0.02451	0.5748	1.623	0.4587-6.418
ATP8A2	0.04412	0.01961	0.259	2.303	0.63-10.41
ATP8B4	0.03431	0.02941	1	1.172	0.3307-4.303
BAP1	0.02451	0.03922	0.5748	0.6163	0.1558-2.18
BCL9L	0.02451	0.03922	0.5748	0.6163	0.1558-2.18
BCOR	0.03431	0.02451	0.771	1.413	0.3788-5.745
CDH12	0.03431	0.02941	1	1.172	0.3307-4.303
CDH16	0.03922	0.02451	0.5748	1.623	0.4587-6.418
CDH17	0.01961	0.04412	0.259	0.4342	0.09609-1.587
CDH18	0.009804	0.05392	0.02044	0.1743	0.01856-0.814
CDH6	0.02941	0.03431	1	0.8531	0.2324-3.024
CDH7	0.02941	0.03431	1	0.8531	0.2324-3.024
CDK13	0.03431	0.02941	1	1.172	0.3307-4.303
CEP104	0.01961	0.04412	0.259	0.4342	0.09609-1.587
CFAP47	0.03431	0.02941	1	1.172	0.3307-4.303
CFHR4	0.02451	0.03922	0.5748	0.6163	0.1558-2.18
CLASP1	0.01471	0.04902	0.08715	0.2903	0.0506-1.15
COL19A1	0.01471	0.04902	0.08715	0.2903	0.0506-1.15
DAPK1	0.02941	0.03431	1	0.8531	0.2324-3.024
DCLRE1A	0.02941	0.03431	1	0.8531	0.2324-3.024
DGKG	0.03431	0.02941	1	1.172	0.3307-4.303
DGKK	0.03431	0.02941	1	1.172	0.3307-4.303
DIP2B	0.01961	0.04412	0.259	0.4342	0.09609-1.587
DIP2C	0.03431	0.02941	1	1.172	0.3307-4.303
DLG5	0.02451	0.03922	0.5748	0.6163	0.1558-2.18
DNM2	0.02941	0.03431	1	0.8531	0.2324-3.024
DOCK10	0.03922	0.02451	0.5748	1.623	0.4587-6.418
DOCK3	0.01961	0.04412	0.259	0.4342	0.09609-1.587
DOCK6	0.02451	0.03922	0.5748	0.6163	0.1558-2.18
DPP10	0.03922	0.02451	0.5748	1.623	0.4587-6.418
DPYD	0.02451	0.03922	0.5748	0.6163	0.1558-2.18
DPYS	0.02451	0.03922	0.5748	0.6163	0.1558-2.18
DSEL	0.03431	0.02941	1	1.172	0.3307-4.303
EFCAB6	0.03431	0.02941	1	1.172	0.3307-4.303
EIF3A	0.04412	0.01961	0.259	2.303	0.63-10.41
EIF4G1	0.03431	0.02941	1	1.172	0.3307-4.303
EMILIN2	0.01961	0.04412	0.259	0.4342	0.09609-1.587
EPHA7	0.03431	0.02451	0.771	1.413	0.3788-5.745
ERC2	0.03431	0.02941	1	1.172	0.3307-4.303
EXOC4	0.03922	0.02451	0.5748	1.623	0.4587-6.418
EXOSC10	0.02451	0.03922	0.5748	0.6163	0.1558-2.18
FAM83G	0.05392	0.009804	0.02044	5.736	1.228-53.89
FANCI	0.02451	0.03922	0.5748	0.6163	0.1558-2.18
FBF1	0.02451	0.03922	0.5748	0.6163	0.1558-2.18
FBXL7	0.02941	0.03431	1	0.8531	0.2324-3.024
FBXO42	0.01961	0.04412	0.259	0.4342	0.09609-1.587
FCHO1	0.02941	0.03431	1	0.8531	0.2324-3.024
FERMT3	0.02941	0.03431	1	0.8531	0.2324-3.024
FGD6	0.02941	0.03431	1	0.8531	0.2324-3.024
FLRT2	0.02451	0.03922	0.5748	0.6163	0.1558-2.18
FNDC3A	0.03431	0.02941	1	1.172	0.3307-4.303
FOXA1	0.02941	0.02941	1	1	0.2625-3.81
FRMPD1	0.03922	0.02451	0.5748	1.623	0.4587-6.418
GRIK3	0.02941	0.02941	1	1	0.2625-3.81
GRIK5	0.03922	0.01961	0.3805	2.037	0.5354-9.398
HDLBP	0.03922	0.02451	0.5748	1.623	0.4587-6.418
HIST1H3B	0.02451	0.03922	0.5748	0.6163	0.1558-2.18
HSP90AA1	0.02941	0.03431	1	0.8531	0.2324-3.024
IGF2R	0.03431	0.02941	1	1.172	0.3307-4.303
INTS1	0.03431	0.02941	1	1.172	0.3307-4.303
IRS4	0.03431	0.02941	1	1.172	0.3307-4.303
IRX1	0.04412	0.01961	0.259	2.303	0.63-10.41
ITGAV	0.02451	0.03922	0.5748	0.6163	0.1558-2.18
KCNH7	0.02451	0.03431	0.771	0.7077	0.1741-2.64
KHDRBS2	0.01961	0.04412	0.259	0.4342	0.09609-1.587
KIAA0319L	0.03431	0.02941	1	1.172	0.3307-4.303
KIF26B	0.02451	0.03922	0.5748	0.6163	0.1558-2.18
KIT	0.02941	0.03431	1	0.8531	0.2324-3.024
LAMB1	0.02941	0.03431	1	0.8531	0.2324-3.024
LAMB4	0.01961	0.04412	0.259	0.4342	0.09609-1.587
LRFN5	0.02941	0.03431	1	0.8531	0.2324-3.024
LRRC37A3	0.02941	0.03431	1	0.8531	0.2324-3.024
LRRC41	0.02451	0.03922	0.5748	0.6163	0.1558-2.18
MAGI1	0.01961	0.04412	0.259	0.4342	0.09609-1.587
MAP2	0.03922	0.02451	0.5748	1.623	0.4587-6.418
MAP4K3	0.02941	0.03431	1	0.8531	0.2324-3.024
MCM3AP	0.02451	0.03922	0.5748	0.6163	0.1558-2.18
MDC1	0.03431	0.02941	1	1.172	0.3307-4.303
MGAM	0.02941	0.02941	1	1	0.2625-3.81
MIS18BP1	0.04902	0.01471	0.08715	3.444	0.8695-19.76
MTMR4	0.03431	0.02941	1	1.172	0.3307-4.303
MYH8	0.03431	0.02941	1	1.172	0.3307-4.303
MYOM2	0.02941	0.02941	1	1	0.2625-3.81
N4BP2L2	0.03431	0.02941	1	1.172	0.3307-4.303
NAA25	0.01961	0.04412	0.259	0.4342	0.09609-1.587
NEK11	0.03922	0.02451	0.5748	1.623	0.4587-6.418
NFATC1	0.04412	0.01961	0.259	2.303	0.63-10.41
NID1	0.03922	0.02451	0.5748	1.623	0.4587-6.418
NLRP3	0.03431	0.02941	1	1.172	0.3307-4.303
NOTCH4	0.02941	0.02941	1	1	0.2625-3.81
NPAP1	0.03431	0.02941	1	1.172	0.3307-4.303
NPHP3	0.02451	0.03922	0.5748	0.6163	0.1558-2.18
NRAP	0.04412	0.01961	0.259	2.303	0.63-10.41
NSMAF	0.02451	0.03922	0.5748	0.6163	0.1558-2.18
NUMA1	0.02941	0.03431	1	0.8531	0.2324-3.024
NUP153	0.02451	0.03922	0.5748	0.6163	0.1558-2.18
NUP214	0.03431	0.02941	1	1.172	0.3307-4.303
NUP98	0.04412	0.01961	0.259	2.303	0.63-10.41
NUTM1	0.03922	0.02451	0.5748	1.623	0.4587-6.418
PALB2	0.01961	0.04412	0.259	0.4342	0.09609-1.587
PAPPA	0.02941	0.03431	1	0.8531	0.2324-3.024
PCDH1	0.02451	0.03922	0.5748	0.6163	0.1558-2.18
PCDH10	0.02451	0.03922	0.5748	0.6163	0.1558-2.18
PCDHA2	0.03431	0.02941	1	1.172	0.3307-4.303
PCDHB11	0.02941	0.03431	1	0.8531	0.2324-3.024
PCDHB16	0.03922	0.02451	0.5748	1.623	0.4587-6.418
PCDHB6	0.01961	0.04412	0.259	0.4342	0.09609-1.587
PCDHGA5	0.02451	0.03922	0.5748	0.6163	0.1558-2.18
PIBF1	0.01961	0.04412	0.259	0.4342	0.09609-1.587
PIK3C2B	0.01471	0.04412	0.14	0.3242	0.05564-1.324
PLA2R1	0.03431	0.02941	1	1.172	0.3307-4.303
PLCG1	0.02941	0.03431	1	0.8531	0.2324-3.024
PLCL1	0.03431	0.02941	1	1.172	0.3307-4.303
PLCL2	0.03431	0.02941	1	1.172	0.3307-4.303
PLEKHA5	0.01961	0.03922	0.3805	0.4908	0.1064-1.868
PLXNA2	0.03431	0.02941	1	1.172	0.3307-4.303
POT1	0.01961	0.04412	0.259	0.4342	0.09609-1.587
PREX1	0.04412	0.01961	0.259	2.303	0.63-10.41
PRRC2B	0.02941	0.03431	1	0.8531	0.2324-3.024
PRUNE2	0.04412	0.01961	0.259	2.303	0.63-10.41
PTPRF	0.02451	0.03431	0.771	0.7077	0.1741-2.64
PXDN	0.02451	0.03922	0.5748	0.6163	0.1558-2.18
QSER1	0.03922	0.02451	0.5748	1.623	0.4587-6.418
RAD51AP2	0.02941	0.03431	1	0.8531	0.2324-3.024
RALGAPB	0.04412	0.01961	0.259	2.303	0.63-10.41
RIMS1	0.01961	0.04412	0.259	0.4342	0.09609-1.587
RNF123	0.02451	0.03922	0.5748	0.6163	0.1558-2.18
SAMD9	0.02941	0.03431	1	0.8531	0.2324-3.024
SBF2	0.03431	0.02451	0.771	1.413	0.3788-5.745
SEMA6D	0.03431	0.02941	1	1.172	0.3307-4.303
SLC26A8	0.03431	0.02941	1	1.172	0.3307-4.303
SLC32A1	0.02451	0.03922	0.5748	0.6163	0.1558-2.18
SLCO1B3	0.02451	0.03922	0.5748	0.6163	0.1558-2.18
SLFN11	0.03431	0.02451	0.771	1.413	0.3788-5.745
SLIT2	0.02451	0.03922	0.5748	0.6163	0.1558-2.18
SMC5	0.03431	0.02941	1	1.172	0.3307-4.303
SMG7	0.02941	0.03431	1	0.8531	0.2324-3.024
SP140	0.03431	0.02941	1	1.172	0.3307-4.303
SPATA31A1	0.02941	0.03431	1	0.8531	0.2324-3.024
SPATA5	0.03431	0.02941	1	1.172	0.3307-4.303
ST18	0.04412	0.01961	0.259	2.303	0.63-10.41
STAB2	0.01961	0.04412	0.259	0.4342	0.09609-1.587
SUPT16H	0.02941	0.03431	1	0.8531	0.2324-3.024
SYBU	0.04412	0.01961	0.259	2.303	0.63-10.41
TAOK3	0.03922	0.02451	0.5748	1.623	0.4587-6.418
TBC1D8B	0.02451	0.03922	0.5748	0.6163	0.1558-2.18
THBS2	0.03922	0.02451	0.5748	1.623	0.4587-6.418
TLN2	0.02451	0.03922	0.5748	0.6163	0.1558-2.18
TNPO3	0.02451	0.03431	0.771	0.7077	0.1741-2.64
TNR	0.02451	0.03922	0.5748	0.6163	0.1558-2.18
TOPBP1	0.04412	0.01961	0.259	2.303	0.63-10.41
TRIOBP	0.02451	0.03431	0.771	0.7077	0.1741-2.64
TRPM7	0.02941	0.03431	1	0.8531	0.2324-3.024
TTLL7	0.04412	0.01961	0.259	2.303	0.63-10.41
UACA	0.02451	0.03922	0.5748	0.6163	0.1558-2.18
UGGT2	0.04412	0.01961	0.259	2.303	0.63-10.41
UNC13B	0.02451	0.03922	0.5748	0.6163	0.1558-2.18
UPF1	0.02941	0.03431	1	0.8531	0.2324-3.024
USP7	0.02451	0.03922	0.5748	0.6163	0.1558-2.18
USP8	0.03922	0.02451	0.5748	1.623	0.4587-6.418
VIT	0.02451	0.03922	0.5748	0.6163	0.1558-2.18
VWA3B	0.03431	0.02941	1	1.172	0.3307-4.303
WDR36	0.03922	0.02451	0.5748	1.623	0.4587-6.418
WHSC1	0.02941	0.03431	1	0.8531	0.2324-3.024
YTHDC2	0.02941	0.03431	1	0.8531	0.2324-3.024
ZFPM2	0.02451	0.03922	0.5748	0.6163	0.1558-2.18
ZFYVE16	0.04412	0.009804	0.06188	4.646	0.9448-44.73
ZGRF1	0.04412	0.01961	0.259	2.303	0.63-10.41
ZNF160	0.03922	0.02451	0.5748	1.623	0.4587-6.418
ZNF180	0.03431	0.02941	1	1.172	0.3307-4.303
ZNF471	0.03431	0.02941	1	1.172	0.3307-4.303
ZNF750	0.03431	0.02941	1	1.172	0.3307-4.303
ZNF800	0.01961	0.04412	0.259	0.4342	0.09609-1.587
ABCA1	0.02451	0.03431	0.771	0.7077	0.1741-2.64
ABCC1	0.01961	0.03431	0.5432	0.5636	0.1191-2.258
ABCC3	0.02941	0.02941	1	1	0.2625-3.81
ABCC4	0.02941	0.02941	1	1	0.2625-3.81
ACTG1	0.02941	0.02941	1	1	0.2625-3.81
ADGRD1	0.03922	0.01961	0.3805	2.037	0.5354-9.398
AKNA	0.03431	0.02451	0.771	1.413	0.3788-5.745
ALK	0.01961	0.03922	0.3805	0.4908	0.1064-1.868
AMER1	0.02941	0.02941	1	1	0.2625-3.81
ANKRD27	0.01471	0.04412	0.14	0.3242	0.05564-1.324
ANKS1A	0.009804	0.04902	0.03583	0.1927	0.02029-0.9212
ARHGAP21	0.02451	0.03431	0.771	0.7077	0.1741-2.64
ASAP1	0.01471	0.04412	0.14	0.3242	0.05564-1.324
ATF7IP	0.02451	0.03431	0.771	0.7077	0.1741-2.64
ATG2A	0.02941	0.02941	1	1	0.2625-3.81
ATP10D	0.02451	0.03431	0.771	0.7077	0.1741-2.64
ATP13A2	0.01961	0.03922	0.3805	0.4908	0.1064-1.868
ATP8A1	0.01961	0.03922	0.3805	0.4908	0.1064-1.868
ATP8B1	0.01471	0.04412	0.14	0.3242	0.05564-1.324
BAZ1B	0.03922	0.01961	0.3805	2.037	0.5354-9.398
BOC	0.02451	0.03431	0.771	0.7077	0.1741-2.64
BRD4	0.02941	0.02941	1	1	0.2625-3.81
BRINP3	0.02451	0.03431	0.771	0.7077	0.1741-2.64
C11orf30	0.01961	0.03922	0.3805	0.4908	0.1064-1.868
C20orf194	0.02451	0.03431	0.771	0.7077	0.1741-2.64
CAND1	0.02941	0.02941	1	1	0.2625-3.81
CARD6	0.03922	0.01961	0.3805	2.037	0.5354-9.398
CASP8AP2	0.03431	0.02451	0.771	1.413	0.3788-5.745
CCDC132	0.02451	0.03431	0.771	0.7077	0.1741-2.64
CD163L1	0.03431	0.02451	0.771	1.413	0.3788-5.745
CD1E	0.03922	0.01961	0.3805	2.037	0.5354-9.398
CEBPZ	0.01471	0.04412	0.14	0.3242	0.05564-1.324
CFAP54	0.01471	0.04412	0.14	0.3242	0.05564-1.324
CFAP70	0.03431	0.02451	0.771	1.413	0.3788-5.745
CFH	0.03431	0.02451	0.771	1.413	0.3788-5.745
CKAP5	0.02941	0.02941	1	1	0.2625-3.81
CLASP2	0.03431	0.02451	0.771	1.413	0.3788-5.745
CLCA4	0.03922	0.01961	0.3805	2.037	0.5354-9.398
CLSPN	0.03431	0.02451	0.771	1.413	0.3788-5.745
CLSTN2	0.02941	0.02941	1	1	0.2625-3.81
CNNM4	0.01471	0.03922	0.2202	0.3665	0.06174-1.555
CNST	0.01961	0.03922	0.3805	0.4908	0.1064-1.868
CNTRL	0.02451	0.02451	1	1	0.2264-4.418
COG5	0.04902	0.009804	0.03583	5.188	1.086-49.29
COL3A1	0.02941	0.02941	1	1	0.2625-3.81
COL4A1	0.02941	0.02941	1	1	0.2625-3.81
COL5A1	0.02941	0.02941	1	1	0.2625-3.81
COL6A5	0.02941	0.02941	1	1	0.2625-3.81
CPED1	0.03431	0.02451	0.771	1.413	0.3788-5.745
CSPP1	0.01961	0.03922	0.3805	0.4908	0.1064-1.868
CTNNB1	0.02451	0.03431	0.771	0.7077	0.1741-2.64
CTNND1	0.009804	0.04412	0.06188	0.2152	0.02236-1.058
CUL7	0.03431	0.02451	0.771	1.413	0.3788-5.745
CUX2	0.03922	0.01961	0.3805	2.037	0.5354-9.398
DCLK2	0.03922	0.01961	0.3805	2.037	0.5354-9.398
DHTKD1	0.02451	0.03431	0.771	0.7077	0.1741-2.64
DNAH6	0.02451	0.03431	0.771	0.7077	0.1741-2.64
DNAJC6	0.01961	0.03922	0.3805	0.4908	0.1064-1.868
DZIP1	0.02941	0.02941	1	1	0.2625-3.81
EEF1A1	0.02941	0.02451	1	1.206	0.3011-5.08
EHMT2	0.03922	0.01961	0.3805	2.037	0.5354-9.398
EML5	0.02941	0.02941	1	1	0.2625-3.81
ENAM	0.03431	0.01961	0.5432	1.774	0.4429-8.398
EPHA6	0.01961	0.03922	0.3805	0.4908	0.1064-1.868
EPS8	0.02451	0.03431	0.771	0.7077	0.1741-2.64
EVC2	0.03431	0.02451	0.771	1.413	0.3788-5.745
FAM171A1	0.02941	0.02941	1	1	0.2625-3.81
FAM21C	0.02451	0.03431	0.771	0.7077	0.1741-2.64
FASN	0.01961	0.03922	0.3805	0.4908	0.1064-1.868
FBXO34	0.03431	0.02451	0.771	1.413	0.3788-5.745
FLNA	0.04412	0.01471	0.14	3.084	0.7553-17.97
FMO3	0.03431	0.02451	0.771	1.413	0.3788-5.745
FSTL5	0.03922	0.01961	0.3805	2.037	0.5354-9.398
GRM7	0.02941	0.02941	1	1	0.2625-3.81
GUCY1A3	0.03431	0.02451	0.771	1.413	0.3788-5.745
GUCY2C	0.02941	0.02941	1	1	0.2625-3.81
HECW2	0.03431	0.02451	0.771	1.413	0.3788-5.745
HEG1	0.02451	0.03431	0.771	0.7077	0.1741-2.64
HIPK3	0.03431	0.02451	0.771	1.413	0.3788-5.745
HLCS	0.03431	0.02451	0.771	1.413	0.3788-5.745
ICAM5	0.02941	0.02941	1	1	0.2625-3.81
ICE2	0.01961	0.03922	0.3805	0.4908	0.1064-1.868
IGSF9B	0.01471	0.04412	0.14	0.3242	0.05564-1.324
IKBKAP	0.02941	0.02941	1	1	0.2625-3.81
IKZF2	0.02941	0.02941	1	1	0.2625-3.81
IL16	0.04902	0.009804	0.03583	5.188	1.086-49.29
ITGAM	0.02451	0.03431	0.771	0.7077	0.1741-2.64
ITIH2	0.01471	0.04412	0.14	0.3242	0.05564-1.324
ITSN1	0.03431	0.02451	0.771	1.413	0.3788-5.745
KCNC4	0.01471	0.04412	0.14	0.3242	0.05564-1.324
KCNQ5	0.01961	0.03922	0.3805	0.4908	0.1064-1.868
KDR	0.02941	0.02941	1	1	0.2625-3.81
KIAA0556	0.02451	0.03431	0.771	0.7077	0.1741-2.64
KIAA1210	0.03431	0.02451	0.771	1.413	0.3788-5.745
KIF17	0.02451	0.03431	0.771	0.7077	0.1741-2.64
KIF1A	0.03922	0.01961	0.3805	2.037	0.5354-9.398
KIFAP3	0.03922	0.01961	0.3805	2.037	0.5354-9.398
KPNB1	0.02941	0.02941	1	1	0.2625-3.81
LCT	0.02451	0.03431	0.771	0.7077	0.1741-2.64
LIPE	0.01961	0.03922	0.3805	0.4908	0.1064-1.868
LRRC36	0.03431	0.02451	0.771	1.413	0.3788-5.745
LRRC37B	0.01471	0.04412	0.14	0.3242	0.05564-1.324
2021-03-07	0.03922	0.01961	0.3805	2.037	0.5354-9.398
MBD6	0.02451	0.03431	0.771	0.7077	0.1741-2.64
MBTPS1	0.01471	0.04412	0.14	0.3242	0.05564-1.324
MCF2L2	0.02451	0.03431	0.771	0.7077	0.1741-2.64
MCM4	0.02941	0.02941	1	1	0.2625-3.81
MED13L	0.01471	0.03922	0.2202	0.3665	0.06174-1.555
MIPOL1	0.009804	0.04902	0.03583	0.1927	0.02029-0.9212
MME	0.02941	0.02941	1	1	0.2625-3.81
MTMR3	0.03922	0.01961	0.3805	2.037	0.5354-9.398
MYBPC1	0.03431	0.02451	0.771	1.413	0.3788-5.745
MYO5A	0.03922	0.01961	0.3805	2.037	0.5354-9.398
NBAS	0.01961	0.03922	0.3805	0.4908	0.1064-1.868
NBPF12	0.02941	0.02941	1	1	0.2625-3.81
NBR1	0.03922	0.01961	0.3805	2.037	0.5354-9.398
NCKAP1	0.02941	0.02941	1	1	0.2625-3.81
NCOA3	0.01471	0.04412	0.14	0.3242	0.05564-1.324
NEK10	0.03922	0.01961	0.3805	2.037	0.5354-9.398
NEO1	0.01961	0.03431	0.5432	0.5636	0.1191-2.258
NFAT5	0.03431	0.02451	0.771	1.413	0.3788-5.745
NHS	0.04412	0.01471	0.14	3.084	0.7553-17.97
NLRC5	0.03431	0.02451	0.771	1.413	0.3788-5.745
NLRP7	0.01961	0.03922	0.3805	0.4908	0.1064-1.868
NLRP9	0.04412	0.01471	0.14	3.084	0.7553-17.97
NOA1	0.02451	0.03431	0.771	0.7077	0.1741-2.64
NOS3	0.01471	0.04412	0.14	0.3242	0.05564-1.324
NPAT	0.03431	0.02451	0.771	1.413	0.3788-5.745
NRG1	0.02941	0.02941	1	1	0.2625-3.81
NUP160	0.04412	0.01471	0.14	3.084	0.7553-17.97
OCA2	0.03431	0.02451	0.771	1.413	0.3788-5.745
PARP8	0.02451	0.03431	0.771	0.7077	0.1741-2.64
PCDH17	0.03431	0.02451	0.771	1.413	0.3788-5.745
PCDHA12	0.02941	0.02941	1	1	0.2625-3.81
PCDHB10	0.02451	0.03431	0.771	0.7077	0.1741-2.64
PCDHGB3	0.03922	0.01961	0.3805	2.037	0.5354-9.398
PCSK5	0.01961	0.03922	0.3805	0.4908	0.1064-1.868
PDE4A	0.04902	0.009804	0.03583	5.188	1.086-49.29
PHRF1	0.02941	0.02941	1	1	0.2625-3.81
PI4KB	0.02451	0.03431	0.771	0.7077	0.1741-2.64
PIK3CG	0.01961	0.03922	0.3805	0.4908	0.1064-1.868
PLB1	0.02451	0.03431	0.771	0.7077	0.1741-2.64
PPARGC1A	0.02451	0.03431	0.771	0.7077	0.1741-2.64
PPP4R1	0.01961	0.03922	0.3805	0.4908	0.1064-1.868
PRDM5	0.02941	0.02941	1	1	0.2625-3.81
PTPN21	0.02451	0.03431	0.771	0.7077	0.1741-2.64
PTPRS	0.03922	0.01961	0.3805	2.037	0.5354-9.398
PYGM	0.02451	0.03431	0.771	0.7077	0.1741-2.64
RAB11FIP1	0.01961	0.03922	0.3805	0.4908	0.1064-1.868
RALGAPA1	0.03431	0.02451	0.771	1.413	0.3788-5.745
RAPGEF6	0.03922	0.01961	0.3805	2.037	0.5354-9.398
RGS12	0.01961	0.03922	0.3805	0.4908	0.1064-1.868
RNF111	0.03431	0.02451	0.771	1.413	0.3788-5.745
RPTOR	0.02451	0.03431	0.771	0.7077	0.1741-2.64
RRBP1	0.02941	0.02451	1	1.206	0.3011-5.08
RSRC2	0.03922	0.01961	0.3805	2.037	0.5354-9.398
RUSC2	0.02941	0.02941	1	1	0.2625-3.81
SALL2	0.02941	0.02451	1	1.206	0.3011-5.08
SEMA3E	0.02451	0.03431	0.771	0.7077	0.1741-2.64
SESN3	0.02451	0.03431	0.771	0.7077	0.1741-2.64
SETBP1	0.009804	0.04902	0.03583	0.1927	0.02029-0.9212
SETDB1	0.02941	0.02451	1	1.206	0.3011-5.08
SEZ6L	0.02941	0.02941	1	1	0.2625-3.81
SFI1	0.02941	0.02941	1	1	0.2625-3.81
SHANK2	0.02941	0.02941	1	1	0.2625-3.81
SIPA1L3	0.02451	0.03431	0.771	0.7077	0.1741-2.64
SKIL	0.02451	0.02941	1	0.8295	0.1969-3.321
SLC12A7	0.02451	0.03431	0.771	0.7077	0.1741-2.64
SLC38A2	0.01961	0.03922	0.3805	0.4908	0.1064-1.868
SLC6A15	0.03431	0.02451	0.771	1.413	0.3788-5.745
SLCO1C1	0.02941	0.02941	1	1	0.2625-3.81
SLITRK5	0.02941	0.02941	1	1	0.2625-3.81
SMG5	0.01471	0.04412	0.14	0.3242	0.05564-1.324
SPEG	0.01961	0.03922	0.3805	0.4908	0.1064-1.868
SPTBN2	0.02451	0.03431	0.771	0.7077	0.1741-2.64
SRP68	0.01471	0.04412	0.14	0.3242	0.05564-1.324
STON1	0.01961	0.03922	0.3805	0.4908	0.1064-1.868
TAOK1	0.02941	0.02941	1	1	0.2625-3.81
TAS1R3	0.02451	0.03431	0.771	0.7077	0.1741-2.64
TBC1D4	0.03431	0.02451	0.771	1.413	0.3788-5.745
THSD7A	0.03922	0.01961	0.3805	2.037	0.5354-9.398
TIE1	0.03922	0.01961	0.3805	2.037	0.5354-9.398
TMEM132E	0.03922	0.01961	0.3805	2.037	0.5354-9.398
TMEM67	0.03922	0.01961	0.3805	2.037	0.5354-9.398
TNIK	0.009804	0.04412	0.06188	0.2152	0.02236-1.058
TOR1AIP1	0.04412	0.01471	0.14	3.084	0.7553-17.97
TRHDE	0.02941	0.02941	1	1	0.2625-3.81
TRPM1	0.03431	0.02451	0.771	1.413	0.3788-5.745
TSHZ3	0.02941	0.02941	1	1	0.2625-3.81
UGGT1	0.02451	0.03431	0.771	0.7077	0.1741-2.64
UHRF1BP1	0.03431	0.02451	0.771	1.413	0.3788-5.745
ULK4	0.04412	0.01471	0.14	3.084	0.7553-17.97
USP28	0.03431	0.02451	0.771	1.413	0.3788-5.745
USP33	0.02451	0.03431	0.771	0.7077	0.1741-2.64
USP4	0.01471	0.04412	0.14	0.3242	0.05564-1.324
USP47	0.02941	0.02941	1	1	0.2625-3.81
VCAM1	0.03922	0.01961	0.3805	2.037	0.5354-9.398
WDR33	0.02941	0.02941	1	1	0.2625-3.81
WDR62	0.01961	0.03922	0.3805	0.4908	0.1064-1.868
WDR66	0.03431	0.02451	0.771	1.413	0.3788-5.745
WNK3	0.02941	0.02941	1	1	0.2625-3.81
XRN1	0.02941	0.02941	1	1	0.2625-3.81
YME1L1	0.02451	0.03431	0.771	0.7077	0.1741-2.64
ZIC1	0.02451	0.03431	0.771	0.7077	0.1741-2.64
ZNF106	0.02451	0.03431	0.771	0.7077	0.1741-2.64
ZNF217	0.02941	0.02941	1	1	0.2625-3.81
ZNF407	0.03431	0.02451	0.771	1.413	0.3788-5.745
ZNF529	0.02451	0.03431	0.771	0.7077	0.1741-2.64
ZNF567	0.02451	0.03431	0.771	0.7077	0.1741-2.64
ZNF600	0.04412	0.01471	0.14	3.084	0.7553-17.97
ZNF626	0.01961	0.03922	0.3805	0.4908	0.1064-1.868
ZNF644	0.03922	0.01961	0.3805	2.037	0.5354-9.398
A2ML1	0.04412	0.009804	0.06188	4.646	0.9448-44.73
AASDH	0.02451	0.02941	1	0.8295	0.1969-3.321
AASS	0.01961	0.03431	0.5432	0.5636	0.1191-2.258
ABCB1	0.03922	0.01471	0.2202	2.728	0.643-16.2
ABI3BP	0.03922	0.01471	0.2202	2.728	0.643-16.2
ADAM10	0.01471	0.03922	0.2202	0.3665	0.06174-1.555
ADAMTS15	0.02451	0.02451	1	1	0.2264-4.418
ADAR	0.02941	0.02451	1	1.206	0.3011-5.08
ADCY5	0.01471	0.03922	0.2202	0.3665	0.06174-1.555
ADD1	0.01961	0.03431	0.5432	0.5636	0.1191-2.258
ADGRG2	0.02941	0.02451	1	1.206	0.3011-5.08
AKAP12	0.01961	0.03431	0.5432	0.5636	0.1191-2.258
ALYREF	0.01961	0.03431	0.5432	0.5636	0.1191-2.258
ANAPC5	0.03431	0.01961	0.5432	1.774	0.4429-8.398
ANKIB1	0.02451	0.02941	1	0.8295	0.1969-3.321
ANKLE2	0.01961	0.03431	0.5432	0.5636	0.1191-2.258
ANKRD35	0.02941	0.02451	1	1.206	0.3011-5.08
ANLN	0.01961	0.03431	0.5432	0.5636	0.1191-2.258
ANO8	0.02451	0.02941	1	0.8295	0.1969-3.321
AP1B1	0.01961	0.03431	0.5432	0.5636	0.1191-2.258
AP2B1	0.01961	0.03431	0.5432	0.5636	0.1191-2.258
ARAP2	0.03431	0.01961	0.5432	1.774	0.4429-8.398
ARHGAP9	0.03431	0.01961	0.5432	1.774	0.4429-8.398
ARHGEF11	0.04412	0.009804	0.06188	4.646	0.9448-44.73
ARID4B	0.03431	0.01961	0.5432	1.774	0.4429-8.398
ARMC3	0.02941	0.02451	1	1.206	0.3011-5.08
ARVCF	0.01961	0.03431	0.5432	0.5636	0.1191-2.258
ATP2B1	0.02941	0.02451	1	1.206	0.3011-5.08
ATP6V0A1	0.02941	0.02451	1	1.206	0.3011-5.08
ATP6V1A	0.02941	0.02451	1	1.206	0.3011-5.08
BNC2	0.01961	0.03431	0.5432	0.5636	0.1191-2.258
BRAF	0.004902	0.04902	0.01069	0.09597	0.002196-0.6858
BUD13	0.02941	0.02451	1	1.206	0.3011-5.08
C10orf12	0.03922	0.01471	0.2202	2.728	0.643-16.2
C10orf90	0.004902	0.04902	0.01069	0.09597	0.002196-0.6858
C8orf34	0.02941	0.02451	1	1.206	0.3011-5.08
C9orf84	0.02451	0.02941	1	0.8295	0.1969-3.321
CACNA1C	0.01471	0.03922	0.2202	0.3665	0.06174-1.555
CACNA1H	0.02941	0.02451	1	1.206	0.3011-5.08
CADM2	0.02451	0.02941	1	0.8295	0.1969-3.321
CARF	0.02451	0.02941	1	0.8295	0.1969-3.321
CASP1	0.02451	0.02941	1	0.8295	0.1969-3.321
CCAR1	0.02941	0.02451	1	1.206	0.3011-5.08
CCDC141	0.02941	0.02451	1	1.206	0.3011-5.08
CCDC30	0.01471	0.03922	0.2202	0.3665	0.06174-1.555
CCDC36	0.02451	0.02941	1	0.8295	0.1969-3.321
CCHCR1	0.02941	0.02451	1	1.206	0.3011-5.08
CD163	0.02941	0.02451	1	1.206	0.3011-5.08
CD1D	0.03922	0.01471	0.2202	2.728	0.643-16.2
CDH1	0.02941	0.02451	1	1.206	0.3011-5.08
CDHR2	0.02451	0.02941	1	0.8295	0.1969-3.321
CEP290	0.01471	0.03922	0.2202	0.3665	0.06174-1.555
CEP97	0.03431	0.01961	0.5432	1.774	0.4429-8.398
CFAP44	0.01961	0.03431	0.5432	0.5636	0.1191-2.258
CFAP61	0.03922	0.01471	0.2202	2.728	0.643-16.2
CNGB1	0.03431	0.01961	0.5432	1.774	0.4429-8.398
CNTN6	0.01961	0.03431	0.5432	0.5636	0.1191-2.258
COBL	0.03431	0.01961	0.5432	1.774	0.4429-8.398
COL11A2	0.02941	0.02451	1	1.206	0.3011-5.08
COL15A1	0.02941	0.01961	0.7508	1.514	0.3528-7.408
COL2A1	0.02451	0.02941	1	0.8295	0.1969-3.321
COPA	0.01961	0.03431	0.5432	0.5636	0.1191-2.258
CPS1	0.01961	0.03431	0.5432	0.5636	0.1191-2.258
CPT1C	0.01961	0.03431	0.5432	0.5636	0.1191-2.258
CR1	0.02941	0.02451	1	1.206	0.3011-5.08
CSNK2A1	0.01961	0.03431	0.5432	0.5636	0.1191-2.258
CWC27	0.02451	0.02941	1	0.8295	0.1969-3.321
CYP11B2	0.03431	0.01961	0.5432	1.774	0.4429-8.398
DACH1	0.03922	0.01471	0.2202	2.728	0.643-16.2
DDIAS	0.03431	0.01961	0.5432	1.774	0.4429-8.398
DDX20	0.01961	0.03431	0.5432	0.5636	0.1191-2.258
DDX4	0.02451	0.02451	1	1	0.2264-4.418
DDX5	0.01961	0.03431	0.5432	0.5636	0.1191-2.258
DGKB	0.04412	0.009804	0.06188	4.646	0.9448-44.73
DHX15	0.01961	0.03431	0.5432	0.5636	0.1191-2.258
DHX34	0.01961	0.03431	0.5432	0.5636	0.1191-2.258
DHX8	0.01961	0.03431	0.5432	0.5636	0.1191-2.258
DNHD1	0.02941	0.02451	1	1.206	0.3011-5.08
DOCK1	0.02941	0.02451	1	1.206	0.3011-5.08
DSC3	0.02941	0.02451	1	1.206	0.3011-5.08
DSG2	0.01961	0.02941	0.7508	0.6607	0.135-2.834
ECE2	0.01961	0.03431	0.5432	0.5636	0.1191-2.258
EDIL3	0.02941	0.02451	1	1.206	0.3011-5.08
EEA1	0.03922	0.01471	0.2202	2.728	0.643-16.2
EIF2AK4	0.01961	0.03431	0.5432	0.5636	0.1191-2.258
EIF4A2	0.02451	0.02941	1	0.8295	0.1969-3.321
EPHB1	0.02451	0.02941	1	0.8295	0.1969-3.321
ERBB4	0.02941	0.02451	1	1.206	0.3011-5.08
ERN2	0.02941	0.02451	1	1.206	0.3011-5.08
ESF1	0.02451	0.02941	1	0.8295	0.1969-3.321
FAM178A	0.02941	0.02451	1	1.206	0.3011-5.08
FAM184A	0.02451	0.02941	1	0.8295	0.1969-3.321
FAM21A	0.02941	0.02451	1	1.206	0.3011-5.08
FAM47C	0.03431	0.01961	0.5432	1.774	0.4429-8.398
FAM71A	0.01961	0.03431	0.5432	0.5636	0.1191-2.258
FASTKD3	0.02941	0.02451	1	1.206	0.3011-5.08
FBXO43	0.03431	0.01961	0.5432	1.774	0.4429-8.398
FNDC1	0.04412	0.009804	0.06188	4.646	0.9448-44.73
FTSJ3	0.02451	0.02941	1	0.8295	0.1969-3.321
FZD6	0.02451	0.02941	1	0.8295	0.1969-3.321
GAK	0.02451	0.02941	1	0.8295	0.1969-3.321
GNA13	0.03431	0.01961	0.5432	1.774	0.4429-8.398
GOLGA5	0.05392	0	0.0008504	Inf	2.602-Inf
GPR89B	0.03431	0.01961	0.5432	1.774	0.4429-8.398
GPRASP1	0.02451	0.02941	1	0.8295	0.1969-3.321
GRID1	0.01961	0.03431	0.5432	0.5636	0.1191-2.258
GRIP1	0.02941	0.02451	1	1.206	0.3011-5.08
GUCY1A2	0.01471	0.03922	0.2202	0.3665	0.06174-1.555
GYS2	0.01471	0.03922	0.2202	0.3665	0.06174-1.555
HEPH	0.03431	0.01961	0.5432	1.774	0.4429-8.398
HEPHL1	0.03431	0.01961	0.5432	1.774	0.4429-8.398
HES1	0.02451	0.02451	1	1	0.2264-4.418
HGS	0.02451	0.02941	1	0.8295	0.1969-3.321
HNRNPU	0.02941	0.02451	1	1.206	0.3011-5.08
IBTK	0.01471	0.03922	0.2202	0.3665	0.06174-1.555
IFI16	0.03922	0.01471	0.2202	2.728	0.643-16.2
IGF1R	0.01471	0.03922	0.2202	0.3665	0.06174-1.555
IPO8	0.03431	0.01961	0.5432	1.774	0.4429-8.398
ITGB8	0.02451	0.02451	1	1	0.2264-4.418
ITPR3	0.02451	0.02941	1	0.8295	0.1969-3.321
JAG1	0.03431	0.01961	0.5432	1.774	0.4429-8.398
KANK1	0.004902	0.04902	0.01069	0.09597	0.002196-0.6858
KANK4	0.02941	0.02451	1	1.206	0.3011-5.08
KAT6B	0.03431	0.01961	0.5432	1.774	0.4429-8.398
KAT7	0.01961	0.03431	0.5432	0.5636	0.1191-2.258
KCNA5	0.01961	0.03431	0.5432	0.5636	0.1191-2.258
KCNQ3	0.02451	0.02941	1	0.8295	0.1969-3.321
KDM2B	0.01961	0.03431	0.5432	0.5636	0.1191-2.258
KIF16B	0.02451	0.02941	1	0.8295	0.1969-3.321
KIF20B	0.01961	0.03431	0.5432	0.5636	0.1191-2.258
KIF27	0.01471	0.03922	0.2202	0.3665	0.06174-1.555
KIRREL	0.02941	0.02451	1	1.206	0.3011-5.08
KLHDC2	0.03922	0.01471	0.2202	2.728	0.643-16.2
KNDC1	0.02941	0.02451	1	1.206	0.3011-5.08
LAMC1	0.02451	0.02941	1	0.8295	0.1969-3.321
LARS	0.03431	0.01961	0.5432	1.774	0.4429-8.398
LGR5	0.01961	0.03431	0.5432	0.5636	0.1191-2.258
LMO7	0.03431	0.01961	0.5432	1.774	0.4429-8.398
LRP12	0.02451	0.02941	1	0.8295	0.1969-3.321
LRP4	0.02451	0.02941	1	0.8295	0.1969-3.321
LRPPRC	0.02451	0.01961	1	1.256	0.266-6.424
LRRN1	0.01961	0.03431	0.5432	0.5636	0.1191-2.258
LTBP4	0.01961	0.03431	0.5432	0.5636	0.1191-2.258
MAP3K9	0.03922	0.01471	0.2202	2.728	0.643-16.2
MARK1	0.03922	0.01471	0.2202	2.728	0.643-16.2
MBD1	0.02941	0.02451	1	1.206	0.3011-5.08
MDGA2	0.009804	0.04412	0.06188	0.2152	0.02236-1.058
MON2	0.01961	0.03431	0.5432	0.5636	0.1191-2.258
MTHFD1L	0.01471	0.03922	0.2202	0.3665	0.06174-1.555
MYO1B	0.02941	0.02451	1	1.206	0.3011-5.08
MYO5B	0.01471	0.03922	0.2202	0.3665	0.06174-1.555
MYO7A	0.02451	0.02941	1	0.8295	0.1969-3.321
NBN	0.03431	0.01961	0.5432	1.774	0.4429-8.398
NID2	0.02451	0.02941	1	0.8295	0.1969-3.321
NISCH	0.01961	0.03431	0.5432	0.5636	0.1191-2.258
NKX2-2	0.01961	0.03431	0.5432	0.5636	0.1191-2.258
NLGN1	0.01961	0.02941	0.7508	0.6607	0.135-2.834
NLRP2	0.01961	0.03431	0.5432	0.5636	0.1191-2.258
NLRP5	0.02941	0.02451	1	1.206	0.3011-5.08
NOP14	0.01961	0.03431	0.5432	0.5636	0.1191-2.258
NOTCH2	0.03431	0.01961	0.5432	1.774	0.4429-8.398
NPAS4	0.01471	0.03922	0.2202	0.3665	0.06174-1.555
NPC1L1	0.02941	0.02451	1	1.206	0.3011-5.08
OAS2	0.01471	0.03922	0.2202	0.3665	0.06174-1.555
OPA1	0.02941	0.02451	1	1.206	0.3011-5.08
OVCH1	0.009804	0.04412	0.06188	0.2152	0.02236-1.058
PCDH8	0.03922	0.01471	0.2202	2.728	0.643-16.2
PCDHA1	0.009804	0.03922	0.1051	0.2433	0.02487-1.24
PCDHA6	0.02451	0.02941	1	0.8295	0.1969-3.321
PCDHA8	0.02941	0.02451	1	1.206	0.3011-5.08
PCDHB14	0.02941	0.02451	1	1.206	0.3011-5.08
PCDHB7	0.03922	0.01471	0.2202	2.728	0.643-16.2
PCDHGA3	0.03922	0.01471	0.2202	2.728	0.643-16.2
PCDHGA4	0.03431	0.01961	0.5432	1.774	0.4429-8.398
PCIF1	0.02451	0.02941	1	0.8295	0.1969-3.321
PDE1C	0.02941	0.02451	1	1.206	0.3011-5.08
PDE3A	0.02941	0.02451	1	1.206	0.3011-5.08
PHF20L1	0.04412	0.009804	0.06188	4.646	0.9448-44.73
PLEKHA4	0.02451	0.02941	1	0.8295	0.1969-3.321
PLXND1	0.02451	0.02941	1	0.8295	0.1969-3.321
PMFBP1	0.01471	0.03922	0.2202	0.3665	0.06174-1.555
POLR2A	0.009804	0.04412	0.06188	0.2152	0.02236-1.058
POLR2B	0.009804	0.04412	0.06188	0.2152	0.02236-1.058
POLR3A	0.01961	0.03431	0.5432	0.5636	0.1191-2.258
PPFIA1	0.02451	0.02941	1	0.8295	0.1969-3.321
PPP1R10	0.02451	0.02941	1	0.8295	0.1969-3.321
PRX	0.03431	0.01961	0.5432	1.774	0.4429-8.398
PTPN22	0.02941	0.02451	1	1.206	0.3011-5.08
PTPN3	0.01961	0.02941	0.7508	0.6607	0.135-2.834
PTPRG	0.03431	0.01961	0.5432	1.774	0.4429-8.398
QRICH1	0.01961	0.03431	0.5432	0.5636	0.1191-2.258
RBM15	0.02451	0.02941	1	0.8295	0.1969-3.321
RBM47	0.02451	0.02941	1	0.8295	0.1969-3.321
RBM6	0.02451	0.02941	1	0.8295	0.1969-3.321
RFTN2	0.02451	0.02941	1	0.8295	0.1969-3.321
RNF19A	0.01471	0.03922	0.2202	0.3665	0.06174-1.555
RPS6KA6	0.03922	0.01471	0.2202	2.728	0.643-16.2
RUNX1	0.02451	0.02941	1	0.8295	0.1969-3.321
SCG2	0.02941	0.02451	1	1.206	0.3011-5.08
SEC23IP	0.02451	0.02941	1	0.8295	0.1969-3.321
SERINC3	0.02941	0.02451	1	1.206	0.3011-5.08
SHPRH	0.03922	0.01471	0.2202	2.728	0.643-16.2
SIM1	0.02451	0.02941	1	0.8295	0.1969-3.321
SLC28A3	0.02451	0.02941	1	0.8295	0.1969-3.321
SLC38A10	0.02941	0.02451	1	1.206	0.3011-5.08
SLC39A12	0.02451	0.02941	1	0.8295	0.1969-3.321
SLC44A2	0.01961	0.03431	0.5432	0.5636	0.1191-2.258
SLC45A1	0.02941	0.02451	1	1.206	0.3011-5.08
SLIT1	0.02451	0.02941	1	0.8295	0.1969-3.321
SPAG5	0.02451	0.02941	1	0.8295	0.1969-3.321
SPIDR	0.02941	0.02451	1	1.206	0.3011-5.08
SSH2	0.01471	0.03922	0.2202	0.3665	0.06174-1.555
STAT1	0.01961	0.03431	0.5432	0.5636	0.1191-2.258
STK32B	0.02451	0.02941	1	0.8295	0.1969-3.321
STK36	0.03431	0.01961	0.5432	1.774	0.4429-8.398
SUCO	0.01961	0.03431	0.5432	0.5636	0.1191-2.258
SUPT20H	0.01471	0.03922	0.2202	0.3665	0.06174-1.555
TAOK2	0.03922	0.01471	0.2202	2.728	0.643-16.2
TCEB3B	0.02941	0.02451	1	1.206	0.3011-5.08
TCF20	0.02451	0.02941	1	0.8295	0.1969-3.321
TEX2	0.02451	0.02941	1	0.8295	0.1969-3.321
TGFBR3	0.03922	0.01471	0.2202	2.728	0.643-16.2
TJP2	0.01961	0.03431	0.5432	0.5636	0.1191-2.258
TLK2	0.02941	0.02451	1	1.206	0.3011-5.08
TLL2	0.01471	0.03431	0.3376	0.4209	0.06925-1.876
TLR3	0.03922	0.01471	0.2202	2.728	0.643-16.2
TMC5	0.03431	0.01961	0.5432	1.774	0.4429-8.398
TMEM132B	0.01471	0.03922	0.2202	0.3665	0.06174-1.555
TMEM200A	0.03431	0.01961	0.5432	1.774	0.4429-8.398
TMPRSS15	0.02451	0.02941	1	0.8295	0.1969-3.321
TNKS1BP1	0.02451	0.02941	1	0.8295	0.1969-3.321
TNPO1	0.02451	0.02941	1	0.8295	0.1969-3.321
TNRC18	0.01471	0.03922	0.2202	0.3665	0.06174-1.555
TNRC6B	0.02451	0.02941	1	0.8295	0.1969-3.321
TRAPPC8	0.02941	0.02451	1	1.206	0.3011-5.08
TRIM24	0.03431	0.01961	0.5432	1.774	0.4429-8.398
TRIP12	0.03431	0.01961	0.5432	1.774	0.4429-8.398
TRPM2	0.01961	0.03431	0.5432	0.5636	0.1191-2.258
TSHZ2	0.02941	0.02451	1	1.206	0.3011-5.08
TTC37	0.03431	0.01961	0.5432	1.774	0.4429-8.398
TTC7B	0.03431	0.01961	0.5432	1.774	0.4429-8.398
TTLL5	0.03431	0.01961	0.5432	1.774	0.4429-8.398
UBA6	0.02451	0.02941	1	0.8295	0.1969-3.321
UBE3A	0.02451	0.02941	1	0.8295	0.1969-3.321
UBE3C	0.01961	0.03431	0.5432	0.5636	0.1191-2.258
USP29	0.01961	0.03431	0.5432	0.5636	0.1191-2.258
USP37	0.02941	0.02451	1	1.206	0.3011-5.08
VARS2	0.02941	0.02451	1	1.206	0.3011-5.08
VPS13A	0.02451	0.02941	1	0.8295	0.1969-3.321
VWA8	0.03431	0.01961	0.5432	1.774	0.4429-8.398
WDHD1	0.02451	0.02941	1	0.8295	0.1969-3.321
WDR11	0.04412	0.009804	0.06188	4.646	0.9448-44.73
WHSC1L1	0.03431	0.01961	0.5432	1.774	0.4429-8.398
ZBTB21	0.03431	0.01961	0.5432	1.774	0.4429-8.398
ZBTB49	0.02941	0.02451	1	1.206	0.3011-5.08
ZBTB7B	0.01471	0.03922	0.2202	0.3665	0.06174-1.555
ZC3HAV1	0.02451	0.02941	1	0.8295	0.1969-3.321
ZFP37	0.01471	0.03922	0.2202	0.3665	0.06174-1.555
ZKSCAN7	0.01961	0.03431	0.5432	0.5636	0.1191-2.258
ZNF107	0.009804	0.04412	0.06188	0.2152	0.02236-1.058
ZNF229	0.01961	0.03431	0.5432	0.5636	0.1191-2.258
ZNF335	0.02941	0.02451	1	1.206	0.3011-5.08
ZNF382	0.02451	0.02941	1	0.8295	0.1969-3.321
ZNF394	0.01471	0.03922	0.2202	0.3665	0.06174-1.555
ZNF451	0.02451	0.02941	1	0.8295	0.1969-3.321
ZNF483	0.02451	0.02941	1	0.8295	0.1969-3.321
ZNF502	0.01471	0.03922	0.2202	0.3665	0.06174-1.555
ZNF518B	0.01961	0.03431	0.5432	0.5636	0.1191-2.258
ZNF546	0.02941	0.02451	1	1.206	0.3011-5.08
ZNF594	0.02941	0.02451	1	1.206	0.3011-5.08
ZNF737	0.02451	0.02941	1	0.8295	0.1969-3.321
ZNF845	0.03431	0.01961	0.5432	1.774	0.4429-8.398
ZZZ3	0.03922	0.01471	0.2202	2.728	0.643-16.2
ABCA2	0.02941	0.01471	0.5029	2.027	0.4259-12.7
ABCA4	0.02451	0.02451	1	1	0.2264-4.418
ABCC2	0.02941	0.01961	0.7508	1.514	0.3528-7.408
ABCC8	0.02941	0.01961	0.7508	1.514	0.3528-7.408
ABCG2	0.02451	0.02451	1	1	0.2264-4.418
ADAM30	0.02451	0.02451	1	1	0.2264-4.418
ADCY6	0.01961	0.02941	0.7508	0.6607	0.135-2.834
ADGRA3	0.02451	0.02451	1	1	0.2264-4.418
ADGRF5	0.01961	0.02941	0.7508	0.6607	0.135-2.834
ADGRL4	0.02451	0.02451	1	1	0.2264-4.418
AGBL1	0.01471	0.03431	0.3376	0.4209	0.06925-1.876
AIM1	0.01961	0.02941	0.7508	0.6607	0.135-2.834
AMPD1	0.02451	0.02451	1	1	0.2264-4.418
AP3B2	0.02941	0.01471	0.5029	2.027	0.4259-12.7
APLP1	0.03922	0.009804	0.1051	4.11	0.8064-40.2
AQR	0.01471	0.03431	0.3376	0.4209	0.06925-1.876
ARAP1	0.01471	0.03431	0.3376	0.4209	0.06925-1.876
ARHGAP30	0.02451	0.02451	1	1	0.2264-4.418
ARHGAP5	0.02941	0.01961	0.7508	1.514	0.3528-7.408
ARHGEF7	0.009804	0.03922	0.1051	0.2433	0.02487-1.24
ASAP2	0.01961	0.02941	0.7508	0.6607	0.135-2.834
ATMIN	0.01961	0.02941	0.7508	0.6607	0.135-2.834
ATP1A2	0.01471	0.03431	0.3376	0.4209	0.06925-1.876
ATP2B2	0.02451	0.02451	1	1	0.2264-4.418
ATP7B	0.02941	0.01961	0.7508	1.514	0.3528-7.408
B4GALNT3	0.03431	0.01471	0.3376	2.376	0.5331-14.44
BACH2	0.01961	0.02941	0.7508	0.6607	0.135-2.834
BARD1	0.02451	0.01961	1	1.256	0.266-6.424
BCAS3	0.01471	0.03431	0.3376	0.4209	0.06925-1.876
BMS1	0.01471	0.03431	0.3376	0.4209	0.06925-1.876
BPIFB6	0.02941	0.01961	0.7508	1.514	0.3528-7.408
BRD8	0.01961	0.02941	0.7508	0.6607	0.135-2.834
BRDT	0.02451	0.02451	1	1	0.2264-4.418
BRINP2	0.04412	0.004902	0.02	9.331	1.272-411.9
BTBD7	0.01471	0.03431	0.3376	0.4209	0.06925-1.876
BZRAP1	0.01961	0.02941	0.7508	0.6607	0.135-2.834
C16orf62	0.02941	0.01961	0.7508	1.514	0.3528-7.408
C3orf20	0.02451	0.02451	1	1	0.2264-4.418
C6	0.02451	0.02451	1	1	0.2264-4.418
CACNA1F	0.02451	0.02451	1	1	0.2264-4.418
CACNA1S	0.01961	0.02941	0.7508	0.6607	0.135-2.834
CADPS2	0.02941	0.01961	0.7508	1.514	0.3528-7.408
CAMSAP1	0.02451	0.02451	1	1	0.2264-4.418
CATSPERB	0.009804	0.03431	0.1748	0.2794	0.02799-1.492
CBLB	0.03922	0.009804	0.1051	4.11	0.8064-40.2
CCDC151	0.01471	0.03431	0.3376	0.4209	0.06925-1.876
CCDC158	0.01471	0.03431	0.3376	0.4209	0.06925-1.876
CCDC18	0.01961	0.02941	0.7508	0.6607	0.135-2.834
CCDC47	0.03431	0.01471	0.3376	2.376	0.5331-14.44
CCDC88C	0.01471	0.03431	0.3376	0.4209	0.06925-1.876
CDC42BPA	0.02451	0.02451	1	1	0.2264-4.418
CDH13	0.03922	0.009804	0.1051	4.11	0.8064-40.2
CDH19	0.03922	0.009804	0.1051	4.11	0.8064-40.2
CDH22	0.01961	0.02941	0.7508	0.6607	0.135-2.834
CDHR5	0.02451	0.02451	1	1	0.2264-4.418
CDON	0.02451	0.02451	1	1	0.2264-4.418
CENPJ	0.03431	0.01471	0.3376	2.376	0.5331-14.44
CEP164	0.02451	0.02451	1	1	0.2264-4.418
CEP170	0.01471	0.03431	0.3376	0.4209	0.06925-1.876
CHGB	0.02451	0.02451	1	1	0.2264-4.418
CIC	0.02451	0.02451	1	1	0.2264-4.418
CILP2	0.02941	0.01961	0.7508	1.514	0.3528-7.408
CLEC16A	0.009804	0.03922	0.1051	0.2433	0.02487-1.24
CLK2	0.02451	0.02451	1	1	0.2264-4.418
CNKSR2	0.03431	0.01471	0.3376	2.376	0.5331-14.44
CNNM2	0.01471	0.03431	0.3376	0.4209	0.06925-1.876
CNTN4	0.01961	0.02941	0.7508	0.6607	0.135-2.834
CNTN5	0.01961	0.02941	0.7508	0.6607	0.135-2.834
COL1A1	0.02451	0.02451	1	1	0.2264-4.418
COL4A2	0.01471	0.03431	0.3376	0.4209	0.06925-1.876
CORO6	0.02941	0.01961	0.7508	1.514	0.3528-7.408
CRNKL1	0.02451	0.02451	1	1	0.2264-4.418
CROT	0.01961	0.02941	0.7508	0.6607	0.135-2.834
CRTC3	0.02451	0.02451	1	1	0.2264-4.418
CSF1R	0.01961	0.02941	0.7508	0.6607	0.135-2.834
CUX1	0.03922	0.009804	0.1051	4.11	0.8064-40.2
CYP2A7	0.03431	0.01471	0.3376	2.376	0.5331-14.44
DCAF4L2	0.02941	0.01961	0.7508	1.514	0.3528-7.408
DCT	0.01961	0.02941	0.7508	0.6607	0.135-2.834
DDHD1	0.004902	0.04412	0.02	0.1072	0.002428-0.7859
DDX11	0.01471	0.03431	0.3376	0.4209	0.06925-1.876
DDX42	0.01961	0.02941	0.7508	0.6607	0.135-2.834
DDX52	0.02451	0.02451	1	1	0.2264-4.418
DENND2A	0.01471	0.03431	0.3376	0.4209	0.06925-1.876
DENND2C	0.01471	0.03431	0.3376	0.4209	0.06925-1.876
DGKH	0.01961	0.02941	0.7508	0.6607	0.135-2.834
DHX29	0.03431	0.01471	0.3376	2.376	0.5331-14.44
DHX30	0.02941	0.01961	0.7508	1.514	0.3528-7.408
DHX36	0.02941	0.009804	0.2842	3.053	0.5377-31.28
DHX57	0.01961	0.02941	0.7508	0.6607	0.135-2.834
DIS3L	0.02451	0.02451	1	1	0.2264-4.418
DISP1	0.02451	0.02451	1	1	0.2264-4.418
DLG1	0.03431	0.01471	0.3376	2.376	0.5331-14.44
DNMT1	0.02451	0.02451	1	1	0.2264-4.418
DOCK2	0.01471	0.03431	0.3376	0.4209	0.06925-1.876
DSG1	0.02451	0.02451	1	1	0.2264-4.418
ECM2	0.01471	0.03431	0.3376	0.4209	0.06925-1.876
EDC4	0.02451	0.01961	1	1.256	0.266-6.424
EDRF1	0.01471	0.03431	0.3376	0.4209	0.06925-1.876
EFHB	0.01961	0.02941	0.7508	0.6607	0.135-2.834
EHBP1L1	0.02451	0.02451	1	1	0.2264-4.418
EIF2AK3	0.02451	0.02451	1	1	0.2264-4.418
EIF4ENIF1	0.02451	0.02451	1	1	0.2264-4.418
ELAVL4	0.01961	0.02941	0.7508	0.6607	0.135-2.834
EMILIN3	0.01961	0.02941	0.7508	0.6607	0.135-2.834
EML1	0.01961	0.02451	1	0.7964	0.1557-3.76
EPC1	0.02451	0.02451	1	1	0.2264-4.418
EPHA8	0.004902	0.04412	0.02	0.1072	0.002428-0.7859
EPHB6	0.02941	0.01961	0.7508	1.514	0.3528-7.408
EPRS	0.02451	0.02451	1	1	0.2264-4.418
EPS15	0.01961	0.02941	0.7508	0.6607	0.135-2.834
ERCC6	0.02941	0.01961	0.7508	1.514	0.3528-7.408
ESYT1	0.02941	0.01961	0.7508	1.514	0.3528-7.408
ETV1	0.02451	0.02451	1	1	0.2264-4.418
EVPL	0.01471	0.03431	0.3376	0.4209	0.06925-1.876
F11	0.02941	0.01961	0.7508	1.514	0.3528-7.408
FAM120A	0.02451	0.02451	1	1	0.2264-4.418
FAP	0.01961	0.02941	0.7508	0.6607	0.135-2.834
FER	0.02941	0.01961	0.7508	1.514	0.3528-7.408
FGFR2	0.03431	0.01471	0.3376	2.376	0.5331-14.44
FLT4	0.02451	0.02451	1	1	0.2264-4.418
FNDC3B	0.03431	0.01471	0.3376	2.376	0.5331-14.44
FOXM1	0.03431	0.01471	0.3376	2.376	0.5331-14.44
FPGT	0.03431	0.01471	0.3376	2.376	0.5331-14.44
FRMD4A	0.01471	0.03431	0.3376	0.4209	0.06925-1.876
GABRG1	0.02451	0.02451	1	1	0.2264-4.418
GALNT15	0.01961	0.02941	0.7508	0.6607	0.135-2.834
GALNTL6	0.02451	0.02451	1	1	0.2264-4.418
GARNL3	0.01961	0.02941	0.7508	0.6607	0.135-2.834
GBP1	0.01961	0.02941	0.7508	0.6607	0.135-2.834
GLI1	0.03431	0.01471	0.3376	2.376	0.5331-14.44
GLUD2	0.02941	0.01961	0.7508	1.514	0.3528-7.408
GOLGA1	0.02451	0.02451	1	1	0.2264-4.418
GPR156	0.02941	0.01961	0.7508	1.514	0.3528-7.408
GRID2	0.01961	0.02941	0.7508	0.6607	0.135-2.834
GRIK1	0.01471	0.03431	0.3376	0.4209	0.06925-1.876
GRIN2B	0.02451	0.02451	1	1	0.2264-4.418
GYS1	0.03922	0.009804	0.1051	4.11	0.8064-40.2
H6PD	0.01961	0.02941	0.7508	0.6607	0.135-2.834
HACL1	0.01471	0.03431	0.3376	0.4209	0.06925-1.876
HAUS3	0.03431	0.01471	0.3376	2.376	0.5331-14.44
HAUS6	0.01961	0.02941	0.7508	0.6607	0.135-2.834
HEXIM1	0.009804	0.03922	0.1051	0.2433	0.02487-1.24
HGF	0.01961	0.02941	0.7508	0.6607	0.135-2.834
HK1	0.03431	0.01471	0.3376	2.376	0.5331-14.44
HNRNPUL1	0.02941	0.01961	0.7508	1.514	0.3528-7.408
HSP90B1	0.03431	0.01471	0.3376	2.376	0.5331-14.44
HSPA8	0.02941	0.01961	0.7508	1.514	0.3528-7.408
IGSF1	0.01961	0.02941	0.7508	0.6607	0.135-2.834
IL1RAPL1	0.02941	0.01961	0.7508	1.514	0.3528-7.408
INSR	0.01471	0.03431	0.3376	0.4209	0.06925-1.876
IQGAP1	0.009804	0.03922	0.1051	0.2433	0.02487-1.24
IQGAP2	0.01471	0.03431	0.3376	0.4209	0.06925-1.876
IQGAP3	0.02451	0.02451	1	1	0.2264-4.418
ITCH	0.009804	0.03922	0.1051	0.2433	0.02487-1.24
ITGA11	0.02941	0.01961	0.7508	1.514	0.3528-7.408
ITGA2B	0.01471	0.03431	0.3376	0.4209	0.06925-1.876
IVNS1ABP	0.02451	0.02451	1	1	0.2264-4.418
JARID2	0.02941	0.01961	0.7508	1.514	0.3528-7.408
KCNH5	0.02941	0.01961	0.7508	1.514	0.3528-7.408
KCNH6	0.02941	0.01961	0.7508	1.514	0.3528-7.408
KCNT2	0.03431	0.01471	0.3376	2.376	0.5331-14.44
KIAA0430	0.02941	0.01961	0.7508	1.514	0.3528-7.408
KIAA1033	0.03431	0.01471	0.3376	2.376	0.5331-14.44
KIAA1045	0.01961	0.02941	0.7508	0.6607	0.135-2.834
KIF23	0.02941	0.01961	0.7508	1.514	0.3528-7.408
KIF6	0.01961	0.02941	0.7508	0.6607	0.135-2.834
KLHL6	0.02941	0.01961	0.7508	1.514	0.3528-7.408
KPRP	0.02941	0.01961	0.7508	1.514	0.3528-7.408
KRIT1	0.02451	0.02451	1	1	0.2264-4.418
LAMB2	0.01471	0.03431	0.3376	0.4209	0.06925-1.876
LAMB3	0.02451	0.02451	1	1	0.2264-4.418
LEO1	0.01961	0.02941	0.7508	0.6607	0.135-2.834
LEPR	0.02451	0.01961	1	1.256	0.266-6.424
LRGUK	0.02451	0.02451	1	1	0.2264-4.418
LRRK1	0.01471	0.03431	0.3376	0.4209	0.06925-1.876
MADD	0.03431	0.01471	0.3376	2.376	0.5331-14.44
MAN2B1	0.02451	0.02451	1	1	0.2264-4.418
MAP3K1	0.01961	0.02941	0.7508	0.6607	0.135-2.834
MAP4	0.03431	0.01471	0.3376	2.376	0.5331-14.44
MAPK8IP3	0.03431	0.01471	0.3376	2.376	0.5331-14.44
MARK2	0.01471	0.03431	0.3376	0.4209	0.06925-1.876
MASTL	0.01471	0.03431	0.3376	0.4209	0.06925-1.876
MCTP1	0.01471	0.03431	0.3376	0.4209	0.06925-1.876
MGEA5	0.02941	0.01961	0.7508	1.514	0.3528-7.408
MIER1	0.01471	0.03431	0.3376	0.4209	0.06925-1.876
MMP16	0.03431	0.01471	0.3376	2.376	0.5331-14.44
MMS22L	0.02451	0.02451	1	1	0.2264-4.418
MPHOSPH8	0.03431	0.01471	0.3376	2.376	0.5331-14.44
MRC2	0.03431	0.01471	0.3376	2.376	0.5331-14.44
MSH2	0.01961	0.02941	0.7508	0.6607	0.135-2.834
MSH4	0.02451	0.02451	1	1	0.2264-4.418
MSH6	0.02451	0.02451	1	1	0.2264-4.418
MTIF2	0.004902	0.04412	0.02	0.1072	0.002428-0.7859
MTTP	0.02941	0.01961	0.7508	1.514	0.3528-7.408
MYCBPAP	0.01471	0.02941	0.5029	0.4934	0.07875-2.348
MYO3B	0.01471	0.03431	0.3376	0.4209	0.06925-1.876
MYO5C	0.02941	0.01961	0.7508	1.514	0.3528-7.408
MYOT	0.03431	0.01471	0.3376	2.376	0.5331-14.44
MYRF	0.009804	0.03922	0.1051	0.2433	0.02487-1.24
MYT1	0.02941	0.01961	0.7508	1.514	0.3528-7.408
NAP1L1	0.02451	0.02451	1	1	0.2264-4.418
NCAN	0.03431	0.01471	0.3376	2.376	0.5331-14.44
NCAPD2	0.03431	0.01471	0.3376	2.376	0.5331-14.44
NCOA2	0.02941	0.01961	0.7508	1.514	0.3528-7.408
NDST4	0.02941	0.01961	0.7508	1.514	0.3528-7.408
NELL2	0.02941	0.01961	0.7508	1.514	0.3528-7.408
NF2	0.02941	0.01961	0.7508	1.514	0.3528-7.408
NGLY1	0.03431	0.01471	0.3376	2.376	0.5331-14.44
NOC3L	0.01471	0.03431	0.3376	0.4209	0.06925-1.876
NOL6	0.02941	0.01961	0.7508	1.514	0.3528-7.408
NOL8	0.01471	0.03431	0.3376	0.4209	0.06925-1.876
NOMO1	0.02941	0.01961	0.7508	1.514	0.3528-7.408
NOS2	0.01961	0.02941	0.7508	0.6607	0.135-2.834
NOTCH1	0.01471	0.03431	0.3376	0.4209	0.06925-1.876
NRXN2	0.01961	0.02941	0.7508	0.6607	0.135-2.834
NRXN3	0.02451	0.02451	1	1	0.2264-4.418
NUP107	0.02941	0.01961	0.7508	1.514	0.3528-7.408
NUPL2	0.02941	0.01961	0.7508	1.514	0.3528-7.408
OLFM3	0.02451	0.02451	1	1	0.2264-4.418
OR4N2	0.01471	0.03431	0.3376	0.4209	0.06925-1.876
OR4P4	0.03431	0.01471	0.3376	2.376	0.5331-14.44
PAXBP1	0.02941	0.01961	0.7508	1.514	0.3528-7.408
PBX2	0.009804	0.03922	0.1051	0.2433	0.02487-1.24
PCBP1	0.009804	0.03922	0.1051	0.2433	0.02487-1.24
PCDH12	0.01471	0.03431	0.3376	0.4209	0.06925-1.876
PCDH19	0.03431	0.01471	0.3376	2.376	0.5331-14.44
PCDH7	0.02451	0.02451	1	1	0.2264-4.418
PCDHB12	0.02451	0.02451	1	1	0.2264-4.418
PCDHB4	0.01471	0.03431	0.3376	0.4209	0.06925-1.876
PCDHB8	0.02451	0.02451	1	1	0.2264-4.418
PCDHGA7	0.03922	0.009804	0.1051	4.11	0.8064-40.2
PCDHGB4	0.01961	0.02941	0.7508	0.6607	0.135-2.834
PDE3B	0.04412	0.004902	0.02	9.331	1.272-411.9
PDS5A	0.03431	0.01471	0.3376	2.376	0.5331-14.44
PDZRN3	0.02451	0.01961	1	1.256	0.266-6.424
PEX1	0.03431	0.01471	0.3376	2.376	0.5331-14.44
PIK3C3	0.02451	0.01961	1	1.256	0.266-6.424
PIK3R4	0.01471	0.03431	0.3376	0.4209	0.06925-1.876
PIWIL1	0.02941	0.01961	0.7508	1.514	0.3528-7.408
PKD2L1	0.02941	0.01961	0.7508	1.514	0.3528-7.408
PKDREJ	0.02451	0.02451	1	1	0.2264-4.418
PLA2G4C	0.02451	0.02451	1	1	0.2264-4.418
PLCB3	0.02941	0.01961	0.7508	1.514	0.3528-7.408
PLD1	0.02451	0.02451	1	1	0.2264-4.418
PLEKHG2	0.01471	0.03431	0.3376	0.4209	0.06925-1.876
PLEKHG4	0.03922	0.009804	0.1051	4.11	0.8064-40.2
PLK3	0.01961	0.02941	0.7508	0.6607	0.135-2.834
PLK4	0.03431	0.01471	0.3376	2.376	0.5331-14.44
PLVAP	0.01471	0.03431	0.3376	0.4209	0.06925-1.876
POLA2	0.02451	0.02451	1	1	0.2264-4.418
POLK	0.02941	0.01961	0.7508	1.514	0.3528-7.408
POLN	0.009804	0.03922	0.1051	0.2433	0.02487-1.24
POM121	0.01961	0.02941	0.7508	0.6607	0.135-2.834
POSTN	0.01961	0.02451	1	0.7964	0.1557-3.76
PPP1R12B	0.03431	0.01471	0.3376	2.376	0.5331-14.44
PPP4R4	0.01961	0.02941	0.7508	0.6607	0.135-2.834
PRDM4	0.01961	0.02941	0.7508	0.6607	0.135-2.834
PRDM9	0.009804	0.03922	0.1051	0.2433	0.02487-1.24
PRG4	0.02941	0.01961	0.7508	1.514	0.3528-7.408
PRKD1	0.02941	0.01961	0.7508	1.514	0.3528-7.408
PROX1	0.02451	0.02451	1	1	0.2264-4.418
PRPF3	0.04412	0.004902	0.02	9.331	1.272-411.9
PRPF6	0.01961	0.02941	0.7508	0.6607	0.135-2.834
PRTG	0.01471	0.03431	0.3376	0.4209	0.06925-1.876
PSD	0.01471	0.03431	0.3376	0.4209	0.06925-1.876
PSD2	0.01961	0.02941	0.7508	0.6607	0.135-2.834
PSD3	0.02451	0.02451	1	1	0.2264-4.418
PTPN9	0.01471	0.03431	0.3376	0.4209	0.06925-1.876
RAB3GAP1	0.02451	0.02451	1	1	0.2264-4.418
RAB3GAP2	0.02451	0.02451	1	1	0.2264-4.418
RAPH1	0.01961	0.02941	0.7508	0.6607	0.135-2.834
RBAK	0.02451	0.02451	1	1	0.2264-4.418
RBBP8	0.01471	0.03431	0.3376	0.4209	0.06925-1.876
RBL1	0.02451	0.02451	1	1	0.2264-4.418
RBM17	0.01961	0.02941	0.7508	0.6607	0.135-2.834
RBM27	0.03431	0.01471	0.3376	2.376	0.5331-14.44
RBP3	0.02941	0.01961	0.7508	1.514	0.3528-7.408
RET	0.01471	0.03431	0.3376	0.4209	0.06925-1.876
REXO1	0.01961	0.02941	0.7508	0.6607	0.135-2.834
RIC1	0.03431	0.01471	0.3376	2.376	0.5331-14.44
RIMBP2	0.01961	0.02941	0.7508	0.6607	0.135-2.834
RNASEL	0.01961	0.02941	0.7508	0.6607	0.135-2.834
RNF168	0.02451	0.02451	1	1	0.2264-4.418
RNF220	0.03431	0.01471	0.3376	2.376	0.5331-14.44
RPGR	0.01471	0.03431	0.3376	0.4209	0.06925-1.876
RRP12	0.01961	0.02941	0.7508	0.6607	0.135-2.834
RTEL1	0.03431	0.01471	0.3376	2.376	0.5331-14.44
RUSC1	0.01961	0.02941	0.7508	0.6607	0.135-2.834
SCAP	0.03431	0.01471	0.3376	2.376	0.5331-14.44
SCAPER	0.009804	0.03922	0.1051	0.2433	0.02487-1.24
SCN11A	0.02941	0.01961	0.7508	1.514	0.3528-7.408
SCN8A	0.02451	0.02451	1	1	0.2264-4.418
SCNN1A	0.02451	0.02451	1	1	0.2264-4.418
SCYL3	0.02941	0.01961	0.7508	1.514	0.3528-7.408
SEC24B	0.01961	0.02941	0.7508	0.6607	0.135-2.834
SESN1	0.02941	0.01961	0.7508	1.514	0.3528-7.408
SH3BP4	0.01961	0.02941	0.7508	0.6607	0.135-2.834
SIGLEC1	0.02451	0.02451	1	1	0.2264-4.418
SIN3A	0.01471	0.03431	0.3376	0.4209	0.06925-1.876
SIPA1L1	0.01961	0.02941	0.7508	0.6607	0.135-2.834
SKIV2L2	0.02941	0.01961	0.7508	1.514	0.3528-7.408
SLC26A3	0.02941	0.01961	0.7508	1.514	0.3528-7.408
SLC27A2	0.009804	0.03922	0.1051	0.2433	0.02487-1.24
SLC4A4	0.02451	0.02451	1	1	0.2264-4.418
SLC8A2	0.03431	0.01471	0.3376	2.376	0.5331-14.44
SLC9C1	0.02941	0.01961	0.7508	1.514	0.3528-7.408
SLCO5A1	0.01471	0.03431	0.3376	0.4209	0.06925-1.876
SLFN5	0.02941	0.01961	0.7508	1.514	0.3528-7.408
SLIT3	0.02451	0.02451	1	1	0.2264-4.418
SLK	0.01471	0.03431	0.3376	0.4209	0.06925-1.876
SLTM	0.02941	0.01961	0.7508	1.514	0.3528-7.408
SLU7	0.01961	0.02941	0.7508	0.6607	0.135-2.834
SLX4IP	0.02941	0.01961	0.7508	1.514	0.3528-7.408
SMARCAD1	0.03431	0.01471	0.3376	2.376	0.5331-14.44
SMARCC1	0.01961	0.02941	0.7508	0.6607	0.135-2.834
SMG8	0.02941	0.01961	0.7508	1.514	0.3528-7.408
SND1	0.03922	0.009804	0.1051	4.11	0.8064-40.2
SP1	0.01471	0.03431	0.3376	0.4209	0.06925-1.876
SPATA31D1	0.03431	0.01471	0.3376	2.376	0.5331-14.44
SPECC1L	0.009804	0.03922	0.1051	0.2433	0.02487-1.24
SPHK2	0.03922	0.009804	0.1051	4.11	0.8064-40.2
SPTB	0.02451	0.02451	1	1	0.2264-4.418
SRRT	0.01961	0.02941	0.7508	0.6607	0.135-2.834
STK31	0.02941	0.01961	0.7508	1.514	0.3528-7.408
STXBP5L	0.02941	0.01961	0.7508	1.514	0.3528-7.408
SUPT5H	0.01961	0.02451	1	0.7964	0.1557-3.76
SYCP1	0.02941	0.01961	0.7508	1.514	0.3528-7.408
SYMPK	0.01471	0.03431	0.3376	0.4209	0.06925-1.876
SYT10	0.009804	0.03922	0.1051	0.2433	0.02487-1.24
TAF3	0.01471	0.03431	0.3376	0.4209	0.06925-1.876
TBCD	0.01471	0.03431	0.3376	0.4209	0.06925-1.876
TECPR2	0.01961	0.02941	0.7508	0.6607	0.135-2.834
TFAP2A	0.02941	0.01961	0.7508	1.514	0.3528-7.408
TGFBRAP1	0.01471	0.03431	0.3376	0.4209	0.06925-1.876
THADA	0.01961	0.02941	0.7508	0.6607	0.135-2.834
TIGD2	0.02451	0.01961	1	1.256	0.266-6.424
TIMELESS	0.02451	0.02451	1	1	0.2264-4.418
TMCO4	0.01961	0.02941	0.7508	0.6607	0.135-2.834
TMEM132A	0.02941	0.01961	0.7508	1.514	0.3528-7.408
TNKS2	0.03431	0.01471	0.3376	2.376	0.5331-14.44
TNRC6C	0.02451	0.02451	1	1	0.2264-4.418
TRAPPC10	0.02941	0.01961	0.7508	1.514	0.3528-7.408
TRIM37	0.02451	0.02451	1	1	0.2264-4.418
TRIM42	0.03431	0.01471	0.3376	2.376	0.5331-14.44
TRIM51	0.03922	0.009804	0.1051	4.11	0.8064-40.2
TTI1	0.01961	0.02941	0.7508	0.6607	0.135-2.834
TUBGCP6	0.02941	0.01961	0.7508	1.514	0.3528-7.408
UBN2	0.03431	0.01471	0.3376	2.376	0.5331-14.44
UBR1	0.02451	0.02451	1	1	0.2264-4.418
UHRF1BP1L	0.03431	0.01471	0.3376	2.376	0.5331-14.44
UNC13A	0.03922	0.009804	0.1051	4.11	0.8064-40.2
USP15	0.02451	0.02451	1	1	0.2264-4.418
USP31	0.01961	0.02941	0.7508	0.6607	0.135-2.834
USP53	0.02451	0.02451	1	1	0.2264-4.418
VCPIP1	0.009804	0.03922	0.1051	0.2433	0.02487-1.24
VWA7	0.03922	0.009804	0.1051	4.11	0.8064-40.2
WAPAL	0.03431	0.01471	0.3376	2.376	0.5331-14.44
WDR6	0.004902	0.04412	0.02	0.1072	0.002428-0.7859
XDH	0.01961	0.02941	0.7508	0.6607	0.135-2.834
XPO5	0.01471	0.03431	0.3376	0.4209	0.06925-1.876
XPOT	0.01961	0.02941	0.7508	0.6607	0.135-2.834
YEATS2	0.02941	0.01961	0.7508	1.514	0.3528-7.408
YLPM1	0.02451	0.02451	1	1	0.2264-4.418
ZBED9	0.01961	0.02941	0.7508	0.6607	0.135-2.834
ZBTB22	0.01961	0.02941	0.7508	0.6607	0.135-2.834
ZBTB38	0.009804	0.03922	0.1051	0.2433	0.02487-1.24
ZC3H6	0.02451	0.02451	1	1	0.2264-4.418
ZHX2	0.01961	0.02941	0.7508	0.6607	0.135-2.834
ZIM3	0.02451	0.02451	1	1	0.2264-4.418
ZMIZ1	0.009804	0.03922	0.1051	0.2433	0.02487-1.24
ZMIZ2	0.01961	0.02941	0.7508	0.6607	0.135-2.834
ZMYM1	0.01471	0.03431	0.3376	0.4209	0.06925-1.876
ZMYM6	0.01961	0.02941	0.7508	0.6607	0.135-2.834
ZNF14	0.02451	0.02451	1	1	0.2264-4.418
ZNF224	0.01471	0.03431	0.3376	0.4209	0.06925-1.876
ZNF254	0.01471	0.03431	0.3376	0.4209	0.06925-1.876
ZNF263	0.01961	0.02941	0.7508	0.6607	0.135-2.834
ZNF337	0.02451	0.01961	1	1.256	0.266-6.424
ZNF35	0.009804	0.03922	0.1051	0.2433	0.02487-1.24
ZNF354A	0.03431	0.01471	0.3376	2.376	0.5331-14.44
ZNF385D	0.01961	0.02941	0.7508	0.6607	0.135-2.834
ZNF513	0.02451	0.02451	1	1	0.2264-4.418
ZNF543	0.01471	0.03431	0.3376	0.4209	0.06925-1.876
ZNF544	0.01961	0.02941	0.7508	0.6607	0.135-2.834
ZNF548	0.01471	0.03431	0.3376	0.4209	0.06925-1.876
ZNF560	0.02941	0.01961	0.7508	1.514	0.3528-7.408
ZNF607	0.03431	0.01471	0.3376	2.376	0.5331-14.44
ZNF611	0.02451	0.02451	1	1	0.2264-4.418
ZNF616	0.02451	0.02451	1	1	0.2264-4.418
ZNF665	0.01961	0.02941	0.7508	0.6607	0.135-2.834
ZNF667	0.03922	0.009804	0.1051	4.11	0.8064-40.2
ZNF710	0.01471	0.02941	0.5029	0.4934	0.07875-2.348
ZNF721	0.02941	0.01961	0.7508	1.514	0.3528-7.408
ZNF75D	0.03431	0.01471	0.3376	2.376	0.5331-14.44
ZNF808	0.02941	0.01961	0.7508	1.514	0.3528-7.408
ZNF816	0.02941	0.01961	0.7508	1.514	0.3528-7.408
ZNF829	0.02451	0.02451	1	1	0.2264-4.418
ZNF84	0.02451	0.02451	1	1	0.2264-4.418
ZNF93	0.01961	0.02941	0.7508	0.6607	0.135-2.834
ZRANB3	0.02451	0.01961	1	1.256	0.266-6.424
ZSWIM4	0.01471	0.03431	0.3376	0.4209	0.06925-1.876
ZSWIM5	0.01961	0.02941	0.7508	0.6607	0.135-2.834
ABCA7	0.02451	0.01961	1	1.256	0.266-6.424
ABCB4	0.01961	0.02451	1	0.7964	0.1557-3.76
ABL2	0.01961	0.02451	1	0.7964	0.1557-3.76
ACE	0.03922	0.004902	0.03701	8.253	1.09-368.8
ACOX2	0.01471	0.02941	0.5029	0.4934	0.07875-2.348
ACP5	0.01471	0.02941	0.5029	0.4934	0.07875-2.348
ACPP	0.02451	0.01961	1	1.256	0.266-6.424
ACTN2	0.009804	0.03431	0.1748	0.2794	0.02799-1.492
ACTN4	0.02941	0.01471	0.5029	2.027	0.4259-12.7
ADAM17	0.02451	0.01961	1	1.256	0.266-6.424
ADAM2	0.01961	0.02451	1	0.7964	0.1557-3.76
ADAM22	0.02451	0.01471	0.7238	1.681	0.3222-10.97
ADAMTS14	0.01961	0.02451	1	0.7964	0.1557-3.76
AGO3	0.009804	0.03431	0.1748	0.2794	0.02799-1.492
AIM1L	0.01471	0.02941	0.5029	0.4934	0.07875-2.348
AK9	0.02451	0.01961	1	1.256	0.266-6.424
AKNAD1	0.02941	0.01471	0.5029	2.027	0.4259-12.7
ALAS1	0.02941	0.01471	0.5029	2.027	0.4259-12.7
ALDH16A1	0.01471	0.02941	0.5029	0.4934	0.07875-2.348
AMBRA1	0.01961	0.01961	1	1	0.1836-5.448
AMIGO3	0.01471	0.02941	0.5029	0.4934	0.07875-2.348
AMOT	0.01961	0.02451	1	0.7964	0.1557-3.76
AMOTL2	0.01471	0.02941	0.5029	0.4934	0.07875-2.348
ANKFY1	0.02451	0.01961	1	1.256	0.266-6.424
ANKRD50	0.02451	0.01961	1	1.256	0.266-6.424
ANKRD52	0.02451	0.01961	1	1.256	0.266-6.424
ANKRD55	0	0.04412	0.00357	0	0-0.4933
ANO1	0.004902	0.03922	0.03701	0.1212	0.002711-0.9177
ANO5	0.01471	0.02941	0.5029	0.4934	0.07875-2.348
AOAH	0.02451	0.01961	1	1.256	0.266-6.424
AOX1	0.03922	0.004902	0.03701	8.253	1.09-368.8
AREL1	0.03431	0.009804	0.1748	3.579	0.6704-35.72
ARHGAP11A	0.02941	0.01471	0.5029	2.027	0.4259-12.7
ARHGEF17	0.01961	0.02451	1	0.7964	0.1557-3.76
ARNT	0.01471	0.02941	0.5029	0.4934	0.07875-2.348
ARPP21	0.02941	0.01471	0.5029	2.027	0.4259-12.7
ASTN2	0.02451	0.01961	1	1.256	0.266-6.424
ASUN	0.02451	0.01961	1	1.256	0.266-6.424
ATP11A	0.01961	0.02451	1	0.7964	0.1557-3.76
ATP13A4	0.02451	0.01961	1	1.256	0.266-6.424
ATP1A1	0.009804	0.03431	0.1748	0.2794	0.02799-1.492
ATP2A1	0.02451	0.01961	1	1.256	0.266-6.424
ATP8B2	0.03431	0.009804	0.1748	3.579	0.6704-35.72
ATRNL1	0.01961	0.02451	1	0.7964	0.1557-3.76
BAZ1A	0.02451	0.01961	1	1.256	0.266-6.424
BCLAF1	0.01961	0.02451	1	0.7964	0.1557-3.76
BCORL1	0.01471	0.02941	0.5029	0.4934	0.07875-2.348
BEND3	0.01471	0.02941	0.5029	0.4934	0.07875-2.348
BICC1	0.01471	0.02941	0.5029	0.4934	0.07875-2.348
BMP2K	0.01961	0.02451	1	0.7964	0.1557-3.76
BRINP1	0.02451	0.01961	1	1.256	0.266-6.424
BRPF1	0.02941	0.01471	0.5029	2.027	0.4259-12.7
BRPF3	0.01961	0.02451	1	0.7964	0.1557-3.76
C11orf63	0.01471	0.02941	0.5029	0.4934	0.07875-2.348
C14orf39	0.03922	0.004902	0.03701	8.253	1.09-368.8
C15orf52	0.009804	0.03431	0.1748	0.2794	0.02799-1.492
C1orf116	0.01961	0.02451	1	0.7964	0.1557-3.76
C5	0.02941	0.01471	0.5029	2.027	0.4259-12.7
C6orf222	0.01961	0.02451	1	0.7964	0.1557-3.76
C9orf156	0.01471	0.02941	0.5029	0.4934	0.07875-2.348
CACHD1	0.01961	0.02451	1	0.7964	0.1557-3.76
CAD	0.01961	0.02451	1	0.7964	0.1557-3.76
CAPRIN2	0.01471	0.02941	0.5029	0.4934	0.07875-2.348
CARD11	0.01961	0.02451	1	0.7964	0.1557-3.76
CAT	0.009804	0.03431	0.1748	0.2794	0.02799-1.492
CATSPERG	0.01961	0.02451	1	0.7964	0.1557-3.76
CC2D1A	0.004902	0.03922	0.03701	0.1212	0.002711-0.9177
CCDC129	0.02941	0.01471	0.5029	2.027	0.4259-12.7
CCDC39	0.009804	0.03431	0.1748	0.2794	0.02799-1.492
CCDC73	0.01961	0.02451	1	0.7964	0.1557-3.76
CCNB3	0.01961	0.02451	1	0.7964	0.1557-3.76
CDC42BPB	0.004902	0.03922	0.03701	0.1212	0.002711-0.9177
CDH9	0.01471	0.02941	0.5029	0.4934	0.07875-2.348
CDHR1	0.02451	0.01961	1	1.256	0.266-6.424
CEMIP	0.01471	0.02941	0.5029	0.4934	0.07875-2.348
CENPT	0.02451	0.01961	1	1.256	0.266-6.424
CEP131	0.01961	0.02451	1	0.7964	0.1557-3.76
CEP152	0.02451	0.01961	1	1.256	0.266-6.424
CEP162	0.02451	0.01961	1	1.256	0.266-6.424
CHAF1A	0.02451	0.01961	1	1.256	0.266-6.424
[truncated: 14,552 more rows]
